# Supplementary material for: Endogenous retroviruses of non-avian/mammalian vertebrates illuminate diversity and deep history of retroviruses
Source: PLoS Pathog. 2018 Jun 14;14(6):e1007072. doi: 10.1371/journal.ppat.1007072 (PMC6001957; doi:10.1371/journal.ppat.1007072)
Supplement: S1 Data — (TXT) [file ppat.1007072.s006.txt]

S1 File. Information for the ERVs identified in this study.

(Species Name_Accession No._Positions)

>Amphilophus_citrinellus_CCOE01000036.1_33462_36209
>Amphilophus_citrinellus_CCOE01000051.1_5759_6100
>Amphilophus_citrinellus_CCOE01000053.1_3265_3696
>Amphilophus_citrinellus_CCOE01000069.1_34710_41480
>Amphilophus_citrinellus_CCOE01000123.1_227907_229172
>Amphilophus_citrinellus_CCOE01000126.1_38049_44487
>Amphilophus_citrinellus_CCOE01000126.1_45174_47140
>Amphilophus_citrinellus_CCOE01000183.1_602404_600781
>Amphilophus_citrinellus_CCOE01000206.1_6243_5881
>Amphilophus_citrinellus_CCOE01000252.1_55969_58304
>Amphilophus_citrinellus_CCOE01000291.1_685068_685754
>Amphilophus_citrinellus_CCOE01000298.1_835_2964
>Amphilophus_citrinellus_CCOE01000313.1_26831_28312
>Amphilophus_citrinellus_CCOE01000342.1_22387_22857
>Amphilophus_citrinellus_CCOE01000349.1_46170_47480
>Amphilophus_citrinellus_CCOE01000352.1_308246_310769
>Amphilophus_citrinellus_CCOE01000381.1_13663_14346
>Amphilophus_citrinellus_CCOE01000398.1_23931_26258
>Amphilophus_citrinellus_CCOE01000401.1_529804_532549
>Amphilophus_citrinellus_CCOE01000407.1_34750_37496
>Amphilophus_citrinellus_CCOE01000483.1_20314_22473
>Amphilophus_citrinellus_CCOE01000495.1_1634064_1634855
>Amphilophus_citrinellus_CCOE01000500.1_1111624_1110424
>Amphilophus_citrinellus_CCOE01000501.1_325147_325518
>Amphilophus_citrinellus_CCOE01000541.1_1927136_1927693
>Amphilophus_citrinellus_CCOE01000548.1_20194_22068
>Amphilophus_citrinellus_CCOE01000587.1_26646_28819
>Amphilophus_citrinellus_CCOE01000629.1_777145_777972
>Amphilophus_citrinellus_CCOE01000651.1_61915_62762
>Amphilophus_citrinellus_CCOE01000713.1_16580_17038
>Amphilophus_citrinellus_CCOE01000794.1_27367_27828
>Amphilophus_citrinellus_CCOE01000821.1_3968_4306
>Amphilophus_citrinellus_CCOE01000821.1_6660_7970
>Amphilophus_citrinellus_CCOE01000860.1_58609_61249
>Amphilophus_citrinellus_CCOE01000873.1_8167_8577
>Amphilophus_citrinellus_CCOE01000994.1_24_597
>Amphilophus_citrinellus_CCOE01001019.1_10131_12396
>Amphilophus_citrinellus_CCOE01001029.1_11462_12223
>Amphilophus_citrinellus_CCOE01001038.1_3778_4785
>Amphilophus_citrinellus_CCOE01001074.1_13526_15865
>Amphilophus_citrinellus_CCOE01001080.1_179775_181973
>Amphilophus_citrinellus_CCOE01001080.1_182720_183208
>Amphilophus_citrinellus_CCOE01001082.1_50857_58320
>Amphilophus_citrinellus_CCOE01001184.1_38509_39528
>Amphilophus_citrinellus_CCOE01001227.1_70238_71236
>Amphilophus_citrinellus_CCOE01001227.1_80676_81134
>Amphilophus_citrinellus_CCOE01001241.1_116726_117520
>Amphilophus_citrinellus_CCOE01001249.1_360774_362045
>Amphilophus_citrinellus_CCOE01001440.1_14990_17667
>Amphilophus_citrinellus_CCOE01001445.1_37503_38282
>Amphilophus_citrinellus_CCOE01001468.1_1422499_1424844
>Amphilophus_citrinellus_CCOE01001505.1_72898_72220
>Amphilophus_citrinellus_CCOE01001541.1_3343_4215
>Amphilophus_citrinellus_CCOE01001541.1_6536_7183
>Amphilophus_citrinellus_CCOE01001562.1_2874_4173
>Amphilophus_citrinellus_CCOE01001562.1_6463_6834
>Amphilophus_citrinellus_CCOE01001590.1_7865_8479
>Amphilophus_citrinellus_CCOE01001653.1_259830_263455
>Amphilophus_citrinellus_CCOE01001714.1_36095_36853
>Amphilophus_citrinellus_CCOE01001719.1_345946_346832
>Amphilophus_citrinellus_CCOE01001725.1_8032_8493
>Amphilophus_citrinellus_CCOE01001736.1_16471_17214
>Amphilophus_citrinellus_CCOE01001753.1_63631_65428
>Amphilophus_citrinellus_CCOE01001806.1_44264_45061
>Amphilophus_citrinellus_CCOE01001815.1_36627_39348
>Amphilophus_citrinellus_CCOE01001819.1_51134_53026
>Amphilophus_citrinellus_CCOE01001827.1_10335_12870
>Amphilophus_citrinellus_CCOE01001827.1_26313_27008
>Amphilophus_citrinellus_CCOE01001833.1_4854_5972
>Amphilophus_citrinellus_CCOE01001840.1_31444_34125
>Amphilophus_citrinellus_CCOE01001920.1_37101_38108
>Amphilophus_citrinellus_CCOE01001936.1_24305_26851
>Amphilophus_citrinellus_CCOE01001950.1_28761_31292
>Amphilophus_citrinellus_CCOE01001971.1_18650_20323
>Amphilophus_citrinellus_CCOE01002040.1_13423_14147
>Amphilophus_citrinellus_CCOE01002050.1_5684_5971
>Amphilophus_citrinellus_CCOE01002093.1_9596_11959
>Amphilophus_citrinellus_CCOE01002105.1_16765_19317
>Amphilophus_citrinellus_CCOE01002121.1_7850_10402
>Amphilophus_citrinellus_CCOE01002123.1_12299_14848
>Amphilophus_citrinellus_CCOE01002125.1_8136_10505
>Amphilophus_citrinellus_CCOE01002130.1_9850_12368
>Amphilophus_citrinellus_CCOE01002251.1_contig2104_4662
>Amphilophus_citrinellus_CCOE01002262.1_contig4369_6921
>Amphilophus_citrinellus_CCOE01002268.1_17420_19958
>Amphilophus_citrinellus_CCOE01002277.1_6710_7242
>Amphilophus_citrinellus_CCOE01002349.1_6154_8544
>Amphilophus_citrinellus_CCOE01002359.1_10714_12877
>Amphilophus_citrinellus_CCOE01002359.1_5224_6282
>Amphilophus_citrinellus_CCOE01002443.1_7077_7799
>Amphilophus_citrinellus_CCOE01002463.1_1921_4612
>Amphilophus_citrinellus_CCOE01002463.1_9231_11247
>Amphilophus_citrinellus_CCOE01002507.1_7823_9253
>Amphilophus_citrinellus_CCOE01002516.1_10075_11967
>Amphilophus_citrinellus_CCOE01002588.1_1214_1645
>Amphilophus_citrinellus_CCOE01002651.1_3357_4175
>Amphilophus_citrinellus_CCOE01002836.1_109_1164
>Amphilophus_citrinellus_CCOE01002869.1_875_1657
>Amphilophus_citrinellus_CCOE01002889.1_8309_8686
>Amphilophus_citrinellus_CCOE01002891.1_9068_9538
>Amphilophus_citrinellus_CCOE01002969.1_4690_5814
>Amphilophus_citrinellus_CCOE01003045.1_3718_4323
>Amphilophus_citrinellus_CCOE01003376.1_536_910
>Amphilophus_citrinellus_CCOE01003376.1_5950_7641
>Amphilophus_citrinellus_CCOE01003387.1_3915_5021
>Amphilophus_citrinellus_CCOE01003442.1_732_1559
>Amphilophus_citrinellus_CCOE01003475.1_4_463
>Amphilophus_citrinellus_CCOE01003475.1_9707_10105
>Amphilophus_citrinellus_CCOE01003607.1_763_1635
>Amphilophus_citrinellus_CCOE01003630.1_5310_6458
>Amphilophus_citrinellus_CCOE01003673.1_4469_5704
>Amphilophus_citrinellus_CCOE01003856.1_161_1232
>Amphilophus_citrinellus_CCOE01003856.1_2437_3111
>Amphilophus_citrinellus_CCOE01004043.1_136_1093
>Amphilophus_citrinellus_CCOE01004088.1_1372_1782
>Amphilophus_citrinellus_CCOE01004378.1_1224_1586
>Amphilophus_citrinellus_CCOE01004540.1_409_1584
>Amphilophus_citrinellus_CCOE01004591.1_1087_1557
>Amphilophus_citrinellus_CCOE01005183.1_397154_396717
>Anolis_carolinensis_NC_014776.1_205939558_205942272
>Anolis_carolinensis_NC_014776.1_44043738_44046452
>Anolis_carolinensis_NC_014776.1_47590677_47593391
>Anolis_carolinensis_NC_014776.1_90741326_90744040
>Anolis_carolinensis_NC_014776.1_131634926_131637570
>Anolis_carolinensis_NC_014776.1_155733160_155735811
>Anolis_carolinensis_NC_014776.1_226331338_226328688
>Anolis_carolinensis_NC_014776.1_90301135_90298484
>Anolis_carolinensis_NC_014776.1_124331542_124328647
>Anolis_carolinensis_NC_014776.1_138287178_138290081
>Anolis_carolinensis_NC_014776.1_147030959_147033862
>Anolis_carolinensis_NC_014776.1_189596288_189593385
>Anolis_carolinensis_NC_014776.1_19215018_19217921
>Anolis_carolinensis_NC_014776.1_216008439_216005536
>Anolis_carolinensis_NC_014776.1_217172878_217169975
>Anolis_carolinensis_NC_014776.1_219890845_219893899
>Anolis_carolinensis_NC_014776.1_38826713_38829616
>Anolis_carolinensis_NC_014776.1_41195042_41197946
>Anolis_carolinensis_NC_014776.1_48891606_48894405
>Anolis_carolinensis_NC_014776.1_66578279_66575376
>Anolis_carolinensis_NC_014776.1_74565561_74568464
>Anolis_carolinensis_NC_014776.1_174671436_174672056
>Anolis_carolinensis_NC_014776.1_139621055_139620251
>Anolis_carolinensis_NC_014776.1_213907595_213908410
>Anolis_carolinensis_NC_014776.1_60941043_60939899
>Anolis_carolinensis_NC_014776.1_218904807_218906282
>Anolis_carolinensis_NC_014776.1_150610341_150608647
>Anolis_carolinensis_NC_014776.1_108346669_108344333
>Anolis_carolinensis_NC_014776.1_223476683_223479205
>Anolis_carolinensis_NC_014776.1_107793403_107790480
>Anolis_carolinensis_NC_014776.1_152950179_152947258
>Anolis_carolinensis_NC_014776.1_157361267_157358346
>Anolis_carolinensis_NC_014776.1_28251318_28248390
>Anolis_carolinensis_NC_014776.1_36815216_36812295
>Anolis_carolinensis_NC_014776.1_155997307_155996348
>Anolis_carolinensis_NC_014776.1_135509191_135509941
>Anolis_carolinensis_NC_014776.1_199539806_199536987
>Anolis_carolinensis_NC_014776.1_189580781_189583420
>Anolis_carolinensis_NC_014776.1_107003783_107003031
>Anolis_carolinensis_NC_014776.1_235060753_235060283
>Anolis_carolinensis_NC_014777.1_179487598_179490312
>Anolis_carolinensis_NC_014777.1_193543070_193540356
>Anolis_carolinensis_NC_014777.1_88842217_88839503
>Anolis_carolinensis_NC_014777.1_10136461_10135967
>Anolis_carolinensis_NC_014777.1_125381927_125384578
>Anolis_carolinensis_NC_014777.1_74528501_74531389
>Anolis_carolinensis_NC_014777.1_133642097_133638429
>Anolis_carolinensis_NC_014777.1_141769775_141766877
>Anolis_carolinensis_NC_014777.1_15854515_15857418
>Anolis_carolinensis_NC_014777.1_197087958_197085078
>Anolis_carolinensis_NC_014777.1_28728810_28725907
>Anolis_carolinensis_NC_014777.1_50707422_50704519
>Anolis_carolinensis_NC_014777.1_62592273_62595153
>Anolis_carolinensis_NC_014777.1_94982059_94981244
>Anolis_carolinensis_NC_014777.1_193605178_193607157
>Anolis_carolinensis_NC_014777.1_28912803_28915049
>Anolis_carolinensis_NC_014777.1_37235986_37233341
>Anolis_carolinensis_NC_014777.1_123128349_123125428
>Anolis_carolinensis_NC_014777.1_30614188_30611267
>Anolis_carolinensis_NC_014777.1_43790387_43793308
>Anolis_carolinensis_NC_014777.1_58591892_58594813
>Anolis_carolinensis_NC_014777.1_67273764_67275848
>Anolis_carolinensis_NC_014777.1_187624914_187626806
>Anolis_carolinensis_NC_014778.1_28140188_28142902
>Anolis_carolinensis_NC_014778.1_32813587_32810873
>Anolis_carolinensis_NC_014778.1_119501710_119504613
>Anolis_carolinensis_NC_014778.1_132237610_132234707
>Anolis_carolinensis_NC_014778.1_132680934_132678032
>Anolis_carolinensis_NC_014778.1_133277762_133280662
>Anolis_carolinensis_NC_014778.1_161380200_161377297
>Anolis_carolinensis_NC_014778.1_33972409_33969506
>Anolis_carolinensis_NC_014778.1_50426628_50423750
>Anolis_carolinensis_NC_014778.1_64923258_64920365
>Anolis_carolinensis_NC_014778.1_86406674_86403771
>Anolis_carolinensis_NC_014778.1_1317213_1318028
>Anolis_carolinensis_NC_014778.1_53474608_53475423
>Anolis_carolinensis_NC_014778.1_167240996_167239530
>Anolis_carolinensis_NC_014778.1_167879461_167877695
>Anolis_carolinensis_NC_014778.1_134071470_134069489
>Anolis_carolinensis_NC_014778.1_134511643_134509343
>Anolis_carolinensis_NC_014778.1_89019715_89017196
>Anolis_carolinensis_NC_014778.1_111504005_111506650
>Anolis_carolinensis_NC_014778.1_155055192_155058113
>Anolis_carolinensis_NC_014778.1_87812208_87809287
>Anolis_carolinensis_NC_014778.1_142721434_142718639
>Anolis_carolinensis_NC_014778.1_149517586_149516237
>Anolis_carolinensis_NC_014778.1_47944107_47945339
>Anolis_carolinensis_NC_014778.1_191207877_191207146
>Anolis_carolinensis_NC_014779.1_120259666_120262380
>Anolis_carolinensis_NC_014779.1_62026132_62028793
>Anolis_carolinensis_NC_014779.1_34512025_34509374
>Anolis_carolinensis_NC_014779.1_120753890_120756538
>Anolis_carolinensis_NC_014779.1_113901971_113899101
>Anolis_carolinensis_NC_014779.1_111471900_111474856
>Anolis_carolinensis_NC_014779.1_114756066_114753163
>Anolis_carolinensis_NC_014779.1_118819523_118822427
>Anolis_carolinensis_NC_014779.1_148085315_148082412
>Anolis_carolinensis_NC_014779.1_43714188_43717091
>Anolis_carolinensis_NC_014779.1_58810862_58807959
>Anolis_carolinensis_NC_014779.1_73911939_73909036
>Anolis_carolinensis_NC_014779.1_94107160_94104257
>Anolis_carolinensis_NC_014779.1_59225572_59226504
>Anolis_carolinensis_NC_014779.1_23228175_23229338
>Anolis_carolinensis_NC_014779.1_93019043_93017571
>Anolis_carolinensis_NC_014779.1_125942422_125944113
>Anolis_carolinensis_NC_014779.1_97972833_97970368
>Anolis_carolinensis_NC_014779.1_118203175_118200541
>Anolis_carolinensis_NC_014779.1_47817484_47820129
>Anolis_carolinensis_NC_014779.1_118036470_118039391
>Anolis_carolinensis_NC_014779.1_148987131_148984211
>Anolis_carolinensis_NC_014779.1_106238644_106241382
>Anolis_carolinensis_NC_014779.1_69033090_69030688
>Anolis_carolinensis_NC_014779.1_111788211_111786946
>Anolis_carolinensis_NC_014779.1_51963286_51964302
>Anolis_carolinensis_NC_014779.1_56830923_56830210
>Anolis_carolinensis_NC_014780.1_103663556_103666243
>Anolis_carolinensis_NC_014780.1_37848208_37850860
>Anolis_carolinensis_NC_014780.1_100007746_100010649
>Anolis_carolinensis_NC_014780.1_105105521_105108424
>Anolis_carolinensis_NC_014780.1_109448781_109451684
>Anolis_carolinensis_NC_014780.1_10952820_10955722
>Anolis_carolinensis_NC_014780.1_131342835_131345738
>Anolis_carolinensis_NC_014780.1_142828408_142831311
>Anolis_carolinensis_NC_014780.1_142930386_142933288
>Anolis_carolinensis_NC_014780.1_21537411_21540313
>Anolis_carolinensis_NC_014780.1_4625166_4628068
>Anolis_carolinensis_NC_014780.1_60362840_60359937
>Anolis_carolinensis_NC_014780.1_92979584_92976681
>Anolis_carolinensis_NC_014780.1_113127460_113128173
>Anolis_carolinensis_NC_014780.1_17943948_17942122
>Anolis_carolinensis_NC_014780.1_76090307_76092730
>Anolis_carolinensis_NC_014780.1_68377971_68375621
>Anolis_carolinensis_NC_014781.1_80243726_80241011
>Anolis_carolinensis_NC_014781.1_79776907_79775078
>Anolis_carolinensis_NC_014781.1_25580331_25582982
>Anolis_carolinensis_NC_014781.1_19822409_19819506
>Anolis_carolinensis_NC_014781.1_22596042_22599088
>Anolis_carolinensis_NC_014781.1_321577_318677
>Anolis_carolinensis_NC_014781.1_48750063_48747161
>Anolis_carolinensis_NC_014781.1_53177829_53174925
>Anolis_carolinensis_NC_014781.1_35159051_35161593
>Anolis_carolinensis_NC_014781.1_53709008_53707482
>Anolis_carolinensis_NC_014786.1_336407_337075
>Anolis_carolinensis_NC_014786.1_2419915_2418119
>Anolis_carolinensis_NC_014786.1_155145_155744
>Anolis_carolinensis_NW_003338740.1_4101534_4098613
>Anolis_carolinensis_NW_003338740.1_7292371_7295274
>Anolis_carolinensis_NW_003338740.1_14270631_14267728
>Anolis_carolinensis_NW_003338741.1_6208831_6210522
>Anolis_carolinensis_NW_003338741.1_593078_594496
>Anolis_carolinensis_NW_003338745.1_2723274_2722204
>Anolis_carolinensis_NW_003338747.1_2838481_2841379
>Anolis_carolinensis_NW_003338747.1_3429659_3427671
>Anolis_carolinensis_NW_003338748.1_2163303_2166206
>Anolis_carolinensis_NW_003338749.1_4421199_4419214
>Anolis_carolinensis_NW_003338749.1_2303540_2302794
>Anolis_carolinensis_NW_003338749.1_3611780_3608880
>Anolis_carolinensis_NW_003338752.1_989438_992360
>Anolis_carolinensis_NW_003338752.1_1914896_1912795
>Anolis_carolinensis_NW_003338755.1_273836_273021
>Anolis_carolinensis_NW_003338756.1_3258883_3261535
>Anolis_carolinensis_NW_003338762.1_1905430_1902509
>Anolis_carolinensis_NW_003338764.1_2093366_2096269
>Anolis_carolinensis_NW_003338766.1_984191_987094
>Anolis_carolinensis_NW_003338770.1_1047509_1050412
>Anolis_carolinensis_NW_003338771.1_1833072_1835975
>Anolis_carolinensis_NW_003338783.1_1574249_1577152
>Anolis_carolinensis_NW_003338785.1_1084670_1087577
>Anolis_carolinensis_NW_003338787.1_1494719_1491816
>Anolis_carolinensis_NW_003338792.1_960377_959661
>Anolis_carolinensis_NW_003338793.1_344038_346719
>Anolis_carolinensis_NW_003338794.1_1300544_1299720
>Anolis_carolinensis_NW_003338799.1_483535_480821
>Anolis_carolinensis_NW_003338807.1_1238697_1240169
>Anolis_carolinensis_NW_003338807.1_359428_358265
>Anolis_carolinensis_NW_003338808.1_1031975_1034689
>Anolis_carolinensis_NW_003338810.1_814825_811922
>Anolis_carolinensis_NW_003338830.1_780298_777395
>Anolis_carolinensis_NW_003338833.1_117615_118772
>Anolis_carolinensis_NW_003338837.1_528983_529453
>Anolis_carolinensis_NW_003338846.1_1017488_1017955
>Anolis_carolinensis_NW_003338847.1_1568028_1568843
>Anolis_carolinensis_NW_003338853.1_702267_700276
>Anolis_carolinensis_NW_003338865.1_726820_723917
>Anolis_carolinensis_NW_003338871.1_1337968_1340555
>Anolis_carolinensis_NW_003338877.1_853672_852410
>Anolis_carolinensis_NW_003338886.1_1097117_1094214
>Anolis_carolinensis_NW_003338893.1_36807_34114
>Anolis_carolinensis_NW_003338893.1_1293_177
>Anolis_carolinensis_NW_003338926.1_339576_341915
>Anolis_carolinensis_NW_003338935.1_684974_686770
>Anolis_carolinensis_NW_003338935.1_1145_6
>Anolis_carolinensis_NW_003338960.1_287187_286393
>Anolis_carolinensis_NW_003338984.1_386109_383206
>Anolis_carolinensis_NW_003339000.1_277625_274911
>Anolis_carolinensis_NW_003339007.1_230_2944
>Anolis_carolinensis_NW_003339007.1_264105_266819
>Anolis_carolinensis_NW_003339013.1_554779_552065
>Anolis_carolinensis_NW_003339021.1_425465_422478
>Anolis_carolinensis_NW_003339044.1_451852_454755
>Anolis_carolinensis_NW_003339044.1_206568_207038
>Anolis_carolinensis_NW_003339060.1_221965_221426
>Anolis_carolinensis_NW_003339062.1_17_1087
>Anolis_carolinensis_NW_003339078.1_177411_176557
>Anolis_carolinensis_NW_003339117.1_419817_418654
>Anolis_carolinensis_NW_003339137.1_327098_328261
>Anolis_carolinensis_NW_003339205.1_264788_267691
>Anolis_carolinensis_NW_003339213.1_4551_1648
>Anolis_carolinensis_NW_003339245.1_20775_18772
>Anolis_carolinensis_NW_003339247.1_280511_283414
>Anolis_carolinensis_NW_003339259.1_166016_165396
>Anolis_carolinensis_NW_003339329.1_171741_174385
>Anolis_carolinensis_NW_003339368.1_51167_48453
>Anolis_carolinensis_NW_003339481.1_71141_68427
>Anolis_carolinensis_NW_003339529.1_40314_42206
>Anolis_carolinensis_NW_003339571.1_41832_42786
>Anolis_carolinensis_NW_003339798.1_6095_7087
>Anolis_carolinensis_NW_003340148.1_16587_13685
>Anolis_carolinensis_NW_003340417.1_10887_7984
>Anolis_carolinensis_NW_003340466.1_3188_285
>Anolis_carolinensis_NW_003340492.1_21212_21880
>Anolis_carolinensis_NW_003340843.1_13574_16289
>Anolis_carolinensis_NW_003340896.1_3168_1750
>Anolis_carolinensis_NW_003340949.1_11651_8748
>Anolis_carolinensis_NW_003341218.1_8791_11694
>Anolis_carolinensis_NW_003341279.1_10789_13700
>Anolis_carolinensis_NW_003341584.1_10674_12128
>Anolis_carolinensis_NW_003341955.1_7159_4239
>Anolis_carolinensis_NW_003342157.1_4099_1028
>Anolis_carolinensis_NW_003342533.1_1925_66
>Anolis_carolinensis_NW_003342638.1_7292_4577
>Anolis_carolinensis_NW_003342670.1_7920_8510
>Anolis_carolinensis_NW_003343089.1_4094_6808
>Anolis_carolinensis_NW_003343090.1_718_8
>Anolis_carolinensis_NW_003343721.1_4048_6698
>Anolis_carolinensis_NW_003343913.1_4647_1744
>Anolis_carolinensis_NW_003344186.1_4172_6160
>Anolis_carolinensis_NW_003344534.1_4899_5804
>Anolis_carolinensis_NW_003344825.1_598_104
>Anolis_carolinensis_NW_003345048.1_575_3275
>Anolis_carolinensis_NW_003345091.1_7E11_4152_1253
>Anguilla_anguilla_AZBK01S000050.1_45322_45776
>Anguilla_anguilla_AZBK01S000243.1_279352_279651
>Anguilla_anguilla_AZBK01S000872.1_26691_26229
>Anguilla_anguilla_AZBK01S001859.1_8404_7954
>Anguilla_anguilla_AZBK01S001969.1_59663_60496
>Anguilla_anguilla_AZBK01S002859.1_6375_7706
>Anguilla_anguilla_AZBK01S003611.1_32393_32902
>Anguilla_anguilla_AZBK01S003946.1_26063_29962
>Anguilla_anguilla_AZBK01S003946.1_4174_8039
>Anguilla_anguilla_AZBK01S004855.1_3211_6007
>Anguilla_anguilla_AZBK01S005280.1_20696_18054
>Anguilla_anguilla_AZBK01S005317.1_25196_25654
>Anguilla_anguilla_AZBK01S005940.1_11244_15530
>Anguilla_anguilla_AZBK01S006006.1_9281_9697
>Anguilla_anguilla_AZBK01S006053.1_31135_36862
>Anguilla_anguilla_AZBK01S007205.1_11413_11874
>Anguilla_anguilla_AZBK01S008728.1_23638_24582
>Anguilla_anguilla_AZBK01S008728.1_35425_35688
>Anguilla_anguilla_AZBK01S009146.1_8245_11067
>Anguilla_anguilla_AZBK01S010495.1_5852_7475
>Anguilla_anguilla_AZBK01S011657.1_2915_10567
>Anguilla_anguilla_AZBK01S012936.1_4795_5187
>Anguilla_anguilla_AZBK01S014081.1_6073_7938
>Anguilla_anguilla_AZBK01S014128.1_897_3559
>Anguilla_anguilla_AZBK01S019421.1_800_1402
>Anguilla_anguilla_AZBK01S030933.1_1209_1928
>Anguilla_anguilla_AZBK01S036339.1_220_582
>Anguilla_anguilla_AZBK01S042827.1_17_391
>Anguilla_anguilla_AZBK01S046830.1_5_358
>Anguilla_anguilla_AZBK01S058333.1_23_370
>Anguilla_anguilla_AZBK01S140989.1_27_233
>Anguilla_anguilla_AZBK01S195356.1_4_477
>Anguilla_anguilla_AZBK01S222746.1_2_1768
>Anguilla_anguilla_AZBK01S236701.1_6_452
>Anguilla_anguilla_AZBK01S248993.1_32_1060
>Anguilla_anguilla_AZBK01S310820.1_1228_4454
>Anguilla_anguilla_AZBK01S329197.1_1_582
>Anguilla_anguilla_AZBK01S386273.1_2757_5606
>Anguilla_anguilla_AZBK01S421305.1_2_616
>Anguilla_anguilla_AZBK01S421902.1_39_1034
>Anguilla_anguilla_AZBK01S480425.1_24_230
>Anguilla_anguilla_AZBK01S487465.1_1_192
>Anguilla_japonica_AVPY01542143.1_13_332
>Anguilla_japonica_AVPY01611596.1_16_507
>Anguilla_japonica_AVPY01650536.1_4_423
>Anguilla_japonica_AVPY01775217.1_34_225
>Anguilla_japonica_AVPY01800775.1_11_193
>Anguilla_japonica_AVPY01802982.1_2_202
>Anguilla_japonica_KI304512.1_99_2704
>Anguilla_japonica_KI304618.1_255037_257723
>Anguilla_japonica_KI305800.1_11507_14252
>Anguilla_japonica_KI306063.1_75617_74884
>Anguilla_japonica_KI306701.1_63064_62351
>Anguilla_japonica_KI306985.1_44899_44432
>Anguilla_japonica_KI307105.1_34676_34230
>Anguilla_japonica_KI307105.1_9935_5724
>Anguilla_japonica_KI307263.1_22603_22956
>Anguilla_japonica_KI307551.1_19178_20137
>Anguilla_japonica_KI307661.1_6610_7242
>Anguilla_japonica_KI307719.1_49435_52554
>Anguilla_japonica_KI308010.1_46994_44324
>Anguilla_japonica_KI308352.1_13898_16720
>Anguilla_japonica_KI309587.1_21988_22649
>Anguilla_japonica_KI310009.1_9952_10833
>Anguilla_japonica_KI310130.1_4487_3369
>Anguilla_japonica_KI310246.1_21622_24151
>Anguilla_japonica_KI310768.1_24359_25429
>Anguilla_japonica_KI311274.1_5089_4488
>Anguilla_japonica_KI311683.1_31341_31934
>Anguilla_japonica_KI313102.1_13422_14286
>Anguilla_japonica_KI314782.1_5591_6328
>Anguilla_japonica_KI314969.1_22_966
>Anguilla_japonica_KI315826.1_8446_9282
>Anguilla_japonica_KI316199.1_12025_12633
>Anguilla_japonica_KI316463.1_5296_5652
>Anguilla_japonica_KI316739.1_3947_4366
>Anguilla_japonica_KI316739.1_733_1416
>Anguilla_japonica_KI317114.1_6624_7115
>Anguilla_japonica_KI318094.1_52_2857
>Anguilla_japonica_KI318544.1_2657_7552
>Anguilla_japonica_KI320117.1_10380_10724
>Anguilla_japonica_KI320864.1_8064_8414
>Anguilla_japonica_KI321303.1_10_283
>Anguilla_japonica_KI321610.1_322_3277
>Anguilla_japonica_KI322918.1_1132_3741
>Anguilla_japonica_KI323659.1_881_3731
>Anguilla_japonica_KI323767.1_1518_2444
>Anguilla_japonica_KI324306.1_1408_2469
>Anguilla_japonica_KI324306.1_4953_7572
>Anguilla_japonica_KI324481.1_4178_4609
>Anguilla_japonica_KI326493.1_1272_3626
>Anguilla_japonica_KI327140.1_1802_2461
>Anguilla_japonica_KI327745.1_91_468
>Anguilla_japonica_KI331281.1_3624_1459
>Anguilla_japonica_KI336641.1_794_1435
>Anguilla_japonica_KI337288.1_1646_2755
>Anguilla_japonica_KI340537.1_265_1092
>Anguilla_rostrata_LTYT01000086.1_104852_106021
>Anguilla_rostrata_LTYT01000086.1_107846_108664
>Anguilla_rostrata_LTYT01000305.1_108957_109415
>Anguilla_rostrata_LTYT01000351.1_19771_19112
>Anguilla_rostrata_LTYT01000976.1_125180_124697
>Anguilla_rostrata_LTYT01000981.1_102210_102995
>Anguilla_rostrata_LTYT01000987.1_24747_30018
>Anguilla_rostrata_LTYT01001045.1_166816_167271
>Anguilla_rostrata_LTYT01001074.1_64441_67098
>Anguilla_rostrata_LTYT01001174.1_98483_101125
>Anguilla_rostrata_LTYT01001188.1_452272_451551
>Anguilla_rostrata_LTYT01001502.1_31074_32024
>Anguilla_rostrata_LTYT01001502.1_36766_39807
>Anguilla_rostrata_LTYT01001939.1_26545_26997
>Anguilla_rostrata_LTYT01001993.1_163345_166335
>Anguilla_rostrata_LTYT01002367.1_6251_4691
>Anguilla_rostrata_LTYT01002883.1_41725_46405
>Anguilla_rostrata_LTYT01002883.1_67260_62993
>Anguilla_rostrata_LTYT01003602.1_6382_3533
>Anguilla_rostrata_LTYT01004254.1_14243_15291
>Anguilla_rostrata_LTYT01004568.1_72059_70081
>Anguilla_rostrata_LTYT01004944.1_15671_14965
>Anguilla_rostrata_LTYT01004946.1_65069_61848
>Anguilla_rostrata_LTYT01004957.1_57298_56837
>Anguilla_rostrata_LTYT01005085.1_6210_4888
>Anguilla_rostrata_LTYT01005155.1_50020_55481
>Anguilla_rostrata_LTYT01005504.1_921_1703
>Anguilla_rostrata_LTYT01006594.1_26777_30034
>Anguilla_rostrata_LTYT01006625.1_11217_11819
>Anguilla_rostrata_LTYT01006683.1_49534_49896
>Anguilla_rostrata_LTYT01006832.1_7272_7619
>Anguilla_rostrata_LTYT01006980.1_48273_51131
>Anguilla_rostrata_LTYT01007923.1_2836_2585
>Anguilla_rostrata_LTYT01008402.1_1431_1958
>Anguilla_rostrata_LTYT01008836.1_46568_47074
>Anguilla_rostrata_LTYT01009745.1_10573_10241
>Anguilla_rostrata_LTYT01010710.1_20492_17664
>Anguilla_rostrata_LTYT01010710.1_371_1129
>Anguilla_rostrata_LTYT01010710.1_5789_6466
>Anguilla_rostrata_LTYT01010919.1_9198_11833
>Anguilla_rostrata_LTYT01011450.1_3187_3585
>Anguilla_rostrata_LTYT01011480.1_26704_24015
>Anguilla_rostrata_LTYT01015538.1_22926_23852
>Anguilla_rostrata_LTYT01015620.1_16256_15837
>Anguilla_rostrata_LTYT01015658.1_5130_4711
>Anguilla_rostrata_LTYT01017130.1_7777_8235
>Anguilla_rostrata_LTYT01021546.1_3689__872
>Anguilla_rostrata_LTYT01021577.1_1271_4075
>Anguilla_rostrata_LTYT01021577.1_6108_8729
>Anguilla_rostrata_LTYT01022264.1_7826_8561
>Anguilla_rostrata_LTYT01023325.1_2111_3310
>Anguilla_rostrata_LTYT01024983.1_4161_4703
>Anguilla_rostrata_LTYT01026808.1_4146_5995
>Anguilla_rostrata_LTYT01028838.1_4418_3936
>Anoplopoma_fimbria_AWGY01037626.1_2535_3359
>Anoplopoma_fimbria_AWGY01041462.1_2220_834
>Anoplopoma_fimbria_AWGY01042451.1_6721_7158
>Anoplopoma_fimbria_AWGY01048995.1_1203_3573
>Anoplopoma_fimbria_AWGY01050768.1_610_1020
>Anoplopoma_fimbria_AWGY01053138.1_671_2221
>Anoplopoma_fimbria_AWGY01053199.1_2028_2498
>Anoplopoma_fimbria_AWGY01062968.1_1084_8
>Anoplopoma_fimbria_AWGY01069331.1_2891_2553
>Anoplopoma_fimbria_AWGY01073331.1_190_720
>Anoplopoma_fimbria_AWGY01074209.1_336_1
>Anoplopoma_fimbria_AWGY01074210.1_580_1038
>Anoplopoma_fimbria_AWGY01075071.1_1332_1994
>Anoplopoma_fimbria_AWGY01075868.1_972_2183
>Anoplopoma_fimbria_AWGY01081359.1_1740_2441
>Anoplopoma_fimbria_AWGY01089515.1_585_151
>Anoplopoma_fimbria_AWGY01099194.1_2149_1407
>Anoplopoma_fimbria_AWGY01100626.1_472_1644
>Anoplopoma_fimbria_AWGY01104103.1_193_468
>Anoplopoma_fimbria_AWGY01105412.1_1366_908
>Anoplopoma_fimbria_AWGY01106693.1_1704_958
>Anoplopoma_fimbria_AWGY01106993.1_735_395
>Anoplopoma_fimbria_AWGY01113749.1_2255_1800
>Anoplopoma_fimbria_AWGY01207206.1_5_2571
>Anoplopoma_fimbria_AWGY01207468.1_11094_8797
>Anoplopoma_fimbria_AWGY01207979.1_1345_659
>Apalone_spinifera_APJP01001904.1_635_1396
>Apalone_spinifera_APJP01003165.1_6615_3890
>Apalone_spinifera_APJP01005655.1_753_220
>Apalone_spinifera_APJP01007881.1_2115_1021
>Apalone_spinifera_APJP01008793.1_903_310
>Apalone_spinifera_APJP01010868.1_650_1149
>Apalone_spinifera_APJP01014523.1_6520_3741
>Apalone_spinifera_APJP01015317.1_2_469
>Apalone_spinifera_APJP01016548.1_462_1010
>Apalone_spinifera_APJP01020489.1_3127_302
>Apalone_spinifera_APJP01020491.1_990_1667
>Apalone_spinifera_APJP01024379.1_16_1458
>Apalone_spinifera_APJP01035588.1_1_201
>Apalone_spinifera_APJP01035591.1_1_201
>Apalone_spinifera_APJP01095227.1_847_1470
>Apalone_spinifera_APJP01137658.1_4083_3400
>Apalone_spinifera_APJP01149098.1_326_1325
>Apalone_spinifera_APJP01200872.1_397_2
>Apalone_spinifera_APJP01204785.1_538_17
>Apalone_spinifera_APJP01217445.1_537_43
>Apalone_spinifera_APJP01221584.1_1206_1936
>Apalone_spinifera_APJP01260014.1_8_672
>Apalone_spinifera_APJP01269481.1_853_269
>Apalone_spinifera_APJP01271519.1_468_929
>Apalone_spinifera_APJP01282316.1_3860_3147
>Apalone_spinifera_APJP01295974.1_809_1696
>Apalone_spinifera_APJP01301524.1_3_2769
>Apalone_spinifera_APJP01312481.1_101_973
>Apalone_spinifera_APJP01315456.1_79_534
>Apalone_spinifera_APJP01321675.1_33_824
>Apalone_spinifera_APJP01332126.1_2048_1371
>Apalone_spinifera_APJP01333226.1_2319_1849
>Apalone_spinifera_APJP01351082.1_5397_2680
>Apalone_spinifera_APJP01353660.1_3327_2119
>Apalone_spinifera_APJP01355551.1_1051_125
>Apalone_spinifera_APJP01358689.1_3495_2364
>Apalone_spinifera_APJP01362324.1_2859_6100
>Apalone_spinifera_APJP01365515.1_45_455
>Apalone_spinifera_APJP01371613.1_1619_1137
>Apalone_spinifera_APJP01373821.1_450_1243
>Apalone_spinifera_APJP01376563.1_410_16
>Apalone_spinifera_APJP01379857.1_320_841
>Apalone_spinifera_APJP01382294.1_2687_2157
>Apalone_spinifera_APJP01399892.1_1685_330
>Apalone_spinifera_APJP01404015.1_523_106
>Apalone_spinifera_APJP01407464.1_373_1039
>Apalone_spinifera_APJP01408027.1_2118_4725
>Apalone_spinifera_APJP01409602.1_1175_130
>Apalone_spinifera_APJP01411573.1_15676_12923
>Apalone_spinifera_APJP01422791.1_28_498
>Apalone_spinifera_APJP01430568.1_6518_3712
>Apalone_spinifera_APJP01432432.1_8113_9168
>Apalone_spinifera_APJP01436619.1_185_1066
>Apalone_spinifera_APJP01437829.1_781_260
>Apalone_spinifera_APJP01444449.1_4582_2008
>Apalone_spinifera_APJP01456282.1_428_48
>Apalone_spinifera_APJP01459859.1_418_852
>Apalone_spinifera_APJP01481957.1_609_1568
>Apalone_spinifera_APJP01484057.1_26_481
>Apalone_spinifera_APJP01484294.1_981_43
>Apalone_spinifera_APJP01486425.1_38_685
>Apalone_spinifera_APJP01489406.1_3972_1211
>Apalone_spinifera_APJP01494968.1_297_7
>Apalone_spinifera_APJP01496334.1_25_891
>Apalone_spinifera_APJP01499588.1_581_159
>Apalone_spinifera_APJP01510264.1_1311_733
>Apalone_spinifera_APJP01520916.1_730_11
>Apalone_spinifera_APJP01537927.1_97_772
>Apalone_spinifera_APJP01543912.1_125_796
>Apalone_spinifera_APJP01551083.1_1110_610
>Apalone_spinifera_APJP01552211.1_1212_388
>Apalone_spinifera_APJP01557545.1_397_2
>Apalone_spinifera_APJP01569206.1_827_321
>Apalone_spinifera_APJP01581272.1_1714_2193
>Apalone_spinifera_APJP01604151.1_7_1034
>Apalone_spinifera_APJP01604258.1_1081_371
>Apalone_spinifera_APJP01609197.1_5754_4657
>Apalone_spinifera_APJP01609946.1_2_791
>Apalone_spinifera_APJP01615978.1_3822_1251
>Apalone_spinifera_APJP01620539.1_47_571
>Apalone_spinifera_APJP01633056.1_264_1688
>Apalone_spinifera_APJP01641726.1_2310_3442
>Apalone_spinifera_APJP01641859.1_959_183
>Apalone_spinifera_APJP01644556.1_1614_2168
>Apalone_spinifera_APJP01645112.1_360_3178
>Apalone_spinifera_APJP01645586.1_661_39
>Apalone_spinifera_APJP01651760.1_2378_1654
>Apalone_spinifera_APJP01656723.1_2510_1881
>Apalone_spinifera_APJP01669595.1_3422_2311
>Apalone_spinifera_APJP01684941.1_3145_4255
>Apalone_spinifera_APJP01685390.1_3987_3334
>Apalone_spinifera_APJP01690073.1_1870_1070
>Apalone_spinifera_APJP01690414.1_1130_1786
>Apalone_spinifera_APJP01705248.1_1960_1211
>Apalone_spinifera_APJP01706614.1_4402_1721
>Apalone_spinifera_APJP01711881.1_784_5
>Apalone_spinifera_APJP01719595.1_2958_3958
>Apalone_spinifera_APJP01724691.1_14_493
>Apalone_spinifera_APJP01727565.1_929_3639
>Apalone_spinifera_APJP01732244.1_967_176
>Apalone_spinifera_APJP01732584.1_413_3
>Apalone_spinifera_APJP01741759.1_204_662
>Apalone_spinifera_APJP01754902.1_19_327
>Apalone_spinifera_APJP01766530.1_1449_823
>Apalone_spinifera_APJP01773738.1_1494_610
>Apalone_spinifera_APJP01776279.1_395_3
>Apalone_spinifera_APJP01779443.1_1286_2065
>Apalone_spinifera_APJP01780427.1_1247_338
>Apalone_spinifera_APJP01781022.1_1602_1931
>Apalone_spinifera_APJP01786127.1_509_1
>Apalone_spinifera_APJP01787951.1_497_45
>Apalone_spinifera_APJP01789817.1_3894_2722
>Apalone_spinifera_APJP01792077.1_1289_260
>Apalone_spinifera_APJP01796340.1_641_1
>Apalone_spinifera_APJP01796883.1_2042_1257
>Apalone_spinifera_APJP01796921.1_3_632
>Apalone_spinifera_APJP01800277.1_2346_3170
>Apalone_spinifera_APJP01804460.1_653_3
>Apalone_spinifera_APJP01809380.1_592_38
>Apalone_spinifera_APJP01809487.1_711_1
>Apalone_spinifera_APJP01811522.1_959_38
>Apalone_spinifera_APJP01814626.1_467_1306
>Apalone_spinifera_APJP01816269.1_1022_1747
>Apalone_spinifera_APJP01818590.1_1034_567
>Apalone_spinifera_APJP01823812.1_2464_3246
>Apalone_spinifera_KB920043.1_1555_698
>Apalone_spinifera_KB920106.1_4050_4895
>Apalone_spinifera_KB920212.1_1325_2073
>Apalone_spinifera_KB921330.1_1147_672
>Apalone_spinifera_KB924281.1_5108_2361
>Apalone_spinifera_KB927880.1_2216_1334
>Apalone_spinifera_KB928089.1_1593235_1593719
>Apalone_spinifera_KB928089.1_603362_606383
>Apalone_spinifera_KB928157.1_1905629_1906042
>Apalone_spinifera_KB928213.1_4759_3911
>Apalone_spinifera_KB928233.1_1939624_1938944
>Apalone_spinifera_KB928535.1_169961_170827
>Apalone_spinifera_KB928536.1_1651042_1649975
>Apalone_spinifera_KB928551.1_175092_177853
>Apalone_spinifera_KB928659.1_181402_180419
>Apalone_spinifera_KB928724.1_23827_21107
>Apalone_spinifera_KB928744.1_2486223_2485456
>Apalone_spinifera_KB928744.1_1156847_1156257
>Apalone_spinifera_KB928745.1_5333241_5332267
>Apalone_spinifera_KB928873.1_87798_90634
>Apalone_spinifera_KB928873.1_85207_85968
>Apalone_spinifera_KB929137.1_1898_2350
>Apalone_spinifera_KB929143.1_849980_850855
>Apalone_spinifera_KB929143.1_821047_821568
>Apalone_spinifera_KB929164.1_1044115_1041656
>Apalone_spinifera_KB929185.1_3226182_3229128
>Apalone_spinifera_KB929185.1_1391271_1388876
>Apalone_spinifera_KB929222.1_3193_2351
>Apalone_spinifera_KB929246.1_743030_744125
>Apalone_spinifera_KB929279.1_725_1234
>Apalone_spinifera_KB929296.1_175203_174683
>Apalone_spinifera_KB929309.1_5672405_5672013
>Apalone_spinifera_KB929331.1_2534927_2533806
>Apalone_spinifera_KB929331.1_1868753_1869703
>Apalone_spinifera_KB929351.1_3170873_3171893
>Apalone_spinifera_KB929378.1_264755_263934
>Apalone_spinifera_KB929378.1_1731776_1734673
>Apalone_spinifera_KB929413.1_706686_707707
>Apalone_spinifera_KB929439.1_3178_188
>Apalone_spinifera_KB929462.1_5459612_5460295
>Apalone_spinifera_KB929473.1_3925_1162
>Apalone_spinifera_KB929527.1_99634_96598
>Apalone_spinifera_KB929538.1_1363593_1365029
>Apalone_spinifera_KB929595.1_269826_269221
>Apalone_spinifera_KB929623.1_2136079_2135691
>Apalone_spinifera_KB929623.1_7243476_7242359
>Apalone_spinifera_KB929668.1_7572740_7575035
>Apalone_spinifera_KB929674.1_2995176_2992514
>Apalone_spinifera_KB929701.1_645303_646113
>Apalone_spinifera_KB929771.1_928796_928014
>Apalone_spinifera_KB930075.1_2959112_2958600
>Apalone_spinifera_KB930142.1_11957_12912
>Apalone_spinifera_KB930147.1_3240073_3239490
>Apalone_spinifera_KB930164.1_1196015_1197157
>Apalone_spinifera_KB930271.1_1409406_1410696
>Apalone_spinifera_KB930284.1_2230734_2229706
>Apalone_spinifera_KB930293.1_59898_60821
>Apalone_spinifera_KB930301.1_38896_37997
>Apalone_spinifera_KB930320.1_829783_828880
>Apalone_spinifera_KB930431.1_814654_813938
>Apalone_spinifera_KB930433.1_684976_684497
>Apalone_spinifera_KB930491.1_4561498_4558675
>Apalone_spinifera_KB930536.1_3268331_3271762
>Apalone_spinifera_KB930598.1_270623_271414
>Apalone_spinifera_KB930646.1_619344_622149
>Apalone_spinifera_KB930648.1_104572_105540
>Apalone_spinifera_KB930657.1_491548_490462
>Apalone_spinifera_KB930683.1_622620_623327
>Apalone_spinifera_KB930711.1_877028_875952
>Apalone_spinifera_KB930751.1_375680_375270
>Apalone_spinifera_KB930756.1_35524_36281
>Apalone_spinifera_KB930867.1_74577_74041
>Apalone_spinifera_KB930872.1_71612_72204
>Apalone_spinifera_KB930875.1_5432_7822
>Apalone_spinifera_KB930898.1_17101_17859
>Apalone_spinifera_KB930921.1_4152_4913
>Apalone_spinifera_KB930937.1_271003_271575
>Apalone_spinifera_KB930963.1_132471_133114
>Apalone_spinifera_KB931071.1_34040_34727
>Apalone_spinifera_KB931071.1_48899_50062
>Apalone_spinifera_KB931103.1_675071_677841
>Apalone_spinifera_KB931114.1_1656119_1655544
>Apalone_spinifera_KB931174.1_4003448_4002615
>Apalone_spinifera_KB931261.1_7598_8257
>Apalone_spinifera_KB931286.1_7644138_7641555
>Apalone_spinifera_KB931286.1_8881457_8880206
>Apalone_spinifera_KB931307.1_9904_8714
>Apalone_spinifera_KB931307.1_26412_25693
>Apalone_spinifera_KB931493.1_1324804_1327483
>Apalone_spinifera_KB931510.1_101263_100610
>Astyanax_mexicanus_NW_006739369.1_105298_104834
>Astyanax_mexicanus_NW_006739437.1_107588_108064
>Astyanax_mexicanus_NW_006739437.1_66264_66695
>Astyanax_mexicanus_NW_006739648.1_69319_70013
>Astyanax_mexicanus_NW_006739772.1_63130_62707
>Astyanax_mexicanus_NW_006739955.1_22897_23340
>Astyanax_mexicanus_NW_006740163.1_1457_2164
>Astyanax_mexicanus_NW_006740328.1_7040_8401
>Astyanax_mexicanus_NW_006740350.1_4498_7289
>Astyanax_mexicanus_NW_006741302.1_4581_7076
>Astyanax_mexicanus_NW_006742002.1_7015_7656
>Astyanax_mexicanus_NW_006743850.1_2824_5877
>Astyanax_mexicanus_NW_006744651.1_181_447
>Astyanax_mexicanus_NW_006745696.1_631_1095
>Astyanax_mexicanus_NW_006746089.1_784_1854
>Astyanax_mexicanus_NW_006746652.1_556_1020
>Astyanax_mexicanus_NW_006749341.1_2248329_2248682
>Austrofundulus_limnaeus_NW_013952410.1_184386_185351
>Austrofundulus_limnaeus_NW_013952434.1_5361_9788
>Austrofundulus_limnaeus_NW_013952460.1_2319032_2319803
>Austrofundulus_limnaeus_NW_013952480.1_10641_11255
>Austrofundulus_limnaeus_NW_013952489.1_1937859_1938494
>Austrofundulus_limnaeus_NW_013952490.1_55933_56803
>Austrofundulus_limnaeus_NW_013952509.1_183663_187182
>Austrofundulus_limnaeus_NW_013952513.1_7326_8663
>Austrofundulus_limnaeus_NW_013952516.1_1529605_1533656
>Austrofundulus_limnaeus_NW_013952536.1_1185613_1186935
>Austrofundulus_limnaeus_NW_013952553.1_923019_924497
>Austrofundulus_limnaeus_NW_013952565.1_1172634_1176252
>Austrofundulus_limnaeus_NW_013952565.1_1188896_1191729
>Austrofundulus_limnaeus_NW_013952574.1_134526_134795
>Austrofundulus_limnaeus_NW_013952575.1_999075_1000937
>Austrofundulus_limnaeus_NW_013952582.1_143665_146203
>Austrofundulus_limnaeus_NW_013952582.1_69547_71518
>Austrofundulus_limnaeus_NW_013952596.1_24342_24993
>Austrofundulus_limnaeus_NW_013952596.1_33169_34040
>Austrofundulus_limnaeus_NW_013952609.1_393820_396858
>Austrofundulus_limnaeus_NW_013952613.1_262320_263006
>Austrofundulus_limnaeus_NW_013952618.1_153681_155516
>Austrofundulus_limnaeus_NW_013952618.1_46882_47499
>Austrofundulus_limnaeus_NW_013952633.1_696919_696191
>Austrofundulus_limnaeus_NW_013952633.1_698633_703433
>Austrofundulus_limnaeus_NW_013952667.1_648803_649891
>Austrofundulus_limnaeus_NW_013952681.1_702029_704794
>Austrofundulus_limnaeus_NW_013952684.1_713344_715647
>Austrofundulus_limnaeus_NW_013952703.1_265925_268022
>Austrofundulus_limnaeus_NW_013952704.1_638366_640127
>Austrofundulus_limnaeus_NW_013952709.1_36163_36879
>Austrofundulus_limnaeus_NW_013952733.1_572778_576210
>Austrofundulus_limnaeus_NW_013952742.1_589178_590683
>Austrofundulus_limnaeus_NW_013952758.1_417983_418591
>Austrofundulus_limnaeus_NW_013952758.1_528746_531468
>Austrofundulus_limnaeus_NW_013952774.1_536364_538505
>Austrofundulus_limnaeus_NW_013952781.1_318244_321136
>Austrofundulus_limnaeus_NW_013952781.1_99907_102241
>Austrofundulus_limnaeus_NW_013952802.1_39639_40328
>Austrofundulus_limnaeus_NW_013952806.1_489117_489437
>Austrofundulus_limnaeus_NW_013952817.1_359137_359987
>Austrofundulus_limnaeus_NW_013952818.1_283715_279737
>Austrofundulus_limnaeus_NW_013952833.1_29304_32192
>Austrofundulus_limnaeus_NW_013952868.1_359927_360804
>Austrofundulus_limnaeus_NW_013952893.1_304889_305671
>Austrofundulus_limnaeus_NW_013952911.1_236702_237160
>Austrofundulus_limnaeus_NW_013952933.1_337298_337576
>Austrofundulus_limnaeus_NW_013952946.1_42637_43326
>Austrofundulus_limnaeus_NW_013952961.1_5569_5971
>Austrofundulus_limnaeus_NW_013952972.1_272451_274387
>Austrofundulus_limnaeus_NW_013952985.1_321585_322176
>Austrofundulus_limnaeus_NW_013953001.1_45299_47634
>Austrofundulus_limnaeus_NW_013953012.1_580_1316
>Austrofundulus_limnaeus_NW_013953036.1_40493_41023
>Austrofundulus_limnaeus_NW_013953039.1_220447_221339
>Austrofundulus_limnaeus_NW_013953062.1_16881_17240
>Austrofundulus_limnaeus_NW_013953063.1_49134_50096
>Austrofundulus_limnaeus_NW_013953074.1_93072_93652
>Austrofundulus_limnaeus_NW_013953078.1_17094_17444
>Austrofundulus_limnaeus_NW_013953084.1_46416_49345
>Austrofundulus_limnaeus_NW_013953084.1_61393_64198
>Austrofundulus_limnaeus_NW_013953104.1_31123_32105
>Austrofundulus_limnaeus_NW_013953163.1_162834_165585
>Austrofundulus_limnaeus_NW_013953163.1_22627_24036
>Austrofundulus_limnaeus_NW_013953175.1_155933_156591
>Austrofundulus_limnaeus_NW_013953175.1_170053_172626
>Austrofundulus_limnaeus_NW_013953191.1_104225_104818
>Austrofundulus_limnaeus_NW_013953217.1_69958_71484
>Austrofundulus_limnaeus_NW_013953220.1_66804_68242
>Austrofundulus_limnaeus_NW_013953223.1_135935_136429
>Austrofundulus_limnaeus_NW_013953255.1_156402_156707
>Austrofundulus_limnaeus_NW_013953263.1_8173_10700
>Austrofundulus_limnaeus_NW_013953296.1_19428_19847
>Austrofundulus_limnaeus_NW_013953296.1_26425_29161
>Austrofundulus_limnaeus_NW_013953316.1_131213_132620
>Austrofundulus_limnaeus_NW_013953345.1_130656_132095
>Austrofundulus_limnaeus_NW_013953368.1_125038_125590
>Austrofundulus_limnaeus_NW_013953426.1_134822_135781
>Austrofundulus_limnaeus_NW_013953435.1_23362_25386
>Austrofundulus_limnaeus_NW_013953441.1_90934_93203
>Austrofundulus_limnaeus_NW_013953442.1_20794_21528
>Austrofundulus_limnaeus_NW_013953443.1_21561_22445
>Austrofundulus_limnaeus_NW_013953471.1_7814_10503
>Austrofundulus_limnaeus_NW_013953488.1_57623_59067
>Austrofundulus_limnaeus_NW_013953561.1_81642_84320
>Austrofundulus_limnaeus_NW_013953587.1_92061_92651
>Austrofundulus_limnaeus_NW_013953588.1_27591_28121
>Austrofundulus_limnaeus_NW_013953607.1_14740_17640
>Austrofundulus_limnaeus_NW_013953635.1_9629_15291
>Austrofundulus_limnaeus_NW_013953639.1_13376_14659
>Austrofundulus_limnaeus_NW_013953639.1_14348_14659
>Austrofundulus_limnaeus_NW_013953640.1_49072_49974
>Austrofundulus_limnaeus_NW_013953640.1_83112_84233
>Austrofundulus_limnaeus_NW_013953663.1_88777_89644
>Austrofundulus_limnaeus_NW_013953739.1_8155_11210
>Austrofundulus_limnaeus_NW_013953807.1_19456_22111
>Austrofundulus_limnaeus_NW_013953813.1_42502_42786
>Austrofundulus_limnaeus_NW_013953852.1_46613_47953
>Austrofundulus_limnaeus_NW_013953887.1_28239_30917
>Austrofundulus_limnaeus_NW_013953922.1_5340_5834
>Austrofundulus_limnaeus_NW_013953923.1_56967_58184
>Austrofundulus_limnaeus_NW_013953962.1_31216_33991
>Austrofundulus_limnaeus_NW_013953983.1_45738_48457
>Austrofundulus_limnaeus_NW_013954040.1_29110_30342
>Austrofundulus_limnaeus_NW_013954065.1_45473_46064
>Austrofundulus_limnaeus_NW_013954074.1_49792_51681
>Austrofundulus_limnaeus_NW_013954138.1_28583_29329
>Austrofundulus_limnaeus_NW_013954151.1_19488_20432
>Austrofundulus_limnaeus_NW_013954168.1_8423_9472
>Austrofundulus_limnaeus_NW_013954219.1_13921_16562
>Austrofundulus_limnaeus_NW_013954219.1_34531_35409
>Austrofundulus_limnaeus_NW_013954240.1_33451_34269
>Austrofundulus_limnaeus_NW_013954242.1_14_475
>Austrofundulus_limnaeus_NW_013954254.1_19334_22016
>Austrofundulus_limnaeus_NW_013954254.1_5553_7433
>Austrofundulus_limnaeus_NW_013954307.1_3232_3804
>Austrofundulus_limnaeus_NW_013954330.1_4387_5285
>Austrofundulus_limnaeus_NW_013954409.1_11184_12728
>Austrofundulus_limnaeus_NW_013954409.1_23993_24577
>Austrofundulus_limnaeus_NW_013954409.1_6037_6828
>Austrofundulus_limnaeus_NW_013954469.1_18364_22383
>Austrofundulus_limnaeus_NW_013954516.1_7178_7963
>Austrofundulus_limnaeus_NW_013954620.1_21158_22030
>Austrofundulus_limnaeus_NW_013954644.1_4338_7094
>Austrofundulus_limnaeus_NW_013954669.1_23296_23825
>Austrofundulus_limnaeus_NW_013954694.1_31229_31630
>Austrofundulus_limnaeus_NW_013954727.1_5025_7085
>Austrofundulus_limnaeus_NW_013954791.1_14094_14887
>Austrofundulus_limnaeus_NW_013954861.1_12798_13679
>Austrofundulus_limnaeus_NW_013954919.1_12703_13269
>Austrofundulus_limnaeus_NW_013954919.1_6202_7656
>Austrofundulus_limnaeus_NW_013955115.1_8177_13535
>Austrofundulus_limnaeus_NW_013955191.1_7239_8198
>Austrofundulus_limnaeus_NW_013955210.1_3508_4203
>Austrofundulus_limnaeus_NW_013955210.1_6143_6868
>Austrofundulus_limnaeus_NW_013955430.1_5728_6237
>Austrofundulus_limnaeus_NW_013955507.1_15288_15659
>Austrofundulus_limnaeus_NW_013957264.1_34_765
>Austrofundulus_limnaeus_NW_013957909.1_2834_3253
>Austrofundulus_limnaeus_NW_013958055.1_384_746
>Austrofundulus_limnaeus_NW_013958714.1_5_541
>Austrofundulus_limnaeus_NW_013959011.1_1454_2002
>Austrofundulus_limnaeus_NW_013959659.1_37_608
>Austrofundulus_limnaeus_NW_013960012.1_1_363
>Austrofundulus_limnaeus_NW_013968132.1_13_309
>Austrofundulus_limnaeus_NW_013978850.1_2_205
>Austrofundulus_limnaeus_NW_013981985.1_91_384
>Boleophthalmus_pectinirostris_KN521921.1_33191_35872
>Boleophthalmus_pectinirostris_KN522133.1_21230_21777
>Boleophthalmus_pectinirostris_KN522219.1_19368_21624
>Boleophthalmus_pectinirostris_KN522517.1_2413_1484
>Boleophthalmus_pectinirostris_KN523260.1_620_1024
>Boleophthalmus_pectinirostris_KN523646.1_12778579_12781302
>Boleophthalmus_pectinirostris_KN524473.1_94317_94775
>Boleophthalmus_pectinirostris_KN524948.1_396818_397685
>Boleophthalmus_pectinirostris_kn525026.1_74215_74757
>Boleophthalmus_pectinirostris_KN525199.1_174128_174343
>Boleophthalmus_pectinirostris_KN525406.1_87909_90192
>Xenopus_laevis_strain_J_chr6L_contig11498
>Nanorana_parkeri_isolate_BGI_ZX_2015_contig112972
>Xenopus_tropicalis_strain_Nigerian_Chr06_contig3654
>Nanorana_parkeri_isolate_BGI_ZX_2015_contig62366
>Xenopus_laevis_strain_J_chr6L_contig11498
>Xenopus_laevis_strain_J_chr6L_contig11498
>Xenopus_tropicalis_strain_Nigerian_Chr08_contig2597
>Xenopus_laevis_strain_J_chr6L_contig11496
>Nanorana_parkeri_isolate_BGI_ZX_2015_contig107673
>Nanorana_parkeri_isolate_BGI_ZX_2015_contig62428
>Nanorana_parkeri_isolate_BGI_ZX_2015_contig7618
>Nanorana_parkeri_isolate_BGI_ZX_2015_contig99923
>Nanorana_parkeri_isolate_BGI_ZX_2015_contig82248
>Xenopus_laevis_strain_J_chr5S_contig3822
>Xenopus_tropicalis_strain_Nigerian_Chr01_contig2155
>Xenopus_tropicalis_strain_Nigerian_Chr02_contig1883
>Chelonia_mydas_NW_006571127.1_323389_322621
>Chelonia_mydas_NW_006571127.1_1017375_1018113
>Chelonia_mydas_NW_006572239.1_1435919_1433127
>Chelonia_mydas_NW_006574128.1_42929_42230
>Chelonia_mydas_NW_006574239.1_83762_79583
>Chelonia_mydas_NW_006576017.1_5439_5942
>Chelonia_mydas_NW_006576683.1_324697_323816
>Chelonia_mydas_NW_006576906.1_92711_95776
>Chelonia_mydas_NW_006577794.1_6670128_6670624
>Chelonia_mydas_NW_006579128.1_50991_51889
>Chelonia_mydas_NW_006579128.1_48783_49675
>Chelonia_mydas_NW_006580016.1_1450215_1452643
>Chelonia_mydas_NW_006580016.1_2910054_2909254
>Chelonia_mydas_NW_006580128.1_13153_13866
>Chelonia_mydas_NW_006582237.1_4794811_4790821
>Chelonia_mydas_NW_006582238.1_1180850_1180147
>Chelonia_mydas_NW_006583348.1_2650213_2650750
>Chelonia_mydas_NW_006583348.1_2705346_2704591
>Chelonia_mydas_NW_006584458.1_1289647_1289030
>Chelonia_mydas_NW_006589566.1_73959_70378
>Chelonia_mydas_NW_006590011.1_62386_61343
>Chelonia_mydas_NW_006592898.1_29616_29176
>Chelonia_mydas_NW_006593342.1_3210705_3211202
>Chelonia_mydas_NW_006593455.1_5983_3101
>Chelonia_mydas_NW_006594010.1_20532_21194
>Chelonia_mydas_NW_006594454.1_3965326_3964757
>Chelonia_mydas_NW_006595566.1_4662_5288
>Chelonia_mydas_NW_006596677.1_24676_24113
>Chelonia_mydas_NW_006598121.1_7409_8182
>Chelonia_mydas_NW_006598898.1_1454743_1453982
>Chelonia_mydas_NW_006598898.1_322219_321443
>Chelonia_mydas_NW_006598898.1_8799726_8800502
>Chelonia_mydas_NW_006598898.1_6758842_6761893
>Chelonia_mydas_NW_006601119.1_27538_28134
>Chelonia_mydas_NW_006603340.1_308898_308365
>Chelonia_mydas_NW_006604229.1_30294_33360
>Chelonia_mydas_NW_006604451.1_8274609_8275508
>Chelonia_mydas_NW_006604451.1_13588639_13589502
>Chelonia_mydas_NW_006604451.1_12481695_12482801
>Chelonia_mydas_NW_006604451.1_6676693_6677661
>Chelonia_mydas_NW_006604451.1_12352563_12351931
>Chelonia_mydas_NW_006605563.1_974244_973165
>Chelonia_mydas_NW_006605563.1_2586211_2583518
>Chelonia_mydas_NW_006605563.1_3441436_3442229
>Chelonia_mydas_NW_006605563.1_746576_745868
>Chelonia_mydas_NW_006606563.1_39741_38947
>Chelonia_mydas_NW_006607008.1_36212_37312
>Chelonia_mydas_NW_006607230.1_10229_11135
>Chelonia_mydas_NW_006607785.1_2860476_2859178
>Chelonia_mydas_NW_006610005.1_895884_896543
>Chelonia_mydas_NW_006613336.1_2479498_2480079
>Chelonia_mydas_NW_006613336.1_38635_40002
>Chelonia_mydas_NW_006614447.1_2250517_2251038
>Chelonia_mydas_NW_006614447.1_2627659_2627006
>Chelonia_mydas_NW_006615003.1_30800_31367
>Chelonia_mydas_NW_006615558.1_11615251_11616086
>Chelonia_mydas_NW_006615558.1_10627271_10625490
>Chelonia_mydas_NW_006615559.1_2921233_2920094
>Chelonia_mydas_NW_006615559.1_6003050_6005743
>Chelonia_mydas_NW_006616336.1_25198_24251
>Chelonia_mydas_NW_006616412.1_772210_773209
>Chelonia_mydas_NW_006616490.1_30202_29447
>Chelonia_mydas_NW_006616745.1_5188397_5189014
>Chelonia_mydas_NW_006616745.1_1427593_1426901
>Chelonia_mydas_NW_006616746.1_2508900_2509725
>Chelonia_mydas_NW_006616857.1_725473_726345
>Chelonia_mydas_NW_006616857.1_1130255_1129412
>Chelonia_mydas_NW_006616957.1_2629_2111
>Chelonia_mydas_NW_006617301.1_3880625_3883709
>Chelonia_mydas_NW_006617346.1_15655_18327
>Chelonia_mydas_NW_006617634.1_5601749_5602447
>Chelonia_mydas_NW_006618223.1_5469_8786
>Chelonia_mydas_NW_006618633.1_4091028_4091750
>Chelonia_mydas_NW_006618633.1_4031546_4032343
>Chelonia_mydas_NW_006618966.1_2091193_2090804
>Chelonia_mydas_NW_006618966.1_2950427_2954535
>Chelonia_mydas_NW_006619078.1_1651562_1652398
>Chelonia_mydas_NW_006619189.1_3214335_3216937
>Chelonia_mydas_NW_006619411.1_869499_870311
>Chelonia_mydas_NW_006619411.1_4225974_4225424
>Chelonia_mydas_NW_006619522.1_482216_483047
>Chelonia_mydas_NW_006619611.1_10381_11205
>Chelonia_mydas_NW_006619633.1_3386802_3386305
>Chelonia_mydas_NW_006619999.1_4775_3792
>Chelonia_mydas_NW_006620032.1_9972_9184
>Chelonia_mydas_NW_006620076.1_1848863_1849504
>Chelonia_mydas_NW_006620299.1_87257_87868
>Chelonia_mydas_NW_006620299.1_699355_698240
>Chelonia_mydas_NW_006620632.1_1070711_1069857
>Chelonia_mydas_NW_006620965.1_1049973_1050760
>Chelonia_mydas_NW_006621154.1_1056_538
>Chelonia_mydas_NW_006621187.1_2392842_2395904
>Chelonia_mydas_NW_006621521.1_2049952_2049458
>Chelonia_mydas_NW_006621743.1_1366798_1367503
>Chelonia_mydas_NW_006621854.1_2837392_2838255
>Chelonia_mydas_NW_006622187.1_148902_150467
>Chelonia_mydas_NW_006622522.1_8474076_8471512
>Chelonia_mydas_NW_006622522.1_8382238_8379515
>Chelonia_mydas_NW_006622744.1_1596049_1597821
>Chelonia_mydas_NW_006623188.1_1320678_1319560
>Chelonia_mydas_NW_006623299.1_2066765_2067244
>Chelonia_mydas_NW_006623399.1_5505_4725
>Chelonia_mydas_NW_006623410.1_8383848_8385022
>Chelonia_mydas_NW_006623633.1_156731_157333
>Chelonia_mydas_NW_006624410.1_861432_863980
>Chelonia_mydas_NW_006624488.1_4162_5040
>Chelonia_mydas_NW_006624633.1_8687467_8684580
>Chelonia_mydas_NW_006624633.1_8602579_8603196
>Chelonia_mydas_NW_006625632.1_5898451_5897774
>Chelonia_mydas_NW_006625744.1_337868_338647
>Chelonia_mydas_NW_006625966.1_977641_978078
>Chelonia_mydas_NW_006625966.1_3105804_3105090
>Chelonia_mydas_NW_006626076.1_2398064_2398537
>Chelonia_mydas_NW_006626076.1_3174562_3173858
>Chelonia_mydas_NW_006626187.1_3160528_3158103
>Chelonia_mydas_NW_006626741.1_4095332_4098011
>Chelonia_mydas_NW_006626741.1_773170_774005
>Chelonia_mydas_NW_006626741.1_5569027_5569630
>Chelonia_mydas_NW_006626853.1_1684775_1683911
>Chelonia_mydas_NW_006627075.1_690644_691493
>Chelonia_mydas_NW_006627075.1_1423853_1424715
>Chelonia_mydas_NW_006627075.1_1407625_1408401
>Chelonia_mydas_NW_006627331.1_2_953
>Chelonia_mydas_NW_006627630.1_34540_33770
>Chelonia_mydas_NW_006627853.1_891962_892873
>Chelonia_mydas_NW_006627998.1_3349_2552
>Chelonia_mydas_NW_006628184.1_2758979_2759512
>Chelonia_mydas_NW_006628406.1_222674_223497
>Chelonia_mydas_NW_006628850.1_371940_372585
>Chelonia_mydas_NW_006628884.1_3873_1282
>Chelonia_mydas_NW_006628962.1_1467204_1468296
>Chelonia_mydas_NW_006629073.1_740423_737841
>Chelonia_mydas_NW_006629184.1_801197_802234
>Chelonia_mydas_NW_006629184.1_529189_527913
>Chelonia_mydas_NW_006629184.1_2147673_2148308
>Chelonia_mydas_NW_006629373.1_3829_2924
>Chelonia_mydas_NW_006629628.1_6431510_6432617
>Chelonia_mydas_NW_006629961.1_192919_190346
>Chelonia_mydas_NW_006630072.1_22788839_22789651
>Chelonia_mydas_NW_006630072.1_17934330_17933198
>Chelonia_mydas_NW_006630072.1_20715859_20716344
>Chelonia_mydas_NW_006630072.1_12204844_12203360
>Chelonia_mydas_NW_006630073.1_1248375_1248992
>Chelonia_mydas_NW_006630739.1_483404_483922
>Chelonia_mydas_NW_006631627.1_3314395_3315258
>Chelonia_mydas_NW_006631661.1_1564_788
>Chelonia_mydas_NW_006631738.1_662912_663588
>Chelonia_mydas_NW_006631738.1_132761_132240
>Chelonia_mydas_NW_006632293.1_211488_212276
>Chelonia_mydas_NW_006632516.1_168843_167730
>Chelonia_mydas_NW_006633404.1_306561_307266
>Chelonia_mydas_NW_006633406.1_471501_474478
>Chelonia_mydas_NW_006633406.1_381232_380888
>Chelonia_mydas_NW_006633739.1_760757_757865
>Chelonia_mydas_NW_006633850.1_1982591_1983334
>Chelonia_mydas_NW_006634072.1_5491562_5492769
>Chelonia_mydas_NW_006634072.1_5457467_5458411
>Chelonia_mydas_NW_006634072.1_1585749_1586511
>Chelonia_mydas_NW_006634072.1_3994848_3993736
>Chelonia_mydas_NW_006634183.1_418377_417728
>Chelonia_mydas_NW_006634475.1_375_794
>Chelonia_mydas_NW_006634516.1_2914648_2910757
>Chelonia_mydas_NW_006635625.1_86027_85001
>Chelonia_mydas_NW_006635625.1_3896595_3896029
>Chelonia_mydas_NW_006635626.1_2569539_2572604
>Chelonia_mydas_NW_006635848.1_769321_767810
>Chelonia_mydas_NW_006635959.1_484258_483797
>Chelonia_mydas_NW_006636403.1_210204_210962
>Chelonia_mydas_NW_006636736.1_3345477_3344647
>Chelonia_mydas_NW_006636737.1_254535_252139
>Chelonia_mydas_NW_006636737.1_770167_771015
>Chelonia_mydas_NW_006637514.1_2589563_2590222
>Chelonia_mydas_NW_006638180.1_2838986_2840175
>Chelonia_mydas_NW_006638180.1_1126578_1127087
>Chelonia_mydas_NW_006638180.1_2752735_2755253
>Chelonia_mydas_NW_006638513.1_776090_777559
>Chelonia_mydas_NW_006638957.1_2233661_2230643
>Chelonia_mydas_NW_006639069.1_1100365_1099592
>Chelonia_mydas_NW_006639846.1_2488784_2489599
>Chelonia_mydas_NW_006640068.1_2368914_2369718
>Chelonia_mydas_NW_006640180.1_415_273354_274125
>Chelonia_mydas_NW_006640180.1_1259220_1258522
>Chelonia_mydas_NW_006640624.1_1206697_1206090
>Chelonia_mydas_NW_006641068.1_93684_96174
>Chelonia_mydas_NW_006641179.1_4946258_4948935
>Chelonia_mydas_NW_006641180.1_666766_663701
>Chelonia_mydas_NW_006642290.1_6233081_6230453
>Chelonia_mydas_NW_006643290.1_1922599_1921430
>Chelonia_mydas_NW_006644290.1_777680_778459
>Chelonia_mydas_NW_006644290.1_776081_776857
>Chelonia_mydas_NW_006644512.1_674929_675779
>Chelonia_mydas_NW_006644512.1_9629209_9628379
>Chelonia_mydas_NW_006644736.1_500382_501221
>Chelonia_mydas_NW_006644770.1_1648_896
>Chelonia_mydas_NW_006644847.1_1169571_1170563
>Chelonia_mydas_NW_006645957.1_1989016_1988455
>Chelonia_mydas_NW_006646068.1_883814_884974
>Chelonia_mydas_NW_006646179.1_769852_770576
>Chelonia_mydas_NW_006646290.1_2467516_2468577
>Chelonia_mydas_NW_006647179.1_760800_763249
>Chelonia_mydas_NW_006647623.1_506644_505977
>Chelonia_mydas_NW_006648068.1_1190965_1191465
>Chelonia_mydas_NW_006648623.1_395580_396623
>Chelonia_mydas_NW_006648991.1_1455_2210
>Chelonia_mydas_NW_006649068.1_825254_825877
>Chelonia_mydas_NW_006650868.1_1632_2069
>Chelonia_mydas_NW_006651178.1_7657472_7656409
>Chelonia_mydas_NW_006651178.1_3656291_3655129
>Chelonia_mydas_NW_006652066.1_40413_41060
>Chelonia_mydas_NW_006652621.1_1695427_1696451
>Chelonia_mydas_NW_006652953.1_1773280_1774354
>Chelonia_mydas_NW_006654508.1_372105_371305
>Chelonia_mydas_NW_006654508.1_3753660_3754802
>Chelonia_mydas_NW_006655175.1_43973_46454
>Chelonia_mydas_NW_006655286.1_1626_799
>Chelonia_mydas_NW_006655619.1_1684409_1685107
>Chelonia_mydas_NW_006655619.1_9235353_9237215
>Chelonia_mydas_NW_006655619.1_6816894_6813829
>Chelonia_mydas_NW_006655620.1_2851349_2851967
>Chelonia_mydas_NW_006656843.1_412015_407776
>Chelonia_mydas_NW_006656843.1_12849_12280
>Chelonia_mydas_NW_006656954.1_41901_44816
>Chelonia_mydas_NW_006657619.1_2064864_2065646
>Chelonia_mydas_NW_006657730.1_616752_616165
>Chelonia_mydas_NW_006658396.1_2084583_2083826
>Chelonia_mydas_NW_006658840.1_1145287_1142222
>Chelonia_mydas_NW_006658951.1_2014498_2014881
>Chelonia_mydas_NW_006658951.1_2014949_2015539
>Chelonia_mydas_NW_006659951.1_421022_421501
>Chelonia_mydas_NW_006659951.1_498737_499554
>Chelonia_mydas_NW_006660062.1_3177667_3176885
>Chelonia_mydas_NW_006660062.1_4611714_4611202
>Chelonia_mydas_NW_006660285.1_149384_148086
>Chelonia_mydas_NW_006660729.1_58002_58469
>Chelonia_mydas_NW_006660951.1_1787446_1786661
>Chelonia_mydas_NW_006661618.1_511752_512717
>Chelonia_mydas_NW_006661839.1_1144095_1144967
>Chelonia_mydas_NW_006662061.1_877231_876848
>Chelonia_mydas_NW_006662217.1_1425_1054
>Chelonia_mydas_NW_006662950.1_296245_295480
>Chelonia_mydas_NW_006663283.1_198714_199382
>Chelonia_mydas_NW_006663283.1_649058_648660
>Chelonia_mydas_NW_006663394.1_834636_833381
>Chelonia_mydas_NW_006663394.1_1601497_1602030
>Chelonia_mydas_NW_006663506.1_818088_817294
>Chelonia_mydas_NW_006664171.1_1439834_1440187
>Chelonia_mydas_NW_006664504.1_2542966_2543556
>Chelonia_mydas_NW_006665613.1_564648_565810
>Chelonia_mydas_NW_006668277.1_384100_386689
>Chelonia_mydas_NW_006668609.1_144337_145290
>Chelonia_mydas_NW_006668942.1_3237733_3238338
>Chelonia_mydas_NW_006669054.1_961423_958768
>Chelonia_mydas_NW_006669498.1_475329_474739
>Chelonia_mydas_NW_006669942.1_383168_382483
>Chelonia_mydas_NW_006670053.1_4322155_4321310
>Chelonia_mydas_NW_006670498.1_648771_649439
>Chelonia_mydas_NW_006671164.1_157172_160237
>Chelonia_mydas_NW_006671941.1_411942_409234
>Chelonia_mydas_NW_006673051.1_428880_426174
>Chelonia_mydas_NW_006673051.1_428880_428506
>Chelonia_mydas_NW_006673051.1_468916_468236
>Chelonia_mydas_NW_006673384.1_314273_313536
>Chelonia_mydas_NW_006674382.1_260813_260172
>Chelonia_mydas_NW_006674493.1_4423858_4423079
>Chelonia_mydas_NW_006675271.1_719605_722257
>Chelonia_mydas_NW_006675604.1_2304815_2301976
>Chelonia_mydas_NW_006675604.1_2194663_2193791
>Chelonia_mydas_NW_006675604.1_1446132_1445291
>Chelonia_mydas_NW_006676938.1_715071_714502
>Chelonia_mydas_NW_006677382.1_271108_271700
>Chelonia_mydas_NW_006677825.1_7527425_7530176
>Chelonia_mydas_NW_006677826.1_934763_934191
>Chelonia_mydas_NW_006678715.1_548621_547841
>Chelonia_mydas_NW_006680603.1_230255_227190
>Chelonia_mydas_NW_006680714.1_429207_430157
>Chelonia_mydas_NW_006681269.1_160077_160598
>Chelonia_mydas_NW_006681602.1_133606_134679
>Chelonia_mydas_NW_006681602.1_52832_53332
>Chelonia_mydas_NW_006681935.1_1098075_1097041
>Chelonia_mydas_NW_006683157.1_228145_228805
>Chelonia_mydas_NW_006684489.1_2554187_2553436
>Chelonia_mydas_NW_006685598.1_262253_261732
>Chelonia_mydas_NW_006685598.1_70527_69634
>Chelonia_mydas_NW_006685598.1_542475_543289
>Chelonia_mydas_NW_006685599.1_128020_131390
>Chelonia_mydas_NW_006685599.1_54800_53892
>Chelonia_mydas_NW_006685599.1_134635_136146
>Chelonia_mydas_NW_006686354.1_10_453
>Chelonia_mydas_NW_006686598.1_159032_158598
>Chelonia_mydas_NW_006688232.1_419_1071
>Chelonia_mydas_NW_006689266.1_67860_66730
>Chelonia_mydas_NW_006689488.1_47751_48344
>Chelonia_mydas_NW_006690043.1_211152_210014
>Chelonia_mydas_NW_006691154.1_2532435_2531760
>Chelonia_mydas_NW_006694486.1_854301_855149
>Chelonia_mydas_NW_006696707.1_3270898_3269930
>Chelonia_mydas_NW_006698928.1_1526557_1529390
>Chelonia_mydas_NW_006698928.1_994705_995388
>Chelonia_mydas_NW_006698928.1_1937907_1938425
>Chelonia_mydas_NW_006700039.1_6391312_6390562
>Chelonia_mydas_NW_006700039.1_6543215_6542457
>Chelonia_mydas_NW_006700039.1_8650105_8649359
>Chelonia_mydas_NW_006702261.1_4695107_4695919
>Chelonia_mydas_NW_006703372.1_13712582_13713145
>Chelonia_mydas_NW_006703372.1_10506589_10507524
>Chelonia_mydas_NW_006703372.1_8515766_8516675
>Chelonia_mydas_NW_006705594.1_2899571_2899059
>Chelonia_mydas_NW_006705595.1_81276_81743
>Chelonia_mydas_NW_006707038.1_64920_66228
>Chelonia_mydas_NW_006707704.1_16972_16268
>Chelonia_mydas_NW_006707815.1_2518004_2518693
>Chelonia_mydas_NW_006707815.1_1978316_1979458
>Chelonia_mydas_NW_006708371.1_146793_147503
>Chelonia_mydas_NW_006708593.1_129010_132870
>Chelonia_mydas_NW_006708926.1_2821575_2818664
>Chelonia_mydas_NW_006708927.1_26736_27662
>Chelonia_mydas_NW_006709605.1_599_1111
>Chelonia_mydas_NW_006710038.1_182732_183571
>Chelonia_mydas_NW_006710149.1_109111_105478
>Chelonia_mydas_NW_006710815.1_19180_22245
>Chrysemys_picta_bellii_NC_024218.1_72243294_72245883
>Chrysemys_picta_bellii_NC_024218.1_75770697_75771653
>Chrysemys_picta_bellii_NC_024218.1_45475754_45474673
>Chrysemys_picta_bellii_NC_024218.1_43097510_43095774
>Chrysemys_picta_bellii_NC_024218.1_53498999_53498514
>Chrysemys_picta_bellii_NC_024218.1_15725996_15724329
>Chrysemys_picta_bellii_NC_024218.1_33198380_33196725
>Chrysemys_picta_bellii_NC_024218.1_74675606_74674254
>Chrysemys_picta_bellii_NC_024218.1_21559510_21556391
>Chrysemys_picta_bellii_NC_024219.1_26570066_26570440
>Chrysemys_picta_bellii_NC_024219.1_68003985_68007975
>Chrysemys_picta_bellii_NC_024219.1_26575791_26574820
>Chrysemys_picta_bellii_NC_024219.1_24911577_24908767
>Chrysemys_picta_bellii_NC_024219.1_43365884_43365203
>Chrysemys_picta_bellii_NC_024219.1_68201947_68202606
>Chrysemys_picta_bellii_NC_024220.1_44169588_44173438
>Chrysemys_picta_bellii_NC_024220.1_65777339_65776409
>Chrysemys_picta_bellii_NC_024220.1_41157800_41158273
>Chrysemys_picta_bellii_NC_024221.1_22374342_22373476
>Chrysemys_picta_bellii_NC_024221.1_4235297_4236379
>Chrysemys_picta_bellii_NC_024221.1_40433177_40433863
>Chrysemys_picta_bellii_NC_024221.1_3807085_3807966
>Chrysemys_picta_bellii_NC_024223.1_39532704_39532090
>Chrysemys_picta_bellii_NC_024223.1_15272001_15274863
>Chrysemys_picta_bellii_NC_024223.1_15284219_15289689
>Chrysemys_picta_bellii_NC_024223.1_47995636_47994565
>Chrysemys_picta_bellii_NC_024223.1_7488030_7487290
>Chrysemys_picta_bellii_NC_024224.1_6789930_6794877
>Chrysemys_picta_bellii_NC_024224.1_3422860_3423966
>Chrysemys_picta_bellii_NC_024225.1_42105819_42106475
>Chrysemys_picta_bellii_NC_024225.1_31099272_31098685
>Chrysemys_picta_bellii_NC_024225.1_33029552_33032299
>Chrysemys_picta_bellii_NC_024226.1_4440895_4438258
>Chrysemys_picta_bellii_NC_024229.1_4875817_4875128
>Chrysemys_picta_bellii_NC_024233.1_1269107_1268493
>Chrysemys_picta_bellii_NC_024235.1_1006641_1007417
>Chrysemys_picta_bellii_NC_024235.1_1017648_1019387
>Chrysemys_picta_bellii_NW_007281338.1_1436406_1437131
>Chrysemys_picta_bellii_NW_007281338.1_3499970_3499108
>Chrysemys_picta_bellii_NW_007281338.1_1761438_1765695
>Chrysemys_picta_bellii_NW_007281338.1_372141_371604
>Chrysemys_picta_bellii_NW_007281339.1_8635512_8636282
>Chrysemys_picta_bellii_NW_007281339.1_5793143_5792643
>Chrysemys_picta_bellii_NW_007281339.1_8614028_8614803
>Chrysemys_picta_bellii_NW_007281341.1_1201085_1200252
>Chrysemys_picta_bellii_NW_007281341.1_11912984_11913745
>Chrysemys_picta_bellii_NW_007281344.1_168682_171351
>Chrysemys_picta_bellii_NW_007281344.1_11522882_11520272
>Chrysemys_picta_bellii_NW_007281345.1_5228307_5225889
>Chrysemys_picta_bellii_NW_007281346.1_7336991_7337634
>Chrysemys_picta_bellii_NW_007281347.1_504012_501301
>Chrysemys_picta_bellii_NW_007281347.1_949661_952458
>Chrysemys_picta_bellii_NW_007281351.1_3504142_3503330
>Chrysemys_picta_bellii_NW_007281351.1_4194578_4193580
>Chrysemys_picta_bellii_NW_007281351.1_1260409_1259900
>Chrysemys_picta_bellii_NW_007281351.1_1747556_1747068
>Chrysemys_picta_bellii_NW_007281353.1_7908924_7909681
>Chrysemys_picta_bellii_NW_007281353.1_7910462_7911965
>Chrysemys_picta_bellii_NW_007281354.1_304704_302074
>Chrysemys_picta_bellii_NW_007281354.1_7662449_7663148
>Chrysemys_picta_bellii_NW_007281355.1_675885_676517
>Chrysemys_picta_bellii_NW_007281355.1_6334843_6333867
>Chrysemys_picta_bellii_NW_007281358.1_3484250_3484774
>Chrysemys_picta_bellii_NW_007281358.1_284834_284358
>Chrysemys_picta_bellii_NW_007281362.1_6798640_6795649
>Chrysemys_picta_bellii_NW_007281363.1_2528125_2529016
>Chrysemys_picta_bellii_NW_007281365.1_3730069_3729517
>Chrysemys_picta_bellii_NW_007281366.1_2768438_2767650
>Chrysemys_picta_bellii_NW_007281367.1_1124686_1122160
>Chrysemys_picta_bellii_NW_007281368.1_900459_897484
>Chrysemys_picta_bellii_NW_007281368.1_3166865_3165873
>Chrysemys_picta_bellii_NW_007281368.1_6757067_6757771
>Chrysemys_picta_bellii_NW_007281372.1_1530892_1529906
>Chrysemys_picta_bellii_NW_007281374.1_5424533_5424961
>Chrysemys_picta_bellii_NW_007281375.1_2475329_2477680
>Chrysemys_picta_bellii_NW_007281382.1_5309840_5308989
>Chrysemys_picta_bellii_NW_007281382.1_5187273_5186539
>Chrysemys_picta_bellii_NW_007281382.1_4437693_4440683
>Chrysemys_picta_bellii_NW_007281383.1_5273361_5270662
>Chrysemys_picta_bellii_NW_007281383.1_4628630_4627533
>Chrysemys_picta_bellii_NW_007281387.1_3070375_3069347
>Chrysemys_picta_bellii_NW_007281387.1_4438475_4439410
>Chrysemys_picta_bellii_NW_007281387.1_2586071_2586526
>Chrysemys_picta_bellii_NW_007281387.1_4975512_4975057
>Chrysemys_picta_bellii_NW_007281390.1_1363125_1363853
>Chrysemys_picta_bellii_NW_007281391.1_5435487_5436392
>Chrysemys_picta_bellii_NW_007281393.1_5508926_5507829
>Chrysemys_picta_bellii_NW_007281396.1_1079774_1080454
>Chrysemys_picta_bellii_NW_007281404.1_143430_142675
>Chrysemys_picta_bellii_NW_007281407.1_1629593_1630201
>Chrysemys_picta_bellii_NW_007281408.1_3801732_3804872
>Chrysemys_picta_bellii_NW_007281411.1_3171717_3174600
>Chrysemys_picta_bellii_NW_007281412.1_3124653_3121960
>Chrysemys_picta_bellii_NW_007281415.1_1118132_1115851
>Chrysemys_picta_bellii_NW_007281417.1_2912458_2913421
>Chrysemys_picta_bellii_NW_007281418.1_3020808_3019668
>Chrysemys_picta_bellii_NW_007281422.1_1679899_1680642
>Chrysemys_picta_bellii_NW_007281426.1_901812_902549
>Chrysemys_picta_bellii_NW_007281426.1_3824107_3825261
>Chrysemys_picta_bellii_NW_007281428.1_2773541_2774626
>Chrysemys_picta_bellii_NW_007281428.1_3052501_3055355
>Chrysemys_picta_bellii_NW_007281430.1_509742_512513
>Chrysemys_picta_bellii_NW_007281432.1_774437_771450
>Chrysemys_picta_bellii_NW_007281440.1_3235026_3235985
>Chrysemys_picta_bellii_NW_007281456.1_2869412_2868692
>Chrysemys_picta_bellii_NW_007281458.1_890889_888034
>Chrysemys_picta_bellii_NW_007281459.1_833763_834383
>Chrysemys_picta_bellii_NW_007281461.1_288169_287357
>Chrysemys_picta_bellii_NW_007281462.1_2437399_2436593
>Chrysemys_picta_bellii_NW_007281463.1_1406936_1406235
>Chrysemys_picta_bellii_NW_007281465.1_120178_119331
>Chrysemys_picta_bellii_NW_007281465.1_1834880_1835608
>Chrysemys_picta_bellii_NW_007281466.1_2267402_2268460
>Chrysemys_picta_bellii_NW_007281466.1_12175_18212
>Chrysemys_picta_bellii_NW_007281466.1_412266_412724
>Chrysemys_picta_bellii_NW_007281467.1_1332926_1333639
>Chrysemys_picta_bellii_NW_007281467.1_1806587_1805721
>Chrysemys_picta_bellii_NW_007281470.1_717721_720039
>Chrysemys_picta_bellii_NW_007281471.1_2209_2862
>Chrysemys_picta_bellii_NW_007281475.1_1915520_1916294
>Chrysemys_picta_bellii_NW_007281475.1_1145121_1144090
>Chrysemys_picta_bellii_NW_007281477.1_1662311_1663073
>Chrysemys_picta_bellii_NW_007281481.1_518536_519413
>Chrysemys_picta_bellii_NW_007281484.1_2252773_2252168
>Chrysemys_picta_bellii_NW_007281486.1_2169566_2166416
>Chrysemys_picta_bellii_NW_007281493.1_107686_105251
>Chrysemys_picta_bellii_NW_007281500.1_1998073_1995520
>Chrysemys_picta_bellii_NW_007281503.1_584757_585836
>Chrysemys_picta_bellii_NW_007281507.1_1979350_1982017
>Chrysemys_picta_bellii_NW_007281508.1_797142_793066
>Chrysemys_picta_bellii_NW_007281510.1_153530_152247
>Chrysemys_picta_bellii_NW_007281516.1_385565_386218
>Chrysemys_picta_bellii_NW_007281519.1_132911_129853
>Chrysemys_picta_bellii_NW_007281521.1_634194_636789
>Chrysemys_picta_bellii_NW_007281522.1_399663_396980
>Chrysemys_picta_bellii_NW_007281522.1_1147481_1146864
>Chrysemys_picta_bellii_NW_007281526.1_1894330_1893734
>Chrysemys_picta_bellii_NW_007281538.1_1135723_1138716
>Chrysemys_picta_bellii_NW_007281538.1_236393_235456
>Chrysemys_picta_bellii_NW_007281539.1_1005292_1004798
>Chrysemys_picta_bellii_NW_007281541.1_49702_46349
>Chrysemys_picta_bellii_NW_007281543.1_1398504_1398124
>Chrysemys_picta_bellii_NW_007281543.1_1759757_1760401
>Chrysemys_picta_bellii_NW_007281543.1_821_1693
>Chrysemys_picta_bellii_NW_007281553.1_80343_79843
>Chrysemys_picta_bellii_NW_007281569.1_1318413_1316002
>Chrysemys_picta_bellii_NW_007281571.1_175890_176396
>Chrysemys_picta_bellii_NW_007281577.1_1190519_1190917
>Chrysemys_picta_bellii_NW_007281581.1_355941_356749
>Chrysemys_picta_bellii_NW_007281590.1_181300_185131
>Chrysemys_picta_bellii_NW_007281590.1_399339_398438
>Chrysemys_picta_bellii_NW_007281590.1_982034_982906
>Chrysemys_picta_bellii_NW_007281590.1_703433_703955
>Chrysemys_picta_bellii_NW_007281592.1_884571_883804
>Chrysemys_picta_bellii_NW_007281609.1_968831_971598
>Chrysemys_picta_bellii_NW_007281609.1_66196_66906
>Chrysemys_picta_bellii_NW_007281626.1_23964_24807
>Chrysemys_picta_bellii_NW_007281626.1_665896_666369
>Chrysemys_picta_bellii_NW_007281626.1_163255_166198
>Chrysemys_picta_bellii_NW_007281627.1_298846_297848
>Chrysemys_picta_bellii_NW_007281632.1_328781_326261
>Chrysemys_picta_bellii_NW_007281633.1_376453_379416
>Chrysemys_picta_bellii_NW_007281638.1_512479_511964
>Chrysemys_picta_bellii_NW_007281640.1_2273_4957
>Chrysemys_picta_bellii_NW_007281641.1_32313_33304
>Chrysemys_picta_bellii_NW_007281642.1_250781_253780
>Chrysemys_picta_bellii_NW_007281649.1_467245_466187
>Chrysemys_picta_bellii_NW_007281651.1_504829_506673
>Chrysemys_picta_bellii_NW_007281659.1_61572_58495
>Chrysemys_picta_bellii_NW_007281661.1_157760_160148
>Chrysemys_picta_bellii_NW_007281669.1_773574_774311
>Chrysemys_picta_bellii_NW_007281669.1_718323_719275
>Chrysemys_picta_bellii_NW_007281669.1_443729_444250
>Chrysemys_picta_bellii_NW_007281669.1_686224_685016
>Chrysemys_picta_bellii_NW_007281675.1_124435_121320
>Chrysemys_picta_bellii_NW_007281677.1_467889_467041
>Chrysemys_picta_bellii_NW_007281679.1_36441_35644
>Chrysemys_picta_bellii_NW_007281680.1_582981_585449
>Chrysemys_picta_bellii_NW_007281680.1_456698_457384
>Chrysemys_picta_bellii_NW_007281687.1_637686_639332
>Chrysemys_picta_bellii_NW_007281692.1_328109_330945
>Chrysemys_picta_bellii_NW_007281697.1_171480_170735
>Chrysemys_picta_bellii_NW_007281697.1_577727_577329
>Chrysemys_picta_bellii_NW_007281700.1_7350_4311
>Chrysemys_picta_bellii_NW_007281702.1_117450_116914
>Chrysemys_picta_bellii_NW_007281704.1_384623_385168
>Chrysemys_picta_bellii_NW_007281708.1_326999_327547
>Chrysemys_picta_bellii_NW_007281715.1_70212_71165
>Chrysemys_picta_bellii_NW_007281721.1_347024_346182
>Chrysemys_picta_bellii_NW_007281723.1_368653_367826
>Chrysemys_picta_bellii_NW_007281731.1_419431_418202
>Chrysemys_picta_bellii_NW_007281737.1_103844_105422
>Chrysemys_picta_bellii_NW_007281737.1_112796_113554
>Chrysemys_picta_bellii_NW_007281750.1_84668_80497
>Chrysemys_picta_bellii_NW_007281752.1_281493_282259
>Chrysemys_picta_bellii_NW_007281757.1_115793_113069
>Chrysemys_picta_bellii_NW_007281757.1_151091_158310
>Chrysemys_picta_bellii_NW_007281761.1_82586_80133
>Chrysemys_picta_bellii_NW_007281772.1_189675_189202
>Chrysemys_picta_bellii_NW_007281773.1_505024_505992
>Chrysemys_picta_bellii_NW_007281788.1_64882_62233
>Chrysemys_picta_bellii_NW_007281793.1_271055_271516
>Chrysemys_picta_bellii_NW_007281796.1_140411_139719
>Chrysemys_picta_bellii_NW_007281796.1_161113_160226
>Chrysemys_picta_bellii_NW_007281800.1_101581_98455
>Chrysemys_picta_bellii_NW_007281802.1_77964_79220
>Chrysemys_picta_bellii_NW_007281809.1_199279_198863
>Chrysemys_picta_bellii_NW_007281809.1_242115_244714
>Chrysemys_picta_bellii_NW_007281811.1_150456_149635
>Chrysemys_picta_bellii_NW_007281814.1_232231_231083
>Chrysemys_picta_bellii_NW_007281819.1_187986_186316
>Chrysemys_picta_bellii_NW_007281821.1_204023_204586
>Chrysemys_picta_bellii_NW_007281825.1_246295_248857
>Chrysemys_picta_bellii_NW_007281825.1_229497_228475
>Chrysemys_picta_bellii_NW_007281826.1_2438_1783
>Chrysemys_picta_bellii_NW_007281826.1_58927_58262
>Chrysemys_picta_bellii_NW_007281831.1_126928_125689
>Chrysemys_picta_bellii_NW_007281832.1_62609_61749
>Chrysemys_picta_bellii_NW_007281838.1_93547_93032
>Chrysemys_picta_bellii_NW_007281838.1_115359_118363
>Chrysemys_picta_bellii_NW_007281839.1_30799_27906
>Chrysemys_picta_bellii_NW_007281842.1_125245_125820
>Chrysemys_picta_bellii_NW_007281854.1_32483_33563
>Chrysemys_picta_bellii_NW_007281867.1_170316_169415
>Chrysemys_picta_bellii_NW_007281882.1_52113_52944
>Chrysemys_picta_bellii_NW_007281887.1_176625_175742
>Chrysemys_picta_bellii_NW_007281892.1_174050_175612
>Chrysemys_picta_bellii_NW_007281901.1_178637_177612
>Chrysemys_picta_bellii_NW_007281903.1_129178_126451
>Chrysemys_picta_bellii_NW_007281909.1_69999_69219
>Chrysemys_picta_bellii_NW_007281912.1_142871_144019
>Chrysemys_picta_bellii_NW_007281923.1_180912_181373
>Chrysemys_picta_bellii_NW_007281927.1_146669_147890
>Chrysemys_picta_bellii_NW_007281933.1_104340_103475
>Chrysemys_picta_bellii_NW_007281964.1_3818_4748
>Chrysemys_picta_bellii_NW_007281966.1_75095_75874
>Chrysemys_picta_bellii_NW_007281971.1_73754_72975
>Chrysemys_picta_bellii_NW_007281971.1_80508_78895
>Chrysemys_picta_bellii_NW_007281994.1_2296_3273
>Chrysemys_picta_bellii_NW_007282006.1_34003_33397
>Chrysemys_picta_bellii_NW_007282012.1_70069_68826
>Chrysemys_picta_bellii_NW_007282013.1_110028_109385
>Chrysemys_picta_bellii_NW_007282021.1_122023_122730
>Chrysemys_picta_bellii_NW_007282034.1_1450_2322
>Chrysemys_picta_bellii_NW_007282044.1_88065_87583
>Chrysemys_picta_bellii_NW_007282045.1_53199_52151
>Chrysemys_picta_bellii_NW_007282047.1_56951_60363
>Chrysemys_picta_bellii_NW_007282052.1_21111_18728
>Chrysemys_picta_bellii_NW_007282056.1_47873_48376
>Chrysemys_picta_bellii_NW_007282058.1_112658_110758
>Chrysemys_picta_bellii_NW_007282083.1_13270_12602
>Chrysemys_picta_bellii_NW_007282107.1_98867_96304
>Chrysemys_picta_bellii_NW_007282115.1_98486_97851
>Chrysemys_picta_bellii_NW_007282116.1_64067_60103
>Chrysemys_picta_bellii_NW_007282122.1_74660_73608
>Chrysemys_picta_bellii_NW_007282138.1_20889_21416
>Chrysemys_picta_bellii_NW_007282138.1_33376_32435
>Chrysemys_picta_bellii_NW_007282142.1_81887_82759
>Chrysemys_picta_bellii_NW_007282159.1_18038_17316
>Chrysemys_picta_bellii_NW_007282165.1_3440_4611
>Chrysemys_picta_bellii_NW_007282203.1_15007_14351
>Chrysemys_picta_bellii_NW_007282218.1_17763_17038
>Chrysemys_picta_bellii_NW_007282257.1_43659_44066
>Chrysemys_picta_bellii_NW_007282364.1_32339_33054
>Chrysemys_picta_bellii_NW_007282364.1_44280_43612
>Chrysemys_picta_bellii_NW_007282442.1_17005_16223
>Chrysemys_picta_bellii_NW_007282442.1_15618_12484
>Chrysemys_picta_bellii_NW_007282627.1_620_2212
>Chrysemys_picta_bellii_NW_007282646.1_19043_19698
>Chrysemys_picta_bellii_NW_007282647.1_25825_26690
>Chrysemys_picta_bellii_NW_007282680.1_38570_37611
>Chrysemys_picta_bellii_NW_007282716.1_45991_45473
>Chrysemys_picta_bellii_NW_007282743.1_48081_50622
>Chrysemys_picta_bellii_NW_007282770.1_7581_6610
>Chrysemys_picta_bellii_NW_007282775.1_4629_7319
>Chrysemys_picta_bellii_NW_007282790.1_14046_13669
>Chrysemys_picta_bellii_NW_007282855.1_13830_10616
>Chrysemys_picta_bellii_NW_007282855.1_22460_21579
>Chrysemys_picta_bellii_NW_007282894.1_25414_27965
>Chrysemys_picta_bellii_NW_007282929.1_14938_17621
>Chrysemys_picta_bellii_NW_007282943.1_31324_30728
>Chrysemys_picta_bellii_NW_007283014.1_29442_31918
>Chrysemys_picta_bellii_NW_007283066.1_3932_930
>Chrysemys_picta_bellii_NW_007283068.1_27680_27215
>Chrysemys_picta_bellii_NW_007283177.1_22896_23627
>Chrysemys_picta_bellii_NW_007283204.1_25998_25081
>Chrysemys_picta_bellii_NW_007283243.1_30501_31286
>Chrysemys_picta_bellii_NW_007283268.1_3819_2914
>Chrysemys_picta_bellii_NW_007283302.1_6619_7386
>Chrysemys_picta_bellii_NW_007283339.1_20124_22699
>Chrysemys_picta_bellii_NW_007283427.1_2407_3452
>Chrysemys_picta_bellii_NW_007283620.1_11_514
>Chrysemys_picta_bellii_NW_007283719.1_4295_3681
>Chrysemys_picta_bellii_NW_007283750.1_5922_6977
>Chrysemys_picta_bellii_NW_007283841.1_11740_11294
>Chrysemys_picta_bellii_NW_007283919.1_7693_8816
>Chrysemys_picta_bellii_NW_007284032.1_6922_6146
>Chrysemys_picta_bellii_NW_007284057.1_703_50
>Chrysemys_picta_bellii_NW_007284085.1_6746_7845
>Chrysemys_picta_bellii_NW_007284101.1_8670_8080
>Chrysemys_picta_bellii_NW_007284130.1_9579_8687
>Chrysemys_picta_bellii_NW_007284141.1_4352_4675
>Chrysemys_picta_bellii_NW_007284230.1_1315_4210
>Chrysemys_picta_bellii_NW_007284237.1_3455_3979
>Chrysemys_picta_bellii_NW_007284373.1_4988_6010
>Chrysemys_picta_bellii_NW_007284399.1_5575_4493
>Chrysemys_picta_bellii_NW_007284569.1_10838_13307
>Chrysemys_picta_bellii_NW_007284693.1_4788_3988
>Chrysemys_picta_bellii_NW_007284717.1_3533_1776
>Chrysemys_picta_bellii_NW_007284738.1_8566_8108
>Chrysemys_picta_bellii_NW_007284744.1_3397_2669
>Chrysemys_picta_bellii_NW_007285151.1_6493_7179
>Chrysemys_picta_bellii_NW_007285207.1_5403_2275
>Chrysemys_picta_bellii_NW_007285213.1_4982_2683
>Chrysemys_picta_bellii_NW_007285317.1_9793_10562
>Chrysemys_picta_bellii_NW_007285455.1_1956_139
>Chrysemys_picta_bellii_NW_007285470.1_1227_2062
>Chrysemys_picta_bellii_NW_007285471.1_1308_2009
>Chrysemys_picta_bellii_NW_007286006.1_2865_1482
>Chrysemys_picta_bellii_NW_007286036.1_3081_3634
>Chrysemys_picta_bellii_NW_007286407.1_1819_752
>Chrysemys_picta_bellii_NW_007286410.1_2266_2958
>Chrysemys_picta_bellii_NW_007286776.1_1095_784
>Chrysemys_picta_bellii_NW_007287098.1_247_3763
>Chrysemys_picta_bellii_NW_007287167.1_2404_3216
>Chrysemys_picta_bellii_NW_007287437.1_4166_3609
>Chrysemys_picta_bellii_NW_007294572.1_464_1162
>Chrysemys_picta_bellii_NW_007295485.1_360_1211
>Chrysemys_picta_bellii_NW_007296166.1_411_1067
>Chrysemys_picta_bellii_NW_007296545.1_47_1528
>Chrysemys_picta_bellii_NW_007296707.1_1144_1599
>Chrysemys_picta_bellii_NW_007297137.1_1647_838
>Chrysemys_picta_bellii_NW_007298525.1_88_1206
>Chrysemys_picta_bellii_NW_007299625.1_350_1375
>Chrysemys_picta_bellii_NW_007299732.1_211_867
>Chrysemys_picta_bellii_NW_007304347.1_514_53
>Chrysemys_picta_bellii_NW_007305028.1_15_1109
>Chrysemys_picta_bellii_NW_007305911.1_2_751
>Chrysemys_picta_bellii_NW_007306460.1_162_1070
>Chrysemys_picta_bellii_NW_007306601.1_248_706
>Chrysemys_picta_bellii_NW_007306694.1_323_730
>Chrysemys_picta_bellii_NW_007307314.1_735_1
>Chrysemys_picta_bellii_NW_007308102.1_54_788
>Chrysemys_picta_bellii_NW_007309638.1_265_975
>Chrysemys_picta_bellii_NW_007311118.1_968_501
>Chrysemys_picta_bellii_NW_007311131.1_965_501
>Chrysemys_picta_bellii_NW_007312786.1_932_426
>Chrysemys_picta_bellii_NW_007316282.1_233_847
>Chrysemys_picta_bellii_NW_007319913.1_403_5
>Chrysemys_picta_bellii_NW_007321545.1_4652_3807
>Chrysemys_picta_bellii_NW_007321545.1_3711_2317
>Chrysemys_picta_bellii_NW_007322518.1_1606_4752
>Chrysemys_picta_bellii_NW_007325367.1_720_244
>Chrysemys_picta_bellii_NW_007328251.1_3301_3954
>Chrysemys_picta_bellii_NW_007329087.1_101_694
>Chrysemys_picta_bellii_NW_007332646.1_532_14
>Chrysemys_picta_bellii_NW_007333244.1_10_519
>Chrysemys_picta_bellii_NW_007335870.1_134_628
>Chrysemys_picta_bellii_NW_007338686.1_615_217
>Chrysemys_picta_bellii_NW_007339250.1_591_4
>Chrysemys_picta_bellii_NW_007340799.1_226_594
>Chrysemys_picta_bellii_NW_007341808.1_482_15
>Chrysemys_picta_bellii_NW_007343340.1_2747_2046
>Chrysemys_picta_bellii_NW_007347411.1_516_1
>Chrysemys_picta_bellii_NW_007359105.1_1252_1915
>Chrysemys_picta_bellii_NW_007359400.1_851_1607
>Chrysemys_picta_bellii_NW_007359787.1_1943_1300
>Chrysemys_picta_bellii_NW_007359815.1_859_374
>Chrysemys_picta_bellii_NW_007359841.1_16448273_16448808
>Chrysemys_picta_bellii_NW_007359841.1_20240453_20239790
>Chrysemys_picta_bellii_NW_007359846.1_6030965_6031618
>Chrysemys_picta_bellii_NW_007359848.1_6221490_6218345
>Chrysemys_picta_bellii_NW_007359849.1_9761677_9762657
>Chrysemys_picta_bellii_NW_007359852.1_1154753_1155782
>Chrysemys_picta_bellii_NW_007359859.1_1078925_1078139
>Chrysemys_picta_bellii_NW_007359860.1_5329593_5330096
>Chrysemys_picta_bellii_NW_007359860.1_6499002_6498385
>Chrysemys_picta_bellii_NW_007359862.1_2782345_2778893
>Chrysemys_picta_bellii_NW_007359866.1_7176029_7173932
>Chrysemys_picta_bellii_NW_007359868.1_10291117_10292153
>Chrysemys_picta_bellii_NW_007359868.1_3401921_3399086
>Chrysemys_picta_bellii_NW_007359870.1_2450105_2450991
>Chrysemys_picta_bellii_NW_007359870.1_6575840_6575223
>Chrysemys_picta_bellii_NW_007359871.1_9530097_9532783
>Chrysemys_picta_bellii_NW_007359871.1_7468842_7468435
>Chrysemys_picta_bellii_NW_007359874.1_8455014_8455418
>Chrysemys_picta_bellii_NW_007359874.1_23136793_23135375
>Chrysemys_picta_bellii_NW_007359875.1_3342084_3341198
>Chrysemys_picta_bellii_NW_007359883.1_4195701_4194646
>Chrysemys_picta_bellii_NW_007359885.1_3397641_3396913
>Chrysemys_picta_bellii_NW_007359887.1_44200_41202
>Chrysemys_picta_bellii_NW_007359887.1_16843252_16841570
>Chrysemys_picta_bellii_NW_007359891.1_1883551_1884030
>Chrysemys_picta_bellii_NW_007359892.1_1404556_1403234
>Chrysemys_picta_bellii_NW_007359895.1_6356063_6356973
>Chrysemys_picta_bellii_NW_007359895.1_17330455_17330005
>Chrysemys_picta_bellii_NW_007359898.1_436246_436707
>Chrysemys_picta_bellii_NW_007359898.1_1843067_1839607
>Chrysemys_picta_bellii_NW_007359900.1_4108283_4109305
>Chrysemys_picta_bellii_NW_007359901.1_3972703_3975342
>Chrysemys_picta_bellii_NW_007359902.1_21046091_21046495
>Chrysemys_picta_bellii_NW_007359902.1_1182867_1184965
>Chrysemys_picta_bellii_NW_007359903.1_2550951_2551412
>Chrysemys_picta_bellii_NW_007359904.1_3281725_3282675
>Chrysemys_picta_bellii_NW_007359909.1_1479094_1480197
>Chrysemys_picta_bellii_NW_007359910.1_4282805_4282485
>Chrysemys_picta_bellii_NW_007359912.1_4614629_4613853
>Chrysemys_picta_bellii_NW_007359912.1_6444980_6442841
>Chrysemys_picta_bellii_NW_007359913.1_4944826_4944261
>Clupea_harengus_NW_012217655.1_22_1308
>Clupea_harengus_NW_012217692.1_1_1242
>Clupea_harengus_NW_012218129.1_26654_25779
>Clupea_harengus_NW_012218212.1_74765_72700
>Clupea_harengus_NW_012218570.1_2472_1003
>Clupea_harengus_NW_012218584.1_2627129_2624964
>Clupea_harengus_NW_012218747.1_6243_3954
>Clupea_harengus_NW_012218929.1_196370_196768
>Clupea_harengus_NW_012219444.1_459245_460483
>Clupea_harengus_NW_012219512.1_4310_1423
>Clupea_harengus_NW_012219606.1_3768_2527
>Clupea_harengus_NW_012219752.1_1422_4294
>Clupea_harengus_NW_012219752.1_8571_9578
>Clupea_harengus_NW_012220062.1_326085_326396
>Clupea_harengus_NW_012220937.1_7049104_7048424
>Clupea_harengus_NW_012221524.1_23095_23663
>Clupea_harengus_NW_012221524.1_718677_717600
>Clupea_harengus_NW_012221524.1_758666_757527
>Clupea_harengus_NW_012221629.1_743012_743497
>Clupea_harengus_NW_012221995.1_525529_523967
>Clupea_harengus_NW_012222293.1_28017_23586
>Clupea_harengus_NW_012222558.1_4256955_4260188
>Clupea_harengus_NW_012223020.1_414400_417040
>Clupea_harengus_NW_012223356.1_22798_21659
>Clupea_harengus_NW_012223637.1_157190_154260
>Clupea_harengus_NW_012223700.1_604523_601463
>Clupea_harengus_NW_012223821.1_33081_36204
>Cottus_rhenanus_LKTN01015978.1_15_344
>Cottus_rhenanus_LKTN01017223.1_11_277
>Cottus_rhenanus_LKTN01022253.1_6_440
>Cottus_rhenanus_LKTN01038679.1_54_802
>Cottus_rhenanus_LKTN01040965.1_10_1095
>Crotalus_horridus_LVCR01000073.1_15016_15957
>Crotalus_horridus_LVCR01000097.1_92108_93010
>Crotalus_horridus_LVCR01000475.1_54470_53186
>Crotalus_horridus_LVCR01002193.1_27999_26923
>Crotalus_horridus_LVCR01002415.1_55569_54781
>Crotalus_horridus_LVCR01003169.1_7233_6313
>Crotalus_horridus_LVCR01003169.1_6145_4982
>Crotalus_horridus_LVCR01004443.1_15074_14673
>Crotalus_horridus_LVCR01005799.1_9440_6415
>Crotalus_horridus_LVCR01005927.1_43153_42386
>Crotalus_horridus_LVCR01006042.1_3720_2806
>Crotalus_horridus_LVCR01006954.1_10227_9505
>Crotalus_horridus_LVCR01007524.1_20594_19663
>Crotalus_horridus_LVCR01008039.1_542_1012
>Crotalus_horridus_LVCR01008948.1_16872_17569
>Crotalus_horridus_LVCR01008977.1_773_1831
>Crotalus_horridus_LVCR01009099.1_9771_12598
>Crotalus_horridus_LVCR01011054.1_32744_31530
>Crotalus_horridus_LVCR01011711.1_56519_59324
>Crotalus_horridus_LVCR01012466.1_838_1893
>Crotalus_horridus_LVCR01012816.1_13190_13951
>Crotalus_horridus_LVCR01014014.1_1378_18
>Crotalus_horridus_LVCR01014429.1_8579_7781
>Crotalus_horridus_LVCR01014455.1_11808_11272
>Crotalus_horridus_LVCR01014686.1_12321_9674
>Crotalus_horridus_LVCR01015184.1_1855_2166
>Crotalus_horridus_LVCR01017487.1_15309_16607
>Crotalus_horridus_LVCR01017703.1_18445_19168
>Crotalus_horridus_LVCR01017763.1_1383_769
>Crotalus_horridus_LVCR01017894.1_5800_6568
>Crotalus_horridus_LVCR01018250.1_8811_9913
>Crotalus_horridus_LVCR01018397.1_954_191
>Crotalus_horridus_LVCR01019363.1_21644_19888
>Crotalus_horridus_LVCR01019437.1_10701_11711
>Crotalus_horridus_LVCR01019562.1_8696_7911
>Crotalus_horridus_LVCR01020137.1_143_463
>Crotalus_horridus_LVCR01020338.1_5001_6250
>Crotalus_horridus_LVCR01020389.1_6306_9265
>Crotalus_horridus_LVCR01020587.1_2016_274
>Crotalus_horridus_LVCR01020705.1_1126_239
>Crotalus_horridus_LVCR01021630.1_12987_15809
>Crotalus_horridus_LVCR01022023.1_4390_5373
>Crotalus_horridus_LVCR01022988.1_61_531
>Crotalus_horridus_LVCR01023258.1_8570_9358
>Crotalus_horridus_LVCR01023370.1_33764_33222
>Crotalus_horridus_LVCR01023405.1_3199_4065
>Crotalus_horridus_LVCR01023458.1_7569_4654
>Crotalus_horridus_LVCR01023647.1_4785_5891
>Crotalus_horridus_LVCR01023742.1_17036_16557
>Crotalus_horridus_LVCR01023942.1_6068_7423
>Crotalus_horridus_LVCR01023942.1_13749_14858
>Crotalus_horridus_LVCR01024234.1_27944_27470
>Crotalus_horridus_LVCR01024600.1_8659_9528
>Crotalus_horridus_LVCR01024801.1_14696_17665
>Crotalus_horridus_LVCR01025665.1_38_817
>Crotalus_horridus_LVCR01025826.1_8768_7998
>Crotalus_horridus_LVCR01026309.1_2882_1864
>Crotalus_horridus_LVCR01026335.1_519_977
>Crotalus_horridus_LVCR01026867.1_3183_2404
>Crotalus_horridus_LVCR01026999.1_9466_9840
>Crotalus_horridus_LVCR01027140.1_18932_18555
>Crotalus_horridus_LVCR01027847.1_8637_9511
>Crotalus_horridus_LVCR01027908.1_4469_4011
>Crotalus_horridus_LVCR01028980.1_5870_5086
>Crotalus_horridus_LVCR01029010.1_13960_12974
>Crotalus_horridus_LVCR01029294.1_7883_7006
>Crotalus_horridus_LVCR01029298.1_28978_28472
>Crotalus_horridus_LVCR01029854.1_5856_6806
>Crotalus_horridus_LVCR01030558.1_1619_2386
>Crotalus_horridus_LVCR01030915.1_7552_8346
>Crotalus_horridus_LVCR01031681.1_2529_3394
>Crotalus_horridus_LVCR01031922.1_4512_5270
>Crotalus_horridus_LVCR01032211.1_8228_5557
>Crotalus_horridus_LVCR01032335.1_5856_3292
>Crotalus_horridus_LVCR01032802.1_1771_851
>Crotalus_horridus_LVCR01032828.1_15523_15068
>Crotalus_horridus_LVCR01033508.1_4819_4148
>Crotalus_horridus_LVCR01034405.1_1316_2365
>Crotalus_horridus_LVCR01034881.1_455_1687
>Crotalus_horridus_LVCR01035319.1_10501_11278
>Crotalus_horridus_LVCR01035484.1_14634_13789
>Crotalus_horridus_LVCR01035931.1_2788_3829
>Crotalus_horridus_LVCR01036003.1_2152_1244
>Crotalus_horridus_LVCR01036032.1_1057_308
>Crotalus_horridus_LVCR01036279.1_15586_14797
>Crotalus_horridus_LVCR01037171.1_13350_12727
>Crotalus_horridus_LVCR01038252.1_3595_2472
>Crotalus_horridus_LVCR01038495.1_16985_17548
>Crotalus_horridus_LVCR01039141.1_18_431
>Crotalus_horridus_LVCR01039790.1_783_16
>Crotalus_horridus_LVCR01040789.1_1298_2248
>Crotalus_horridus_LVCR01040923.1_2588_1326
>Crotalus_horridus_LVCR01041679.1_1650_2418
>Crotalus_horridus_LVCR01042090.1_4652_1785
>Crotalus_horridus_LVCR01042697.1_15704_16309
>Crotalus_horridus_LVCR01043166.1_8789_9310
>Crotalus_horridus_LVCR01044213.1_467_1585
>Crotalus_horridus_LVCR01044465.1_3427_783
>Crotalus_horridus_LVCR01044666.1_1054_398
>Crotalus_horridus_LVCR01045267.1_8909_9229
>Crotalus_horridus_LVCR01045939.1_8477_9229
>Crotalus_horridus_LVCR01046019.1_6897_7868
>Crotalus_horridus_LVCR01046722.1_2425_1119
>Crotalus_horridus_LVCR01046868.1_1082_2119
>Crotalus_horridus_LVCR01047436.1_1870_2370
>Crotalus_horridus_LVCR01047966.1_3240_2452
>Crotalus_horridus_LVCR01048009.1_7342_7755
>Crotalus_horridus_LVCR01049025.1_8001_7531
>Crotalus_horridus_LVCR01049540.1_1857_2315
>Crotalus_horridus_LVCR01049863.1_8431_9189
>Crotalus_horridus_LVCR01050438.1_2326_1652
>Crotalus_horridus_LVCR01051288.1_17_778
>Crotalus_horridus_LVCR01052123.1_12546_13016
>Crotalus_horridus_LVCR01052635.1_3880_3164
>Crotalus_horridus_LVCR01052670.1_2384_3138
>Crotalus_horridus_LVCR01052726.1_384_1
>Crotalus_horridus_LVCR01053344.1_16009_13043
>Crotalus_horridus_LVCR01053539.1_2108_3067
>Crotalus_horridus_LVCR01053818.1_3908_1545
>Crotalus_horridus_LVCR01053856.1_3803_878
>Crotalus_horridus_LVCR01055229.1_1497_168
>Crotalus_horridus_LVCR01055581.1_1200_417
>Crotalus_horridus_LVCR01055698.1_4229_1870
>Crotalus_horridus_LVCR01055771.1_2352_4222
>Crotalus_horridus_LVCR01056034.1_6138_6650
>Crotalus_horridus_LVCR01056310.1_215_1327
>Crotalus_horridus_LVCR01056311.1_1649_2236
>Crotalus_horridus_LVCR01056475.1_1599_1121
>Crotalus_horridus_LVCR01056783.1_6413_7723
>Crotalus_horridus_LVCR01057292.1_1502_714
>Crotalus_horridus_LVCR01057753.1_6297_7085
>Crotalus_horridus_LVCR01058104.1_6_944
>Crotalus_horridus_LVCR01058212.1_2042_972
>Crotalus_horridus_LVCR01058983.1_981_1439
>Crotalus_horridus_LVCR01059113.1_8028_7470
>Crotalus_horridus_LVCR01059254.1_2181_2639
>Crotalus_horridus_LVCR01059615.1_2837_3505
>Crotalus_horridus_LVCR01059993.1_268_657
>Crotalus_horridus_LVCR01060277.1_9019_8492
>Crotalus_horridus_LVCR01060316.1_10934_9868
>Crotalus_horridus_LVCR01061787.1_7162_7812
>Crotalus_horridus_LVCR01062056.1_3550_2501
>Crotalus_horridus_LVCR01062430.1_10888_9617
>Crotalus_horridus_LVCR01063285.1_726_3344
>Crotalus_horridus_LVCR01063622.1_1062_3622
>Crotalus_horridus_LVCR01063681.1_89_2986
>Crotalus_horridus_LVCR01065921.1_2032_2801
>Crotalus_horridus_LVCR01066616.1_12906_11908
>Crotalus_horridus_LVCR01066626.1_962_1763
>Crotalus_horridus_LVCR01067000.1_2562_1832
>Crotalus_horridus_LVCR01067287.1_1833_763
>Crotalus_horridus_LVCR01067572.1_1611_93
>Crotalus_horridus_LVCR01068048.1_2331_3209
>Crotalus_horridus_LVCR01068114.1_558_1346
>Crotalus_horridus_LVCR01069027.1_314_1057
>Crotalus_horridus_LVCR01070168.1_2982_3
>Crotalus_horridus_LVCR01070753.1_6857_7563
>Crotalus_horridus_LVCR01071438.1_2319_1498
>Crotalus_horridus_LVCR01072940.1_2320_1430
>Crotalus_horridus_LVCR01073022.1_2133_2870
>Crotalus_horridus_LVCR01073141.1_2922_2464
>Crotalus_horridus_LVCR01074002.1_843_337
>Crotalus_horridus_LVCR01074366.1_2317_1865
>Crotalus_horridus_LVCR01075613.1_6645_7400
>Crotalus_horridus_LVCR01075755.1_896_1749
>Crotalus_horridus_LVCR01075994.1_208_1321
>Crotalus_horridus_LVCR01076569.1_462_55
>Crotalus_horridus_LVCR01077137.1_13535_12757
>Crotalus_horridus_LVCR01077383.1_518_2296
>Crotalus_horridus_LVCR01079188.1_5154_4702
>Crotalus_horridus_LVCR01079761.1_6549_6091
>Crotalus_horridus_LVCR01079800.1_1297_1962
>Crotalus_horridus_LVCR01081870.1_704_2179
>Crotalus_horridus_LVCR01082249.1_4918_6015
>Crotalus_horridus_LVCR01083337.1_1520_2068
>Crotalus_horridus_LVCR01084021.1_11473_12555
>Crotalus_horridus_LVCR01084227.1_380_1524
>Crotalus_horridus_LVCR01084551.1_366_1499
>Crotalus_horridus_LVCR01084807.1_1854_2393
>Crotalus_horridus_LVCR01085146.1_1242_175
>Crotalus_horridus_LVCR01085813.1_2110_1028
>Crotalus_horridus_LVCR01086245.1_288_1000
>Crotalus_horridus_LVCR01086558.1_776_2044
>Crotalus_horridus_LVCR01087559.1_96_908
>Crotalus_horridus_LVCR01089166.1_851_1467
>Crotalus_horridus_LVCR01089251.1_2124_778
>Crotalus_horridus_LVCR01094702.1_1987_1060
>Crotalus_horridus_LVCR01095403.1_1446_1835
>Crotalus_horridus_LVCR01095628.1_919_1708
>Crotalus_horridus_LVCR01098895.1_7833_6469
>Crotalus_horridus_LVCR01098987.1_231_785
>Crotalus_horridus_LVCR01099906.1_866_1833
>Crotalus_horridus_LVCR01100227.1_8077_7301
>Crotalus_horridus_LVCR01100303.1_1302_25
>Crotalus_horridus_LVCR01100306.1_26_1546
>Crotalus_horridus_LVCR01100868.1_116_940
>Crotalus_horridus_LVCR01100907.1_702_1202
>Crotalus_horridus_LVCR01101365.1_433_1050
>Crotalus_horridus_LVCR01102286.1_1617_430
>Crotalus_horridus_LVCR01102421.1_7920_8528
>Crotalus_horridus_LVCR01102677.1_465_1223
>Crotalus_horridus_LVCR01102719.1_7164_6427
>Crotalus_horridus_LVCR01103763.1_378_833
>Crotalus_horridus_LVCR01105625.1_1687_593
>Crotalus_horridus_LVCR01106508.1_2_652
>Crotalus_horridus_LVCR01108649.1_450_1223
>Crotalus_horridus_LVCR01109758.1_153_941
>Crotalus_horridus_LVCR01109914.1_641_3
>Crotalus_horridus_LVCR01110495.1_314_1414
>Crotalus_horridus_LVCR01112274.1_410_1471
>Crotalus_horridus_LVCR01112570.1_871_359
>Crotalus_horridus_LVCR01113578.1_6422_7130
>Crotalus_horridus_LVCR01114174.1_1119_196
>Crotalus_horridus_LVCR01115491.1_1141_482
>Crotalus_horridus_LVCR01115753.1_513_1400
>Crotalus_horridus_LVCR01117957.1_362_1108
>Crotalus_horridus_LVCR01118118.1_514_1185
>Crotalus_horridus_LVCR01118825.1_1_833
>Crotalus_horridus_LVCR01121034.1_679_2
>Crotalus_horridus_LVCR01123044.1_549_1286
>Crotalus_horridus_LVCR01124343.1_3_720
>Crotalus_horridus_LVCR01124475.1_777_1226
>Crotalus_horridus_LVCR01126472.1_455_66
>Crotalus_horridus_LVCR01126513.1_1197_662
>Crotalus_horridus_LVCR01128401.1_1000_124
>Crotalus_horridus_LVCR01129477.1_1029_19
>Crotalus_horridus_LVCR01129869.1_1160_111
>Crotalus_horridus_LVCR01133509.1_617_81
>Crotalus_horridus_LVCR01133876.1_5_687
>Crotalus_horridus_LVCR01134471.1_2_952
>Crotalus_horridus_LVCR01136081.1_927_203
>Crotalus_horridus_LVCR01136665.1_1039_212
>Crotalus_horridus_LVCR01137211.1_198_983
>Crotalus_horridus_LVCR01137671.1_546_1026
>Crotalus_horridus_LVCR01138314.1_6272_7273
>Crotalus_horridus_LVCR01140047.1_501_992
>Crotalus_horridus_LVCR01141248.1_832_18
>Crotalus_horridus_LVCR01147303.1_701_6
>Crotalus_horridus_LVCR01150528.1_431_835
>Crotalus_horridus_LVCR01151221.1_325_795
>Crotalus_horridus_LVCR01152129.1_547_2
>Crotalus_horridus_LVCR01153486.1_739_269
>Crotalus_horridus_LVCR01154798.1_779_243
>Crotalus_horridus_LVCR01155699.1_770_102
>Crotalus_horridus_LVCR01155727.1_469_55
>Crotalus_horridus_LVCR01157651.1_3_729
>Crotalus_horridus_LVCR01159436.1_217_714
>Crotalus_horridus_LVCR01159961.1_605_3
>Crotalus_horridus_LVCR01162602.1_197_676
>Crotalus_horridus_LVCR01164090.1_5_664
>Crotalus_horridus_LVCR01165465.1_650_186
>Crotalus_horridus_LVCR01165549.1_52_510
>Crotalus_horridus_LVCR01165859.1_13_648
>Crotalus_horridus_LVCR01167727.1_3_629
>Crotalus_horridus_LVCR01175269.1_440_9
>Crotalus_horridus_LVCR01183663.1_1_504
>Crotalus_horridus_LVCR01183798.1_512_9
>Crotalus_mitchellii_JPMF01001507.1_1498_437
>Crotalus_mitchellii_JPMF01007229.1_2701_989
>Crotalus_mitchellii_JPMF01007963.1_905_15
>Crotalus_mitchellii_JPMF01007964.1_792_5
>Crotalus_mitchellii_JPMF01009794.1_1077_316
>Crotalus_mitchellii_JPMF01013134.1_522_10
>Crotalus_mitchellii_JPMF01017828.1_2087_1269
>Crotalus_mitchellii_JPMF01018780.1_3684_3148
>Crotalus_mitchellii_JPMF01019205.1_4383_3538
>Crotalus_mitchellii_JPMF01019441.1_5823_5422
>Crotalus_mitchellii_JPMF01021137.1_2024_2546
>Crotalus_mitchellii_JPMF01021139.1_1462_2175
>Crotalus_mitchellii_JPMF01021612.1_1347_571
>Crotalus_mitchellii_JPMF01022126.1_2277_3267
>Crotalus_mitchellii_JPMF01026757.1_3295_3825
>Crotalus_mitchellii_JPMF01028356.1_1307_498
>Crotalus_mitchellii_JPMF01028710.1_703_3
>Crotalus_mitchellii_JPMF01030114.1_3716_2948
>Crotalus_mitchellii_JPMF01030574.1_1930_2978
>Crotalus_mitchellii_JPMF01034219.1_1745_1287
>Crotalus_mitchellii_JPMF01035340.1_4830_5589
>Crotalus_mitchellii_JPMF01036506.1_1982_276
>Crotalus_mitchellii_JPMF01039598.1_5729_6298
>Crotalus_mitchellii_JPMF01040003.1_3056_2359
>Crotalus_mitchellii_JPMF01040795.1_801_1286
>Crotalus_mitchellii_JPMF01043222.1_1124_1969
>Crotalus_mitchellii_JPMF01044724.1_571_1320
>Crotalus_mitchellii_JPMF01045543.1_2_529
>Crotalus_mitchellii_JPMF01046126.1_15_989
>Crotalus_mitchellii_JPMF01046427.1_2201_939
>Crotalus_mitchellii_JPMF01047732.1_8339_7316
>Crotalus_mitchellii_JPMF01053979.1_2475_1686
>Crotalus_mitchellii_JPMF01056266.1_3376_416
>Crotalus_mitchellii_JPMF01056768.1_15590_14766
>Crotalus_mitchellii_JPMF01060591.1_2669_60
>Crotalus_mitchellii_JPMF01061691.1_2053_1323
>Crotalus_mitchellii_JPMF01065258.1_1884_1015
>Crotalus_mitchellii_JPMF01067699.1_706_1594
>Crotalus_mitchellii_JPMF01071421.1_2888_3684
>Crotalus_mitchellii_JPMF01073397.1_69_557
>Crotalus_mitchellii_JPMF01073984.1_2627_1399
>Crotalus_mitchellii_JPMF01076343.1_382_939
>Crotalus_mitchellii_JPMF01084259.1_1692_2414
>Crotalus_mitchellii_JPMF01084260.1_683_9
>Crotalus_mitchellii_JPMF01084606.1_1707_2165
>Crotalus_mitchellii_JPMF01084931.1_1590_714
>Crotalus_mitchellii_JPMF01087356.1_5616_4934
>Crotalus_mitchellii_JPMF01087635.1_2537_3389
>Crotalus_mitchellii_JPMF01087899.1_84_443
>Crotalus_mitchellii_JPMF01100381.1_1996_2936
>Crotalus_mitchellii_JPMF01103762.1_1849_2524
>Crotalus_mitchellii_JPMF01125545.1_451_1137
>Crotalus_mitchellii_JPMF01125617.1_1489_560
>Crotalus_mitchellii_JPMF01135760.1_498_1448
>Crotalus_mitchellii_JPMF01136230.1_421_5
>Crotalus_mitchellii_JPMF01141426.1_3548_4431
>Crotalus_mitchellii_JPMF01143931.1_2829_58
>Crotalus_mitchellii_JPMF01156334.1_6100_3452
>Crotalus_mitchellii_JPMF01159390.1_130_1419
>Crotalus_mitchellii_JPMF01159793.1_1746_948
>Crotalus_mitchellii_JPMF01159794.1_3257_359
>Crotalus_mitchellii_JPMF01159795.1_1722_474
>Crotalus_mitchellii_JPMF01172818.1_1516_597
>Crotalus_mitchellii_JPMF01178112.1_1260_2201
>Crotalus_mitchellii_JPMF01183475.1_5970_6723
>Crotalus_mitchellii_JPMF01191139.1_4010_4876
>Crotalus_mitchellii_JPMF01197459.1_1788_919
>Crotalus_mitchellii_JPMF01203632.1_510_1284
>Crotalus_mitchellii_JPMF01207179.1_130_1248
>Crotalus_mitchellii_JPMF01211305.1_613_3
>Crotalus_mitchellii_JPMF01214160.1_1971_171
>Crotalus_mitchellii_JPMF01214825.1_1281_307
>Crotalus_mitchellii_JPMF01245283.1_5604_6876
>Crotalus_mitchellii_JPMF01245803.1_1184_2476
>Crotalus_mitchellii_JPMF01245804.1_976_1937
>Crotalus_mitchellii_JPMF01246037.1_136_1002
>Crotalus_mitchellii_JPMF01248553.1_836_21
>Crotalus_mitchellii_JPMF01254531.1_359_1297
>Crotalus_mitchellii_JPMF01257027.1_70_720
>Crotalus_mitchellii_JPMF01293791.1_800_195
>Crotalus_mitchellii_JPMF01295636.1_830_12
>Crotalus_mitchellii_JPMF01326334.1_1267_2423
>Crocodylus_porosus_NW_17728886.1_24681289_24680723
>Crocodylus_porosus_NW_17728886.1_126059806_126058892
>Crocodylus_porosus_NW_17728886.1_127176554_127175361
>Crocodylus_porosus_NW_17728886.1_128771507_128768448
>Crocodylus_porosus_NW_17728886.1_58212960_58215495
>Crocodylus_porosus_NW_17728886.1_185994092_185991594
>Crocodylus_porosus_NW_17728886.1_81826718_81829448
>Crocodylus_porosus_NW_17728886.1_93142079_93140967
>Crocodylus_porosus_NW_17728886.1_152917044_152914164
>Crocodylus_porosus_NW_17728886.1_199056338_199057147
>Crocodylus_porosus_NW_17728886.1_160704564_160705421
>Crocodylus_porosus_NW_17728886.1_231548868_231551572
>Crocodylus_porosus_NW_17728886.1_120057930_120058832
>Crocodylus_porosus_NW_17728886.1_76605833_76607272
>Crocodylus_porosus_NW_17728886.1_59124024_59124818
>Crocodylus_porosus_NW_17728886.1_205613056_205613532
>Crocodylus_porosus_NW_17728886.1_213588360_213589160
>Crocodylus_porosus_NW_17728886.1_128654546_128652792
>Crocodylus_porosus_NW_17728886.1_12111411_12110311
>Crocodylus_porosus_NW_17728886.1_152535289_152534858
>Crocodylus_porosus_NW_17728886.1_134421729_134420907
>Crocodylus_porosus_NW_17728886.1_130232454_130231671
>Crocodylus_porosus_NW_17728886.1_174128506_174129263
>Crocodylus_porosus_NW_17728886.1_54020074_54019487
>Crocodylus_porosus_NW_17728886.1_136717476_136716736
>Crocodylus_porosus_NW_17728886.1_31305714_31304827
>Crocodylus_porosus_NW_17728886.1_229968154_229968851
>Crocodylus_porosus_NW_17728886.1_4127919_4128500
>Crocodylus_porosus_NW_17728886.1_50323057_50322299
>Crocodylus_porosus_NW_17728886.1_117100966_117098624
>Crocodylus_porosus_NW_17728886.1_34619411_34618656
>Crocodylus_porosus_NW_17728886.1_79689913_79689158
>Crocodylus_porosus_NW_17728886.1_139706804_139705926
>Crocodylus_porosus_NW_17728886.1_131159206_131159799
>Crocodylus_porosus_NW_17728886.1_55725333_55725998
>Crocodylus_porosus_NW_17728886.1_174715015_174715794
>Crocodylus_porosus_NW_17728886.1_214354684_214357071
>Crocodylus_porosus_NW_17728886.1_129077219_129076611
>Crocodylus_porosus_NW_17728886.1_47944329_47945156
>Crocodylus_porosus_NW_17728886.1_116660193_116659633
>Crocodylus_porosus_NW_17728886.1_153446019_153445360
>Crocodylus_porosus_NW_17728886.1_127347338_127346706
>Crocodylus_porosus_NW_17728886.1_109416030_109417451
>Crocodylus_porosus_NW_17728886.1_223661611_223662591
>Crocodylus_porosus_NW_17728886.1_116253890_116253225
>Crocodylus_porosus_NW_17728886.1_230775856_230776311
>Crocodylus_porosus_NW_17728886.1_100729918_100730376
>Crocodylus_porosus_NW_17728886.1_78281374_78280916
>Crocodylus_porosus_NW_17728886.1_82448185_82448922
>Crocodylus_porosus_NW_17728897.1_1804099_1805022
>Crocodylus_porosus_NW_17728899.1_704900_704241
>Crocodylus_porosus_NW_17728903.1_198212_199171
>Crocodylus_porosus_NW_17728906.1_89810323_89807505
>Crocodylus_porosus_NW_17728906.1_31729780_31727169
>Crocodylus_porosus_NW_17728906.1_146769608_146769102
>Crocodylus_porosus_NW_17728906.1_104231525_104230617
>Crocodylus_porosus_NW_17728906.1_50810788_50810300
>Crocodylus_porosus_NW_17728906.1_190735938_190736605
>Crocodylus_porosus_NW_17728906.1_137954202_137951788
>Crocodylus_porosus_NW_17728906.1_158785909_158785466
>Crocodylus_porosus_NW_17728906.1_9070356_9069250
>Crocodylus_porosus_NW_17728906.1_74087244_74084365
>Crocodylus_porosus_NW_17728906.1_81108076_81105447
>Crocodylus_porosus_NW_17728906.1_72665523_72666317
>Crocodylus_porosus_NW_17728906.1_172485456_172483642
>Crocodylus_porosus_NW_17728906.1_94910026_94910460
>Crocodylus_porosus_NW_17728906.1_78665239_78664732
>Crocodylus_porosus_NW_17728906.1_16382964_16383617
>Crocodylus_porosus_NW_17728906.1_74225851_74225276
>Crocodylus_porosus_NW_17728906.1_137350840_137351631
>Crocodylus_porosus_NW_17728906.1_48711570_48714204
>Crocodylus_porosus_NW_17728906.1_175923440_175923829
>Crocodylus_porosus_NW_17728906.1_173003474_173002700
>Crocodylus_porosus_NW_17728906.1_38008758_38009450
>Crocodylus_porosus_NW_17728906.1_56330983_56330220
>Crocodylus_porosus_NW_17728906.1_84776666_84775905
>Crocodylus_porosus_NW_17728906.1_130677260_130676361
>Crocodylus_porosus_NW_17728906.1_81685944_81685214
>Crocodylus_porosus_NW_17728906.1_178349748_178350293
>Crocodylus_porosus_NW_17728906.1_109370788_109370087
>Crocodylus_porosus_NW_17728906.1_86886657_86887481
>Crocodylus_porosus_NW_17728906.1_64492680_64492123
>Crocodylus_porosus_NW_17728906.1_106306508_106307092
>Crocodylus_porosus_NW_17728906.1_85672002_85672958
>Crocodylus_porosus_NW_17728906.1_66808174_66807443
>Crocodylus_porosus_NW_17728906.1_168099437_168100681
>Crocodylus_porosus_NW_17728906.1_85061436_85062086
>Crocodylus_porosus_NW_17728906.1_97812657_97811746
>Crocodylus_porosus_NW_17728906.1_84404815_84407078
>Crocodylus_porosus_NW_17728906.1_62297717_62296857
>Crocodylus_porosus_NW_17728906.1_85949027_85947936
>Crocodylus_porosus_NW_17728906.1_161438483_161437158
>Crocodylus_porosus_NW_17728906.1_100294578_100295153
>Crocodylus_porosus_NW_17728906.1_190904364_190903953
>Crocodylus_porosus_NW_17728906.1_61583387_61582911
>Crocodylus_porosus_NW_17728906.1_152174742_152174287
>Crocodylus_porosus_NW_17728906.1_94882756_94883448
>Crocodylus_porosus_NW_17728906.1_179881844_179882398
>Crocodylus_porosus_NW_17728907.1_28798945_28798069
>Crocodylus_porosus_NW_17728907.1_44439083_44438262
>Crocodylus_porosus_NW_17728907.1_12143576_12142795
>Crocodylus_porosus_NW_17728907.1_13431066_13434280
>Crocodylus_porosus_NW_17728907.1_13997410_13998561
>Crocodylus_porosus_NW_17728907.1_1812901_1811126
>Crocodylus_porosus_NW_17728907.1_44243448_44243780
>Crocodylus_porosus_NW_17728909.1_73651889_73650876
>Crocodylus_porosus_NW_17728909.1_41844408_41847299
>Crocodylus_porosus_NW_17728909.1_48562723_48563430
>Crocodylus_porosus_NW_17728909.1_59558394_59557524
>Crocodylus_porosus_NW_17728909.1_35225922_35227511
>Crocodylus_porosus_NW_17728909.1_73950431_73949760
>Crocodylus_porosus_NW_17728910.1_379111_379653
>Crocodylus_porosus_NW_17728910.1_33189639_33188719
>Crocodylus_porosus_NW_17728910.1_29953741_29952956
>Crocodylus_porosus_NW_17728910.1_5939364_5940164
>Crocodylus_porosus_NW_17728910.1_33788194_33789039
>Crocodylus_porosus_NW_17728911.1_17694494_17694003
>Crocodylus_porosus_NW_17728911.1_40791062_40790019
>Crocodylus_porosus_NW_17728911.1_35074516_35075292
>Crocodylus_porosus_NW_17728911.1_16207788_16208723
>Crocodylus_porosus_NW_17728912.1_19164660_19163683
>Crocodylus_porosus_NW_17728912.1_29684728_29683679
>Crocodylus_porosus_NW_17728912.1_478709_479589
>Crocodylus_porosus_NW_17728912.1_33432113_33434647
>Crocodylus_porosus_NW_17728912.1_2994721_2995338
>Crocodylus_porosus_NW_17728913.1_8893610_8896237
>Crocodylus_porosus_NW_17728913.1_32681741_32681088
>Crocodylus_porosus_NW_17728913.1_17265067_17266143
>Crocodylus_porosus_NW_17728913.1_23699444_23696731
>Crocodylus_porosus_NW_17728913.1_7558738_7556063
>Crocodylus_porosus_NW_17728913.1_1800820_1801599
>Crocodylus_porosus_NW_17728913.1_20185374_20184432
>Crocodylus_porosus_NW_17728913.1_29807932_29807207
>Crocodylus_porosus_NW_17728913.1_23611182_23612036
>Crocodylus_porosus_NW_17728914.1_15832714_15831762
>Crocodylus_porosus_NW_17728914.1_36033015_36035748
>Crocodylus_porosus_NW_17728914.1_81900_82340
>Crocodylus_porosus_NW_17728914.1_6040816_6041601
>Crocodylus_porosus_NW_17728914.1_4302160_4301615
>Crocodylus_porosus_NW_17728915.1_2983865_2984886
>Crocodylus_porosus_NW_17728915.1_13146879_13149530
>Crocodylus_porosus_NW_17728915.1_9426789_9424157
>Crocodylus_porosus_NW_17728915.1_6558294_6558767
>Crocodylus_porosus_NW_17728916.1_14974362_14977139
>Crocodylus_porosus_NW_17728916.1_12749295_12746593
>Crocodylus_porosus_NW_17728916.1_22691397_22694442
>Crocodylus_porosus_NW_17728916.1_12715019_12714516
>Crocodylus_porosus_NW_17728916.1_15154610_15155437
>Crocodylus_porosus_NW_17728916.1_17114929_17116086
>Crocodylus_porosus_NW_17728916.1_12065309_12064281
>Crocodylus_porosus_NW_17728916.1_13226888_13227277
>Crocodylus_porosus_NW_17728916.1_5627430_5626747
>Crocodylus_porosus_NW_17728916.1_15255196_15254366
>Crocodylus_porosus_NW_17728916.1_15159373_15158786
>Crocodylus_porosus_NW_17728917.1_29199226_29200653
>Crocodylus_porosus_NW_17728917.1_25651378_25652416
>Crocodylus_porosus_NW_17728917.1_30653810_30654682
>Crocodylus_porosus_NW_17728917.1_33536358_33539064
>Crocodylus_porosus_NW_17728917.1_26353738_26353085
>Crocodylus_porosus_NW_17728917.1_29305850_29305158
>Crocodylus_porosus_NW_17728917.1_31270213_31270836
>Crocodylus_porosus_NW_17728917.1_29850733_29852228
>Crocodylus_porosus_NW_17728918.1_97663226_97664557
>Crocodylus_porosus_NW_17728918.1_44291918_44289080
>Crocodylus_porosus_NW_17728918.1_68555654_68554794
>Crocodylus_porosus_NW_17728918.1_90043535_90042947
>Crocodylus_porosus_NW_17728918.1_34406246_34407745
>Crocodylus_porosus_NW_17728918.1_52242771_52244519
>Crocodylus_porosus_NW_17728918.1_19458170_19460715
>Crocodylus_porosus_NW_17728918.1_42880264_42878969
>Crocodylus_porosus_NW_17728918.1_51347098_51343433
>Crocodylus_porosus_NW_17728918.1_51348517_51348029
>Crocodylus_porosus_NW_17728918.1_32073022_32072042
>Crocodylus_porosus_NW_17728918.1_78287672_78286357
>Crocodylus_porosus_NW_17728918.1_47781600_47782289
>Crocodylus_porosus_NW_17728918.1_51425625_51424852
>Crocodylus_porosus_NW_17728918.1_62132601_62132981
>Crocodylus_porosus_NW_17728918.1_10009043_10008534
>Crocodylus_porosus_NW_17728918.1_34978036_34977254
>Crocodylus_porosus_NW_17728918.1_106439681_106440724
>Crocodylus_porosus_NW_17728918.1_9759885_9758840
>Crocodylus_porosus_NW_17728918.1_103973123_103974238
>Crocodylus_porosus_NW_17728918.1_1699456_1698316
>Crocodylus_porosus_NW_17728918.1_46377483_46375696
>Crocodylus_porosus_NW_17728918.1_39004074_39005156
>Crocodylus_porosus_NW_17728918.1_90303023_90304042
>Crocodylus_porosus_NW_17728918.1_91953664_91951052
>Crocodylus_porosus_NW_17728918.1_71140689_71141651
>Crocodylus_porosus_NW_17728918.1_107497423_107496668
>Crocodylus_porosus_NW_17728918.1_86460998_86462102
>Crocodylus_porosus_NW_17728918.1_37833075_37832365
>Crocodylus_porosus_NW_17728918.1_4441361_4443857
>Crocodylus_porosus_NW_17728918.1_78832666_78834281
>Crocodylus_porosus_NW_17728918.1_52023620_52022820
>Crocodylus_porosus_NW_17728918.1_45259269_45258326
>Crocodylus_porosus_NW_17728918.1_55275594_55274800
>Crocodylus_porosus_NW_17728918.1_17241306_17240692
>Crocodylus_porosus_NW_17728918.1_34100852_34101478
>Crocodylus_porosus_NW_17728918.1_88112685_88113239
>Crocodylus_porosus_NW_17728918.1_61564069_61565031
>Crocodylus_porosus_NW_17728918.1_68039782_68039327
>Crocodylus_porosus_NW_17728918.1_85481271_85480555
>Crocodylus_porosus_NW_17728918.1_103763959_103764825
>Crocodylus_porosus_NW_17728920.1_4549465_4550373
>Crocodylus_porosus_NW_17728920.1_10527993_10526785
>Crocodylus_porosus_NW_17728920.1_13755008_13755898
>Crocodylus_porosus_NW_17728920.1_12078200_12077448
>Crocodylus_porosus_NW_17728920.1_164312_163495
>Crocodylus_porosus_NW_17728920.1_1821969_1821022
>Crocodylus_porosus_NW_17728920.1_8794087_8793329
>Crocodylus_porosus_NW_17728920.1_1006824_1006039
>Crocodylus_porosus_NW_17728920.1_17538986_17539745
>Crocodylus_porosus_NW_17728920.1_4994091_4994603
>Crocodylus_porosus_NW_17728920.1_1196681_1196115
>Crocodylus_porosus_NW_17728921.1_20033221_20034666
>Crocodylus_porosus_NW_17728922.1_17437413_17440083
>Crocodylus_porosus_NW_17728922.1_10665604_10667130
>Crocodylus_porosus_NW_17728922.1_12105599_12106291
>Crocodylus_porosus_NW_17728922.1_11809989_11810836
>Crocodylus_porosus_NW_17728922.1_13932373_13935281
>Crocodylus_porosus_NW_17728922.1_10403481_10404404
>Crocodylus_porosus_NW_17728922.1_10639391_10638385
>Crocodylus_porosus_NW_17728922.1_14465651_14466691
>Crocodylus_porosus_NW_17728922.1_14249613_14250638
>Crocodylus_porosus_NW_17728922.1_15331789_15331196
>Crocodylus_porosus_NW_17728922.1_14100448_14099504
>Crocodylus_porosus_NW_17728922.1_10580355_10581179
>Crocodylus_porosus_NW_17728922.1_14696872_14696177
>Crocodylus_porosus_NW_17728922.1_4448378_4447785
>Crocodylus_porosus_NW_17728923.1_15292967_15291780
>Crocodylus_porosus_NW_17728924.1_9489654_9490406
>Crocodylus_porosus_NW_17728924.1_9777725_9778660
>Crocodylus_porosus_NW_17728924.1_9741316_9742332
>Crocodylus_porosus_NW_17728925.1_6418730_6418080
>Crocodylus_porosus_NW_17728927.1_11259435_11258444
>Crocodylus_porosus_NW_17728929.1_4068268_4069797
>Crocodylus_porosus_NW_17728931.1_51497800_51496949
>Crocodylus_porosus_NW_17728931.1_1086135_1088879
>Crocodylus_porosus_NW_17728931.1_51649969_51652709
>Crocodylus_porosus_NW_17728931.1_7315424_7316225
>Crocodylus_porosus_NW_17728931.1_125745848_125746372
>Crocodylus_porosus_NW_17728931.1_22333266_22332410
>Crocodylus_porosus_NW_17728931.1_90068735_90069847
>Crocodylus_porosus_NW_17728931.1_88104344_88105156
>Crocodylus_porosus_NW_17728931.1_1701589_1700679
>Crocodylus_porosus_NW_17728931.1_107800296_107801204
>Crocodylus_porosus_NW_17728931.1_109136950_109137724
>Crocodylus_porosus_NW_17728931.1_82534889_82532193
>Crocodylus_porosus_NW_17728931.1_26210300_26211865
>Crocodylus_porosus_NW_17728931.1_96580417_96578666
>Crocodylus_porosus_NW_17728931.1_7324510_7323755
>Crocodylus_porosus_NW_17728931.1_21481207_21481977
>Crocodylus_porosus_NW_17728931.1_10880710_10881558
>Crocodylus_porosus_NW_17728931.1_109533985_109533272
>Crocodylus_porosus_NW_17728931.1_42568809_42568207
>Crocodylus_porosus_NW_17728931.1_121185202_121182814
>Crocodylus_porosus_NW_17728931.1_109711403_109712449
>Crocodylus_porosus_NW_17728931.1_65708983_65707820
>Crocodylus_porosus_NW_17728931.1_90456100_90455375
>Crocodylus_porosus_NW_17728931.1_32456279_32456731
>Crocodylus_porosus_NW_17728931.1_84793067_84792639
>Crocodylus_porosus_NW_17728931.1_38956035_38954378
>Crocodylus_porosus_NW_17728931.1_121241551_121241000
>Crocodylus_porosus_NW_17728931.1_18531221_18530571
>Crocodylus_porosus_NW_17728933.1_4734162_4735083
>Crocodylus_porosus_NW_17728934.1_7068389_7067364
>Crocodylus_porosus_NW_17728934.1_1058211_1057090
>Crocodylus_porosus_NW_17728938.1_1763167_1763656
>Crocodylus_porosus_NW_17728938.1_1290499_1289406
>Crocodylus_porosus_NW_17728938.1_855005_855523
>Crocodylus_porosus_NW_17728939.1_773679_772969
>Crocodylus_porosus_NW_17728940.1_7212391_7211999
>Crocodylus_porosus_NW_17728943.1_85685884_85683131
>Crocodylus_porosus_NW_17728943.1_7078349_7077520
>Crocodylus_porosus_NW_17728943.1_10340196_10339315
>Crocodylus_porosus_NW_17728943.1_51942029_51943129
>Crocodylus_porosus_NW_17728943.1_10604694_10603747
>Crocodylus_porosus_NW_17728943.1_22792331_22793320
>Crocodylus_porosus_NW_17728943.1_87053588_87056498
>Crocodylus_porosus_NW_17728943.1_46328031_46326712
>Crocodylus_porosus_NW_17728943.1_123039375_123038510
>Crocodylus_porosus_NW_17728943.1_122682697_122681930
>Crocodylus_porosus_NW_17728943.1_53664809_53663775
>Crocodylus_porosus_NW_17728943.1_37115749_37116792
>Crocodylus_porosus_NW_17728943.1_76654863_76655924
>Crocodylus_porosus_NW_17728943.1_92068891_92069931
>Crocodylus_porosus_NW_17728943.1_34518635_34519359
>Crocodylus_porosus_NW_17728943.1_510975_512031
>Crocodylus_porosus_NW_17728943.1_1199326_1200030
>Crocodylus_porosus_NW_17728943.1_63146404_63144032
>Crocodylus_porosus_NW_17728943.1_94278446_94279096
>Crocodylus_porosus_NW_17728943.1_52122007_52121138
>Crocodylus_porosus_NW_17728943.1_11806434_11807221
>Crocodylus_porosus_NW_17728943.1_86297765_86298361
>Crocodylus_porosus_NW_17728943.1_92076256_92077083
>Crocodylus_porosus_NW_17728943.1_113101422_113101853
>Crocodylus_porosus_NW_17728943.1_26465256_26465990
>Crocodylus_porosus_NW_17728943.1_44037056_44036365
>Crocodylus_porosus_NW_17728943.1_19480170_19479322
>Crocodylus_porosus_NW_17728943.1_1432177_1431734
>Crocodylus_porosus_NW_17728945.1_3304141_3304840
>Crocodylus_porosus_NW_17728946.1_1538339_1537163
>Crocodylus_porosus_NW_17728947.1_36738328_36737035
>Crocodylus_porosus_NW_17728947.1_87370040_87372828
>Crocodylus_porosus_NW_17728947.1_73432292_73431327
>Crocodylus_porosus_NW_17728947.1_63781033_63781943
>Crocodylus_porosus_NW_17728947.1_29384429_29383554
>Crocodylus_porosus_NW_17728947.1_83079882_83078803
>Crocodylus_porosus_NW_17728947.1_37231742_37231224
>Crocodylus_porosus_NW_17728947.1_9374513_9376282
>Crocodylus_porosus_NW_17728947.1_55053390_55050491
>Crocodylus_porosus_NW_17728947.1_38948369_38949286
>Crocodylus_porosus_NW_17728947.1_93110965_93109934
>Crocodylus_porosus_NW_17728947.1_92882933_92883412
>Crocodylus_porosus_NW_17728947.1_20295810_20295340
>Crocodylus_porosus_NW_17728947.1_20296349_20295819
>Crocodylus_porosus_NW_17728947.1_54912266_54911178
>Crocodylus_porosus_NW_17728947.1_62856586_62857062
>Crocodylus_porosus_NW_17728947.1_3004100_3004555
>Crocodylus_porosus_NW_17728947.1_77737030_77737737
>Crocodylus_porosus_NW_17728947.1_80066746_80067453
>Crocodylus_porosus_NW_17728947.1_74837836_74838432
>Crocodylus_porosus_NW_17728947.1_65493632_65494630
>Crocodylus_porosus_NW_17728948.1_43412958_43414002
>Crocodylus_porosus_NW_17728948.1_29140644_29143417
>Crocodylus_porosus_NW_17728948.1_55186201_55183469
>Crocodylus_porosus_NW_17728948.1_74214700_74217435
>Crocodylus_porosus_NW_17728948.1_5055185_5056018
>Crocodylus_porosus_NW_17728948.1_25206366_25207217
>Crocodylus_porosus_NW_17728948.1_29620721_29618135
>Crocodylus_porosus_NW_17728948.1_70862177_70863334
>Crocodylus_porosus_NW_17728948.1_49351658_49350614
>Crocodylus_porosus_NW_17728948.1_24760756_24760016
>Crocodylus_porosus_NW_17728948.1_72072756_72073528
>Crocodylus_porosus_NW_17728948.1_60455877_60455093
>Crocodylus_porosus_NW_17728948.1_43815997_43815284
>Crocodylus_porosus_NW_17728948.1_77980394_77981482
>Crocodylus_porosus_NW_17728948.1_53354439_53355539
>Crocodylus_porosus_NW_17728948.1_80384499_80385335
>Crocodylus_porosus_NW_17728948.1_72405420_72404773
>Crocodylus_porosus_NW_17728948.1_72042316_72042870
>Crocodylus_porosus_NW_17728948.1_71785969_71786720
>Crocodylus_porosus_NW_17728948.1_76002990_76003778
>Crocodylus_porosus_NW_17728948.1_80481811_80482347
>Crocodylus_porosus_NW_17728948.1_38009741_38008089
>Crocodylus_porosus_NW_17728948.1_76342912_76342318
>Crocodylus_porosus_NW_17728948.1_79579415_79578957
>Crocodylus_porosus_NW_17728948.1_50723501_50724205
>Crocodylus_porosus_NW_17728948.1_43944553_43943900
>Crocodylus_porosus_NW_17728949.1_52458599_52455156
>Crocodylus_porosus_NW_17728949.1_29437694_29437203
>Crocodylus_porosus_NW_17728949.1_69870595_69871506
>Crocodylus_porosus_NW_17728949.1_49085523_49084635
>Crocodylus_porosus_NW_17728949.1_75797565_75798431
>Crocodylus_porosus_NW_17728949.1_45081693_45082454
>Crocodylus_porosus_NW_17728949.1_45652016_45651267
>Crocodylus_porosus_NW_17728949.1_67253205_67254173
>Crocodylus_porosus_NW_17728949.1_56990950_56991660
>Crocodylus_porosus_NW_17728949.1_30454149_30456724
>Crocodylus_porosus_NW_17728949.1_75735687_75737219
>Crocodylus_porosus_NW_17728949.1_33701766_33702266
>Crocodylus_porosus_NW_17728949.1_46143923_46145012
>Crocodylus_porosus_NW_17728950.1_20681094_20681993
>Crocodylus_porosus_NW_17728950.1_2602722_2602207
>Crocodylus_porosus_NW_17728950.1_65077445_65077834
>Crocodylus_porosus_NW_17728950.1_31736818_31737771
>Crocodylus_porosus_NW_17728950.1_68361764_68360904
>Crocodylus_porosus_NW_17728950.1_48568378_48569423
>Crocodylus_porosus_NW_17728950.1_38398619_38396134
>Crocodylus_porosus_NW_17728950.1_54049229_54048441
>Crocodylus_porosus_NW_17728950.1_23058884_23056497
>Crocodylus_porosus_NW_17728950.1_32065461_32064753
>Crocodylus_porosus_NW_17728950.1_12818113_12819333
>Crocodylus_porosus_NW_17728950.1_6250597_6253722
>Crocodylus_porosus_NW_17728950.1_58306559_58306972
>Crocodylus_porosus_NW_17728950.1_49003787_49004365
>Crocodylus_porosus_NW_17728950.1_22496372_22494735
>Crocodylus_porosus_NW_17728951.1_58497037_58497834
>Crocodylus_porosus_NW_17728951.1_42685184_42682390
>Crocodylus_porosus_NW_17728951.1_50345770_50344600
>Crocodylus_porosus_NW_17728951.1_46934872_46935675
>Crocodylus_porosus_NW_17728951.1_59366838_59365786
>Crocodylus_porosus_NW_17728951.1_51901649_51902676
>Crocodylus_porosus_NW_17728951.1_58381045_58380164
>Crocodylus_porosus_NW_17728951.1_37007567_37008637
>Crocodylus_porosus_NW_17728951.1_54873911_54873172
>Crocodylus_porosus_NW_17728951.1_58613597_58616115
>Crocodylus_porosus_NW_17728951.1_50008292_50009332
>Crocodylus_porosus_NW_17728951.1_57829071_57830125
>Crocodylus_porosus_NW_17728951.1_51199801_51199194
>Crocodylus_porosus_NW_17728951.1_58995200_58997886
>Crocodylus_porosus_NW_17728951.1_28272339_28273187
>Crocodylus_porosus_NW_17728951.1_45066840_45068057
>Crocodylus_porosus_NW_17728951.1_51761576_51760482
>Crocodylus_porosus_NW_17728951.1_56830241_56828901
>Crocodylus_porosus_NW_17728951.1_45485299_45486072
>Crocodylus_porosus_NW_17728951.1_32045263_32044487
>Crocodylus_porosus_NW_17728951.1_30570013_30570486
>Crocodylus_porosus_NW_17728951.1_37146715_37146008
>Cynoglossus_semilaevis_NC_024314.1_10619212_10619670
>Cynoglossus_semilaevis_NC_024314.1_10639149_10642103
>Cynoglossus_semilaevis_NC_024320.1_7557304_7557053
>Cynoglossus_semilaevis_NC_024324.1_14932904_14933416
>Cynoglossus_semilaevis_NC_024327.1_10953886_10956840
>Cynoglossus_semilaevis_NC_024327.1_11735989_11738943
>Cynoglossus_semilaevis_NC_024327.1_14006868_14009822
>Cynoglossus_semilaevis_NC_024327.1_2095503_2098457
>Cynoglossus_semilaevis_NC_024327.1_3065259_3068213
>Cynoglossus_semilaevis_NC_024327.1_7707279_7710233
>Cynoglossus_semilaevis_NC_024327.1_8660655_8663609
>Cynoglossus_semilaevis_NC_024327.1_9708013_9710967
>Cynoglossus_semilaevis_NC_024328.1_20912330_20913301
>Cynoglossus_semilaevis_NW_007585119.1_48900_49526
>Cynoglossus_semilaevis_NW_007585139.1_41423_44377
>Cynoglossus_semilaevis_NW_007585150.1_26284_26532
>Cynoglossus_semilaevis_NW_007585162.1_16514_16966
>Cynoglossus_semilaevis_NW_007585167.1_19812_16858
>Cynoglossus_semilaevis_NW_007585176.1_16338_13384
>Cynoglossus_semilaevis_NW_007585243.1_7970_6936
>Cynoglossus_semilaevis_NW_007585280.1_2899_140
>Cynoglossus_semilaevis_NW_007585339.1_3592_2876
>Cynoglossus_semilaevis_NW_007585579.1_1360_675
>Cynoglossus_semilaevis_NW_007585724.1_768_1121
>Cynoglossus_semilaevis_NW_007591721.1_344_3
>Cynoglossus_semilaevis_NW_007593851.1_115_492
>Cynoglossus_semilaevis_NW_007594781.1_425_9
>Cynoglossus_semilaevis_NW_007601154.1_13_318
>Cyprinodon_nevadensis_JSUU01002547.1_42913_42587
>Cyprinodon_nevadensis_JSUU01003256.1_293963_293244
>Cyprinodon_nevadensis_JSUU01004560.1_37254_36931
>Cyprinodon_nevadensis_JSUU01005011.1_25799_25362
>Cyprinodon_nevadensis_JSUU01005457.1_5983_6768
>Cyprinodon_nevadensis_JSUU01005764.1_4980_7976
>Cyprinodon_nevadensis_JSUU01005938.1_606_1168
>Cyprinodon_nevadensis_JSUU01006549.1_18733_21241
>Cyprinodon_nevadensis_JSUU01007437.1_2703_3110
>Cyprinodon_nevadensis_JSUU01009361.1_21613_22329
>Cyprinodon_nevadensis_JSUU01010189.1_18954_19178
>Cyprinodon_nevadensis_JSUU01011016.1_8180_8830
>Cyprinodon_nevadensis_JSUU01012336.1_4770_5303
>Cyprinodon_nevadensis_JSUU01015880.1_4070_3684
>Cyprinodon_nevadensis_JSUU01016585.1_6099_6782
>Cyprinodon_nevadensis_JSUU01017282.1_21_329
>Cyprinodon_nevadensis_JSUU01019708.1_666_49
>Cyprinodon_nevadensis_JSUU01074481.1_412_2
>Cyprinodon_variegatus_NW_015150481.1_625922_625449
>Cyprinodon_variegatus_NW_015150572.1_140688_140966
>Cyprinodon_variegatus_NW_015150589.1_1329583_1334710
>Cyprinodon_variegatus_NW_015150609.1_1101091_1100000
>Cyprinodon_variegatus_NW_015150675.1_21724_21159
>Cyprinodon_variegatus_NW_015150686.1_1077301_1080054
>Cyprinodon_variegatus_NW_015150773.1_24894_24466
>Cyprinodon_variegatus_NW_015150773.1_2697_2374
>Cyprinodon_variegatus_NW_015150906.1_658847_659383
>Cyprinodon_variegatus_NW_015150957.1_529586_530104
>Cyprinodon_variegatus_NW_015150957.1_551492_551946
>Cyprinodon_variegatus_NW_015150977.1_604223_606596
>Cyprinodon_variegatus_NW_015150982.1_107596_108330
>Cyprinodon_variegatus_NW_015151116.1_450706_449747
>Cyprinodon_variegatus_NW_015151122.1_301890_301108
>Cyprinodon_variegatus_NW_015151135.1_532050_532415
>Cyprinodon_variegatus_NW_015151198.1_320123_319539
>Cyprinodon_variegatus_NW_015151305.1_87401_86922
>Cyprinodon_variegatus_NW_015151500.1_944__163
>Cyprinodon_variegatus_NW_015151812.1_36779_34878
>Cyprinodon_variegatus_NW_015151819.1_150060_150380
>Cyprinodon_variegatus_NW_015151831.1_41369_40933
>Cyprinodon_variegatus_NW_015151939.1_17714_13617
>Cyprinodon_variegatus_NW_015151946.1_110724_112520
>Cyprinodon_variegatus_NW_015151958.1_112135_111576
>Cyprinodon_variegatus_NW_015152029.1_42759_41662
>Cyprinodon_variegatus_NW_015152044.1_64328_63816
>Cyprinodon_variegatus_NW_015152078.1_95859_96197
>Cyprinodon_variegatus_NW_015152117.1_62213_61788
>Cyprinodon_variegatus_NW_015152126.1_90404_88328
>Cyprinodon_variegatus_NW_015152135.1_54131_53649
>Cyprinodon_variegatus_NW_015152156.1_41146_41739
>Cyprinodon_variegatus_NW_015152178.1_12346_12828
>Cyprinodon_variegatus_NW_015152312.1_19394_19957
>Cyprinodon_variegatus_NW_015152332.1_30884_32925
>Cyprinodon_variegatus_NW_015152382.1_29167_30838
>Cyprinodon_variegatus_NW_015152447.1_49492_52334
>Cyprinodon_variegatus_NW_015152542.1_21221_20853
>Cyprinodon_variegatus_NW_015152558.1_18741_19418
>Cyprinodon_variegatus_NW_015152558.1_20787_21206
>Cyprinodon_variegatus_NW_015152564.1_32866_33609
>Cyprinodon_variegatus_NW_015152564.1_42334_41933
>Cyprinodon_variegatus_NW_015152568.1_26423_25344
>Cyprinodon_variegatus_NW_015152605.1_23974_29250
>Cyprinodon_variegatus_NW_015152684.1_28133_30634
>Cyprinodon_variegatus_NW_015152689.1_13743_14873
>Cyprinodon_variegatus_NW_015152691.1_11241_10504
>Cyprinodon_variegatus_NW_015152703.1_14834_16719
>Cyprinodon_variegatus_NW_015152733.1_2193_1714
>Cyprinodon_variegatus_NW_015152733.1_8322_7729
>Cyprinodon_variegatus_NW_015152763.1_5748_4708
>Cyprinodon_variegatus_NW_015152845.1_3674_4288
>Cyprinodon_variegatus_NW_015152889.1_21978_21559
>Cyprinodon_variegatus_NW_015152919.1_25205_24726
>Cyprinodon_variegatus_NW_015152940.1_18350_19179
>Cyprinodon_variegatus_NW_015153220.1_8207_8867
>Cyprinodon_variegatus_NW_015153296.1_445_71
>Cyprinodon_variegatus_NW_015153450.1_2367_3070
>Cyprinodon_variegatus_NW_015153686.1_1045_1897
>Cyprinodon_variegatus_NW_015154070.1_6273_6755
>Cyprinodon_variegatus_NW_015156225.1_594_145
>Cyprinus_carpio_LN590671.1_7898322_7894801
>Cyprinus_carpio_LN590671.1_8179630_8179283
>Cyprinus_carpio_LN590671.1_9188931_9191966
>Cyprinus_carpio_LN590672.1_1416_2027
>Cyprinus_carpio_LN590673.1_12528402_12530764
>Cyprinus_carpio_LN590673.1_14574701_14573199
>Cyprinus_carpio_LN590674.1_5296376_5301216
>Cyprinus_carpio_LN590675.1_12011319_12014639
>Cyprinus_carpio_LN590675.1_5398790_5400391
>Cyprinus_carpio_LN590675.1_5399098_5400391
>Cyprinus_carpio_LN590676.1_2371488_2373933
>Cyprinus_carpio_LN590676.1_2478033_2480478
>Cyprinus_carpio_LN590679.1_12408979_12409758
>Cyprinus_carpio_LN590679.1_6750190_6749210
>Cyprinus_carpio_LN590679.1_8379287_8379694
>Cyprinus_carpio_LN590683.1_21701281_21700748
>Cyprinus_carpio_LN590683.1_27275864_27274569
>Cyprinus_carpio_LN590684.1_17699397_17700707
>Cyprinus_carpio_LN590684.1_21326660_21327340
>Cyprinus_carpio_LN590684.1_21493141_21492401
>Cyprinus_carpio_LN590684.1_22399552_22398884
>Cyprinus_carpio_LN590684.1_7687833_7688250
>Cyprinus_carpio_LN590685.1_12135758_12134884
>Cyprinus_carpio_LN590685.1_6752107_6750471
>Cyprinus_carpio_LN590685.1_6848099_6848617
>Cyprinus_carpio_LN590686.1_11209284_11208344
>Cyprinus_carpio_LN590686.1_12505880_12506321
>Cyprinus_carpio_LN590686.1_28461674_28461465
>Cyprinus_carpio_LN590686.1_5615846_5615286
>Cyprinus_carpio_LN590687.1_11989184_11991834
>Cyprinus_carpio_LN590687.1_9405167_9404388
>Cyprinus_carpio_LN590688.1_13916222_13916563
>Cyprinus_carpio_LN590688.1_14649555_14649160
>Cyprinus_carpio_LN590688.1_21193117_21190135
>Cyprinus_carpio_LN590691.1_16587798_16588385
>Cyprinus_carpio_LN590691.1_17589350_17589670
>Cyprinus_carpio_LN590691.1_17598522_17599109
>Cyprinus_carpio_LN590692.1_13795880_13794967
>Cyprinus_carpio_LN590692.1_13905759_13903294
>Cyprinus_carpio_LN590692.1_13930177_13927496
>Cyprinus_carpio_LN590692.1_17296221_17296868
>Cyprinus_carpio_LN590692.1_20488887_20489285
>Cyprinus_carpio_LN590693.1_1541612_1540959
>Cyprinus_carpio_LN590694.1_3425871_3425353
>Cyprinus_carpio_LN590696.1_23221278_23220979
>Cyprinus_carpio_LN590696.1_23230253_23228547
>Cyprinus_carpio_LN590696.1_3535370_3534821
>Cyprinus_carpio_LN590699.1_6451431_6451078
>Cyprinus_carpio_LN590700.1_15694534_15695365
>Cyprinus_carpio_LN590701.1_11488455_11488973
>Cyprinus_carpio_LN590701.1_11488998_11489411
>Cyprinus_carpio_LN590703.1_1277047_1277361
>Cyprinus_carpio_LN590703.1_9723129_9722383
>Cyprinus_carpio_LN590704.1_14482221_14483155
>Cyprinus_carpio_LN590705.1_13315991_13315515
>Cyprinus_carpio_LN590705.1_15768404_15769247
>Cyprinus_carpio_LN590706.1_14441355_14441939
>Cyprinus_carpio_LN590706.1_16249964_16249490
>Cyprinus_carpio_LN590706.1_20196527_20195796
>Cyprinus_carpio_LN590706.1_2103574_2103050
>Cyprinus_carpio_LN590706.1_5159333_5159935
>Cyprinus_carpio_LN590707.1_12183790_12183272
>Cyprinus_carpio_LN590707.1_12706576_12707547
>Cyprinus_carpio_LN590707.1_3576102_3578463
>Cyprinus_carpio_LN590707.1_823525_822832
>Cyprinus_carpio_LN590708.1_6603242_6602937
>Cyprinus_carpio_LN590708.1_7431930_7432905
>Cyprinus_carpio_LN590709.1_112565_111828
>Cyprinus_carpio_LN590711.1_15128274_15131027
>Cyprinus_carpio_LN590711.1_15284114_15283530
>Cyprinus_carpio_LN590711.1_4299445_4297322
>Cyprinus_carpio_LN590711.1_4367397_4363594
>Cyprinus_carpio_LN590712.1_13928748_13929212
>Cyprinus_carpio_LN590715.1_1408654_1409226
>Cyprinus_carpio_LN590717.1_6183881_6184387
>Cyprinus_carpio_LN590718.1_13994315_13990020
>Cyprinus_carpio_LN590718.1_20225862_20225120
>Cyprinus_carpio_LN590719.1_1387272_138938
>Cyprinus_carpio_LN590719.1_1387474_1387938
>Cyprinus_carpio_LN590719.1_3749961_3743643
>Cyprinus_carpio_LN590720.1_3677627_3676794
>Cyprinus_carpio_LN590750.1_701024_700756
>Cyprinus_carpio_LN590808.1_197837_198151
>Cyprinus_carpio_LN590851.1_203224_204067
>Cyprinus_carpio_LN590860.1_305727_306243
>Cyprinus_carpio_LN590902.1_133884_134552
>Cyprinus_carpio_LN590902.1_92921_91152
>Cyprinus_carpio_LN590917.1_29725_32303
>Cyprinus_carpio_LN590998.1_691721_689266
>Cyprinus_carpio_LN591042.1_447170_447892
>Cyprinus_carpio_LN591151.1_616327_615986
>Cyprinus_carpio_LN591170.1_67584_68093
>Cyprinus_carpio_LN591170.1_74238_74549
>Cyprinus_carpio_LN591170.1_74831_75355
>Cyprinus_carpio_LN591174.1_755834_756415
>Cyprinus_carpio_LN591185.1_182810_183271
>Cyprinus_carpio_LN591191.1_428967_426005
>Cyprinus_carpio_LN591194.1_394257_395582
>Cyprinus_carpio_LN591197.1_1372308_1373285
>Cyprinus_carpio_LN591212.1_1019376_1020084
>Cyprinus_carpio_LN591214.1_54684_55018
>Cyprinus_carpio_LN591218.1_716279_716635
>Cyprinus_carpio_LN591218.1_717147_718455
>Cyprinus_carpio_LN591233.1_120221_120721
>Cyprinus_carpio_LN591241.1_2883907_2884632
>Cyprinus_carpio_LN591241.1_2884736_2885254
>Cyprinus_carpio_LN591311.1_184064_183675
>Cyprinus_carpio_LN591311.1_373445_373167
>Cyprinus_carpio_LN591311.1_457504_457848
>Cyprinus_carpio_LN591311.1_458483_458785
>Cyprinus_carpio_LN591507.1_559829_560263
>Cyprinus_carpio_LN591544.1_33930_34682
>Cyprinus_carpio_LN591565.1_5342_8502
>Cyprinus_carpio_LN591723.1_38684_39226
>Cyprinus_carpio_LN591723.1_40061_43178
>Cyprinus_carpio_LN591772.1_78824_79828
>Cyprinus_carpio_LN591785.1_676015_674819
>Cyprinus_carpio_LN591828.1_3432_3950
>Cyprinus_carpio_LN591881.1_127070_127468
>Cyprinus_carpio_LN591881.1_134141_135140
>Cyprinus_carpio_LN592165.1_7029_8206
>Cyprinus_carpio_LN592534.1_66876_67376
>Cyprinus_carpio_LN592541.1_73307_74335
>Cyprinus_carpio_LN592541.1_76848_77153
>Cyprinus_carpio_LN592658.1_19751_20509
>Cyprinus_carpio_LN593017.1_21199_21014
>Cyprinus_carpio_LN593088.1_21918_22772
>Cyprinus_carpio_LN593571.1_36484_37257
>Cyprinus_carpio_LN593641.1_18209_15274
>Cyprinus_carpio_LN593641.1_428100_429191
>Cyprinus_carpio_LN593747.1_12942_13373
>Cyprinus_carpio_LN593923.1_266743_266372
>Cyprinus_carpio_LN594035.1_37744_38724
>Cyprinus_carpio_LN594040.1_29426_29902
>Cyprinus_carpio_LN594072.1_362617_363839
>Cyprinus_carpio_LN594147.1_6244_6735
>Cyprinus_carpio_LN594177.1_46748_47269
>Cyprinus_carpio_LN594188.1_7687_8353
>Cyprinus_carpio_LN594197.1_561111_561659
>Cyprinus_carpio_LN594197.1_581476_582060
>Cyprinus_carpio_LN594316.1_412467_411673
>Cyprinus_carpio_LN594646.1_86447_87286
>Cyprinus_carpio_LN594764.1_51610_52415
>Cyprinus_carpio_LN595063.1_24818_25201
>Cyprinus_carpio_LN595063.1_47340_47723
>Cyprinus_carpio_LN595079.1_32599_33123
>Cyprinus_carpio_LN595310.1_6796_7767
>Cyprinus_carpio_LN595377.1_458373_458981
>Cyprinus_carpio_LN595386.1_172112_172591
>Cyprinus_carpio_LN595438.1_37434_38906
>Cyprinus_carpio_LN595560.1_21583_21149
>Cyprinus_carpio_LN595560.1_52980_53772
>Cyprinus_carpio_LN595796.1_239358_237710
>Cyprinus_carpio_LN595886.1_15921_18693
>Cyprinus_carpio_LN596127.1_5870_6619
>Cyprinus_carpio_LN596278.1_51984_54617
>Cyprinus_carpio_LN596339.1_868382_867519
>Cyprinus_carpio_LN596369.1_1021_1341
>Cyprinus_carpio_LN597062.1_902_1382
>Cyprinus_carpio_LN597180.1_5258_6431
>Cyprinus_carpio_LN597233.1_27302_29786
>Cyprinus_carpio_LN597564.1_15770_16075
>Cyprinus_carpio_LN597564.1_32298_34133
>Cyprinus_carpio_LN597599.1_2957_3529
>Cyprinus_carpio_LN597645.1_3580_5902
>Cyprinus_carpio_LN598242.1_13511_13885
>Cyprinus_carpio_LN598242.1_14122_14832
>Cyprinus_carpio_LN598264.1_127981_127508
>Cyprinus_carpio_LN598387.1_58070_58384
>Cyprinus_carpio_LN598968.1_52140_52880
>Cyprinus_carpio_LN599241.1_103181_104175
>Cyprinus_carpio_LN599736.1_2977_3336
>Cyprinus_carpio_LN599990.1_23539_23991
>Danio_rerio_NC_007112.6_26998029_26998521
>Danio_rerio_NC_007112.6_27788773_27790110
>Danio_rerio_NC_007112.6_57538472_57538768
>Danio_rerio_NC_007113.6_13117604_13118065
>Danio_rerio_NC_007113.6_15027624_15028082
>Danio_rerio_NC_007113.6_19874433_19876474
>Danio_rerio_NC_007113.6_19930423_19930984
>Danio_rerio_NC_007113.6_19933827_19934285
>Danio_rerio_NC_007113.6_19936210_19936668
>Danio_rerio_NC_007113.6_19939296_19939888
>Danio_rerio_NC_007113.6_31581230_31583821
>Danio_rerio_NC_007113.6_49993968_49994678
>Danio_rerio_NC_007114.6_14063844_14064272
>Danio_rerio_NC_007114.6_2995247_2995705
>Danio_rerio_NC_007114.6_3381539_3382000
>Danio_rerio_NC_007114.6_42072570_42073031
>Danio_rerio_NC_007114.6_56543159_56543620
>Danio_rerio_NC_007115.6_25531924_25534763
>Danio_rerio_NC_007115.6_26811973_26812501
>Danio_rerio_NC_007115.6_26820165_26820623
>Danio_rerio_NC_007115.6_28824423_28827110
>Danio_rerio_NC_007115.6_28838933_28839949
>Danio_rerio_NC_007115.6_30561459_30563610
>Danio_rerio_NC_007115.6_33024844_33027430
>Danio_rerio_NC_007115.6_33392114_33395011
>Danio_rerio_NC_007115.6_35527001_35529790
>Danio_rerio_NC_007115.6_38953946_38954407
>Danio_rerio_NC_007115.6_40765158_40768054
>Danio_rerio_NC_007115.6_40947091_40947966
>Danio_rerio_NC_007115.6_41763749_41765265
>Danio_rerio_NC_007115.6_42148649_42150715
>Danio_rerio_NC_007115.6_43691647_43693581
>Danio_rerio_NC_007115.6_44005785_44009132
>Danio_rerio_NC_007115.6_44092748_44093209
>Danio_rerio_NC_007115.6_45437159_45437335
>Danio_rerio_NC_007115.6_47128765_47129226
>Danio_rerio_NC_007115.6_47647595_47648056
>Danio_rerio_NC_007115.6_48564852_48566168
>Danio_rerio_NC_007115.6_48951572_48952033
>Danio_rerio_NC_007115.6_50348695_50349549
>Danio_rerio_NC_007115.6_52893570_52894416
>Danio_rerio_NC_007115.6_53488565_53489170
>Danio_rerio_NC_007115.6_56129343_56129804
>Danio_rerio_NC_007115.6_57423587_57424159
>Danio_rerio_NC_007115.6_58635068_58635424
>Danio_rerio_NC_007115.6_59294924_59295385
>Danio_rerio_NC_007115.6_59833934_59836663
>Danio_rerio_NC_007115.6_60565381_60567258
>Danio_rerio_NC_007115.6_61201431_61204175
>Danio_rerio_NC_007115.6_62154284_62157103
>Danio_rerio_NC_007115.6_64497031_64497878_s
>Danio_rerio_NC_007115.6_64909061_64911958
>Danio_rerio_NC_007115.6_67725369_67728334
>Danio_rerio_NC_007115.6_68492677_68495534
>Danio_rerio_NC_007115.6_70181492_70184309
>Danio_rerio_NC_007115.6_73867871_73868368
>Danio_rerio_NC_007115.6_74948676_74951779
>Danio_rerio_NC_007115.6_75414180_75414695
>Danio_rerio_NC_007115.6_75518570_75519175
>Danio_rerio_NC_007115.6_76181191_76183257
>Danio_rerio_NC_007116.6_23638929_23639640
>Danio_rerio_NC_007116.6_3386713_3389481
>Danio_rerio_NC_007116.6_39282135_39282596
>Danio_rerio_NC_007116.6_41770087_41772714
>Danio_rerio_NC_007116.6_41922802_41924694
>Danio_rerio_NC_007116.6_42088220_42090111
>Danio_rerio_NC_007116.6_42194177_42198112
>Danio_rerio_NC_007116.6_51945475_51948366
>Danio_rerio_NC_007116.6_53385081_53385779
>Danio_rerio_NC_007116.6_53394436_53395806
>Danio_rerio_NC_007116.6_53678235_53678720
>Danio_rerio_NC_007116.6_64205498_64206373
>Danio_rerio_NC_007117.6_17279039_17280367
>Danio_rerio_NC_007117.6_17280774_17281338
>Danio_rerio_NC_007117.6_17384996_17387737
>Danio_rerio_NC_007117.6_50738473_50740539
>Danio_rerio_NC_007118.6_22835849_22838458
>Danio_rerio_NC_007118.6_29156664_29157545
>Danio_rerio_NC_007118.6_3286482_3286943
>Danio_rerio_NC_007118.6_44393155_44393613
>Danio_rerio_NC_007118.6_52877912_52878409
>Danio_rerio_NC_007119.6_39027418_39030174
>Danio_rerio_NC_007119.6_39093012_39093620
>Danio_rerio_NC_007119.6_44349125_44349586
>Danio_rerio_NC_007119.6_45501223_45502057_s
>Danio_rerio_NC_007120.6_15715201_15716037
>Danio_rerio_NC_007120.6_19437368_19440691
>Danio_rerio_NC_007120.6_19932254_19934285
>Danio_rerio_NC_007120.6_19933961_19935024
>Danio_rerio_NC_007120.6_19936210_19936668
>Danio_rerio_NC_007120.6_20092180_20092608
>Danio_rerio_NC_007120.6_24893858_24896716
>Danio_rerio_NC_007120.6_37208109_37208567
>Danio_rerio_NC_007120.6_7240447_7241322
>Danio_rerio_NC_007121.6_12230191_12234181
>Danio_rerio_NC_007121.6_16891797_16895510
>Danio_rerio_NC_007122.6_12542823_12545501
>Danio_rerio_NC_007122.6_12590044_12590592
>Danio_rerio_NC_007123.6_34762132_34764997
>Danio_rerio_NC_007123.6_39283756_39284253
>Danio_rerio_NC_007124.6_50405999_50406604
>Danio_rerio_NC_007125.6_44531449_44534274
>Danio_rerio_NC_007126.6_36285518_36285979
>Danio_rerio_NC_007126.6_43269890_43270765
>Danio_rerio_NC_007126.6_44125489_44126751
>Danio_rerio_NC_007126.6_44134403_44135443
>Danio_rerio_NC_007126.6_44211502_44213538
>Danio_rerio_NC_007127.6_10098552_10101296
>Danio_rerio_NC_007127.6_15909638_15910453
>Danio_rerio_NC_007127.6_15923551_15925849
>Danio_rerio_NC_007127.6_15986578_15987915
>Danio_rerio_NC_007127.6_16149264_16149725
>Danio_rerio_NC_007127.6_18541356_18542190
>Danio_rerio_NC_007127.6_18550190_18550702
>Danio_rerio_NC_007127.6_22316656_22318553
>Danio_rerio_NC_007129.6_18181779_18184937
>Danio_rerio_NC_007129.6_31806186_31807295
>Danio_rerio_NC_007129.6_31809451_31812279
>Danio_rerio_NC_007129.6_32367310_32367771
>Danio_rerio_NC_007129.6_33910436_33910921
>Danio_rerio_NC_007129.6_41355579_41358401
>Danio_rerio_NC_007130.6_17170273_17175746
>Danio_rerio_NC_007130.6_18621647_18622585
>Danio_rerio_NC_007130.6_25345939_25346682
>Danio_rerio_NC_007130.6_33238674_33239135
>Danio_rerio_NC_007130.6_35780110_35780571
>Danio_rerio_NC_007131.6_12207345_12207806
>Danio_rerio_NC_007131.6_13034021_13034581
>Danio_rerio_NC_007131.6_14762905_14763366
>Danio_rerio_NC_007132.6_15190971_15194318
>Danio_rerio_NC_007132.6_24410971_24411432
>Danio_rerio_NC_007132.6_33530444_33533207
>Danio_rerio_NC_007133.6_2117782_2118789
>Danio_rerio_NC_007133.6_30420474_30421036
>Danio_rerio_NC_007134.6_16190655_16193682
>Danio_rerio_NC_007134.6_16325754_16326260
>Danio_rerio_NC_007134.6_16944374_16947388
>Danio_rerio_NC_007135.6_11823371_11823664
>Danio_rerio_NC_007135.6_12171417_12174190
>Danio_rerio_NC_007135.6_12452472_12452966
>Danio_rerio_NC_007135.6_37256904_37258181
>Danio_rerio_NC_007136.6_25057666_25058127
>Danio_rerio_NC_007136.6_26089130_26089591
>Danio_rerio_NC_007136.6_26092811_26092978
>Danio_rerio_NC_007136.6_26136039_26136599
>Danio_rerio_NC_007136.6_29239695_29240560
>Danio_rerio_NW_001884386.4_115135_114674
>Danio_rerio_NW_001884427.4_216792_219536
>Danio_rerio_NW_001884427.4_75_389
>Danio_rerio_NW_003334319.1_116948_117553
>Danio_rerio_NW_003335289.1_13739_13278
>Danio_rerio_NW_003336152.2_2668_2
>Danio_rerio_NW_003336274.1_22586_24459
>Danio_rerio_NW_003336274.1_87_548
>Danio_rerio_NW_003336422.1_5834_5376
>Danio_rerio_NW_003337200.1_18859_21757
>Danio_rerio_NW_008805384.1_25737_27613
>Dicentrarchus_labrax_HG916828.1_3175302_3174673
>Dicentrarchus_labrax_HG916829.1_6306787_6304991
>Dicentrarchus_labrax_HG916831.1_7149552_7150040
>Dicentrarchus_labrax_HG916836.1_2711007_2710546
>Dicentrarchus_labrax_HG916837.1_17134531_17136538
>Dicentrarchus_labrax_HG916844.1_2047362_2046613
>Dicentrarchus_labrax_HG916849.1_5541062_5539959
>Dicentrarchus_labrax_HG916849.1_6985527_6984964
>Dicentrarchus_labrax_HG916851.1_11120234_11119389
>Dicentrarchus_labrax_HG916851.1_21386287_21385829
>Dicentrarchus_labrax_HG916851.1_25105959_25105678
>Dicentrarchus_labrax_HG916851.1_26751181_26752215
>Dicentrarchus_labrax_HG916851.1_29168667_29168224
>Dicentrarchus_labrax_HG916851.1_29170426_29170989
>Dicentrarchus_labrax_HG916851.1_30140320_30139883
>Dicentrarchus_labrax_HG916851.1_31084992_31085447
>Dicentrarchus_labrax_HG916851.1_42537728_42540544
>Dicentrarchus_labrax_HG916851.1_44208625_44208062
>Dicentrarchus_labrax_HG916851.1_44564627_44564109
>Dicentrarchus_labrax_HG916851.1_46524717_46525172
>Dicentrarchus_labrax_HG916851.1_46525454_46526770
>Dicentrarchus_labrax_HG916851.1_48553540_48554163
>Dicentrarchus_labrax_HG916851.1_48555600_48556175
>Dicentrarchus_labrax_HG916851.1_55780715_55781200
>Dicentrarchus_labrax_HG916851.1_59649961_59650983
>Dicentrarchus_labrax_HG916851.1_62051937_62046472
>Dicentrarchus_labrax_HG916851.1_62147821_62147135
>Dicentrarchus_labrax_HG916851.1_63304942_63305895
>Dicentrarchus_labrax_HG916851.1_75128156_75131074
>Dicentrarchus_labrax_HG916851.1_7578212_7575585
>Dicentrarchus_labrax_HG916851.1_77606886_77605735
>Dicentrarchus_labrax_HG916851.1_80102233_80103111
>Dicentrarchus_labrax_HG916851.1_81098536_81098084
>Dicentrarchus_labrax_HG916851.1_81893122_81891965
>Dicentrarchus_labrax_HG916851.1_85044831_85043893
>Dicentrarchus_labrax_HG916851.1_85940167_85939613
>Dicentrarchus_labrax_HG916851.1_86663091_86660464
>Dicentrarchus_labrax_HG916851.1_91097434_91094777
>Dicentrarchus_labrax_HG916851.1_93584003_93584593
>Dicentrarchus_labrax_HG916851.1_9425396_9426180
>Dicentrarchus_labrax_HG916851.1_9782697_9781213
>Esox_lucius_NC_025968.2_23943218_23942661
>Esox_lucius_NC_025969.2_26088638_26087279
>Esox_lucius_NC_025969.2_34407691_34405326
>Esox_lucius_NC_025969.2_34415330_34418055
>Esox_lucius_NC_025970.2_2184724_2185367
>Esox_lucius_NC_025970.2_5378624_5378890
>Esox_lucius_NC_025972.2_116403_115981
>Esox_lucius_NC_025972.2_26029777_26028961
>Esox_lucius_NC_025972.2_616320_616577
>Esox_lucius_NC_025974.2_16580849_16582529
>Esox_lucius_NC_025974.2_32996167_32996922
>Esox_lucius_NC_025974.2_34463241_34462709
>Esox_lucius_NC_025974.2_98889_101147
>Esox_lucius_NC_025975.2_28382584_28383264
>Esox_lucius_NC_025975.2_31192400_31191933
>Esox_lucius_NC_025976.2_10723829_10723269
>Esox_lucius_NC_025977.2_21744501_21743539
>Esox_lucius_NC_025977.2_6697039_6696263
>Esox_lucius_NC_025978.2_1115946_1116782
>Esox_lucius_NC_025978.2_1153019_1156668
>Esox_lucius_NC_025978.2_2643607_2645807
>Esox_lucius_NC_025978.2_6859061_6859756
>Esox_lucius_NC_025978.2_6870721_6871233
>Esox_lucius_NC_025979.2_16382388_16383161
>Esox_lucius_NC_025980.2_194893_193442
>Esox_lucius_NC_025980.2_207307_205477
>Esox_lucius_NC_025980.2_28593918_28592827
>Esox_lucius_NC_025980.2_55850_56629
>Esox_lucius_NC_025980.2_558786_558322
>Esox_lucius_NC_025981.2_1572819_1572085
>Esox_lucius_NC_025981.2_4065060_4065479
>Esox_lucius_NC_025981.2_4081947_4080133
>Esox_lucius_NC_025981.2_4220560_4217889
>Esox_lucius_NC_025982.2_28690153_28690884
>Esox_lucius_NC_025983.2_28765688_28766164
>Esox_lucius_NC_025984.2_31850699_31851367
>Esox_lucius_NC_025984.2_32513100_32513966
>Esox_lucius_NC_025984.2_32747724_32747206
>Esox_lucius_NC_025984.2_34291840_34292226
>Esox_lucius_NC_025984.2_34929080_34931773
>Esox_lucius_NC_025984.2_35908_36548
>Esox_lucius_NC_025985.2_4334783_4333911
>Esox_lucius_NC_025985.2_4652394_4651537
>Esox_lucius_NC_025986.2_1902185_1901294
>Esox_lucius_NC_025986.2_2930011_2930349
>Esox_lucius_NC_025986.2_30239206_30238583
>Esox_lucius_NC_025986.2_31918804_31919404
>Esox_lucius_NC_025986.2_32874734_32875675
>Esox_lucius_NC_025987.2_17176215_17177045
>Esox_lucius_NC_025987.2_946272_945985
>Esox_lucius_NC_025989.2_1871269_1870643
>Esox_lucius_NC_025990.2_3787149_3784433
>Esox_lucius_NC_025990.2_560751_562684
>Esox_lucius_NC_025990.2_652730_653217
>Esox_lucius_NC_025991.2_1272009_1272882
>Esox_lucius_NC_025991.2_25184_24744
>Esox_lucius_NC_025991.2_482535_479845
>Esox_lucius_NC_025992.2_14287206_14287610
>Esox_lucius_NW_013184125.1_507865_508317
>Esox_lucius_NW_013184135.1_129565_126903
>Esox_lucius_NW_013184137.1_257956_258369
>Esox_lucius_NW_013184137.1_385780_388119
>Esox_lucius_NW_013184144.1_359062_359850
>Esox_lucius_NW_013184156.1_155900_153545
>Esox_lucius_NW_013184156.1_63280_64065
>Esox_lucius_NW_013184157.1_47941_45754
>Esox_lucius_NW_013184161.1_415192_415940
>Esox_lucius_NW_013184161.1_75839_75153
>Esox_lucius_NW_013184162.1_1250934_1250251
>Esox_lucius_NW_013184162.1_2344027_2342982
>Esox_lucius_NW_013184164.1_141836_141375
>Esox_lucius_NW_013184164.1_164741_163896
>Esox_lucius_NW_013184164.1_268036_268485
>Esox_lucius_NW_013184164.1_607377_608896
>Esox_lucius_NW_013184168.1_72810_73901
>Esox_lucius_NW_013184177.1_47408_47578
>Esox_lucius_NW_013184188.1_831009_833384
>Esox_lucius_NW_013184196.1_336026_332778
>Esox_lucius_NW_013184203.1_829522_826224
>Esox_lucius_NW_013184207.1_141000_138030
>Esox_lucius_NW_013184213.1_200460_198806
>Esox_lucius_NW_013184220.1_6094_6465
>Esox_lucius_NW_013184221.1_13788_11955
>Esox_lucius_NW_013184221.1_291442_290360
>Esox_lucius_NW_013184235.1_36742_37788
>Esox_lucius_NW_013184243.1_625373_628509
>Esox_lucius_NW_013184244.1_266788_269352
>Esox_lucius_NW_013184252.1_152625_154203
>Esox_lucius_NW_013184256.1_172983_175612
>Esox_lucius_NW_013184256.1_186465_183788
>Esox_lucius_NW_013184256.1_328931_331690
>Esox_lucius_NW_013184259.1_1010830_1010408
>Esox_lucius_NW_013184263.1_112695_118523
>Esox_lucius_NW_013184263.1_325449_325919
>Esox_lucius_NW_013184263.1_355990_354065
>Esox_lucius_NW_013184263.1_570034_569666
>Esox_lucius_NW_013184263.1_61944_61411
>Esox_lucius_NW_013184265.1_314417_314010
>Esox_lucius_NW_013184265.1_7905_5681
>Esox_lucius_NW_013184267.1_284501_283620
>Esox_lucius_NW_013184272.1_42186_41923
>Esox_lucius_NW_013184272.1_77426_75153
>Esox_lucius_NW_013184274.1_224905_225315
>Esox_lucius_NW_013184278.1_210246_207836
>Esox_lucius_NW_013184278.1_221421_221044
>Esox_lucius_NW_013184278.1_24433_24996
>Esox_lucius_NW_013184281.1_226821_224495
>Esox_lucius_NW_013184281.1_659481_658795
>Esox_lucius_NW_013184288.1_294659_297112
>Esox_lucius_NW_013184288.1_46648_48743
>Esox_lucius_NW_013184293.1_77345_78175
>Esox_lucius_NW_013184294.1_135966_136409
>Esox_lucius_NW_013184295.1_240729_241067
>Esox_lucius_NW_013184296.1_187883_185463
>Esox_lucius_NW_013184302.1_103691_103149
>Esox_lucius_NW_013184302.1_34874_34554
>Esox_lucius_NW_013184303.1_4931_6389
>Esox_lucius_NW_013184307.1_188472_188137
>Esox_lucius_NW_013184310.1_100372_100049
>Esox_lucius_NW_013184310.1_424967_426733
>Esox_lucius_NW_013184314.1_192640_195191
>Esox_lucius_NW_013184327.1_601707_600048
>Esox_lucius_NW_013184331.1_1352609_1353265
>Esox_lucius_NW_013184331.1_1436130_1436510
>Esox_lucius_NW_013184331.1_1509510_1506898
>Esox_lucius_NW_013184331.1_1522596_1526308
>Esox_lucius_NW_013184331.1_1659745_1659440
>Esox_lucius_NW_013184343.1_111432_112295
>Esox_lucius_NW_013184343.1_892758_893327
>Esox_lucius_NW_013184344.1_312247_315085
>Esox_lucius_NW_013184349.1_108906_109667
>Esox_lucius_NW_013184355.1_171472_172047
>Esox_lucius_NW_013184355.1_174309_173536
>Esox_lucius_NW_013184355.1_395579_395070
>Esox_lucius_NW_013184356.1_282450_283126
>Esox_lucius_NW_013184357.1_907860_908216
>Esox_lucius_NW_013184368.1_76348_75401
>Esox_lucius_NW_013184369.1_8181_7723
>Esox_lucius_NW_013184378.1_318532_316180
>Esox_lucius_NW_013184381.1_22197_19461
>Esox_lucius_NW_013184394.1_113377_111315
>Esox_lucius_NW_013184394.1_177209_174926
>Esox_lucius_NW_013184395.1_165815_168183
>Esox_lucius_NW_013184395.1_197580_197993
>Esox_lucius_NW_013184395.1_87297_86788
>Esox_lucius_NW_013184395.1_90198_90593
>Esox_lucius_NW_013184396.1_121041_121508
>Esox_lucius_NW_013184396.1_203875_201499
>Esox_lucius_NW_013184401.1_376279_375923
>Esox_lucius_NW_013184404.1_657145_656630
>Esox_lucius_NW_013184404.1_762337_763440
>Esox_lucius_NW_013184405.1_194057_193656
>Esox_lucius_NW_013184407.1_139626_140714
>Esox_lucius_NW_013184407.1_870527_868115
>Esox_lucius_NW_013184409.1_628265_625838
>Esox_lucius_NW_013184420.1_12086_14916
>Esox_lucius_NW_013184423.1_907541_907104
>Esox_lucius_NW_013184429.1_145050_145634
>Esox_lucius_NW_013184429.1_15551_14685
>Esox_lucius_NW_013184431.1_165384_164890
>Esox_lucius_NW_013184431.1_176886_174287
>Esox_lucius_NW_013184431.1_196545_199387
>Esox_lucius_NW_013184431.1_50090_52356
>Esox_lucius_NW_013184431.1_56682_57350
>Esox_lucius_NW_013184437.1_42509_42042
>Esox_lucius_NW_013184437.1_45373_48760
>Esox_lucius_NW_013184437.1_55344_58743
>Esox_lucius_NW_013184441.1_65623_65339
>Esox_lucius_NW_013184443.1_451862_452086
>Esox_lucius_NW_013184443.1_549754_552329
>Esox_lucius_NW_013184443.1_57757_59253
>Esox_lucius_NW_013184460.1_146511_146975
>Esox_lucius_NW_013184460.1_223164_223652
>Esox_lucius_NW_013184466.1_368627_371174
>Esox_lucius_NW_013184468.1_122266_122514
>Esox_lucius_NW_013184484.1_111000_110230
>Esox_lucius_NW_013184487.1_1146262_1148055
>Esox_lucius_NW_013184487.1_46220_44908
>Esox_lucius_NW_013184487.1_997993_1000775
>Esox_lucius_NW_013184488.1_348807_349304
>Esox_lucius_NW_013184489.1_42324_42920
>Esox_lucius_NW_013184490.1_155324_156343
>Esox_lucius_NW_013184490.1_192181_194496
>Esox_lucius_NW_013184490.1_37543_35065
>Esox_lucius_NW_013184495.1_380839_378578
>Esox_lucius_NW_013184495.1_584883_587584
>Esox_lucius_NW_013184499.1_53708_51442
>Esox_lucius_NW_013184499.1_543149_540488
>Esox_lucius_NW_013184502.1_33036_34307
>Esox_lucius_NW_013184507.1_1551_829
>Esox_lucius_NW_013184520.1_65037_65722
>Esox_lucius_NW_013184521.1_4716_5066
>Esox_lucius_NW_013184523.1_310233_309118
>Esox_lucius_NW_013184531.1_6600_5812
>Esox_lucius_NW_013184533.1_18711_18094
>Esox_lucius_NW_013184533.1_209260_211956
>Esox_lucius_NW_013184533.1_322650_324801
>Esox_lucius_NW_013184533.1_69517_70084
>Esox_lucius_NW_013184533.1_76953_77261
>Esox_lucius_NW_013184534.1_16181_14822
>Esox_lucius_NW_013184534.1_301722_301408
>Esox_lucius_NW_013184534.1_426926_427711
>Esox_lucius_NW_013184536.1_360636_363034
>Esox_lucius_NW_013184540.1_70905_70510
>Esox_lucius_NW_013184553.1_102877_102140
>Esox_lucius_NW_013184553.1_674863_675426
>Esox_lucius_NW_013184553.1_827231_827740
>Esox_lucius_NW_013184558.1_267575_265117
>Esox_lucius_NW_013184569.1_487769_488636
>Esox_lucius_NW_013184569.1_498868_499368
>Esox_lucius_NW_013184571.1_544018_541619
>Esox_lucius_NW_013184571.1_93917_94675
>Esox_lucius_NW_013184573.1_169659_170030
>Esox_lucius_NW_013184592.1_14306_13434
>Esox_lucius_NW_013184603.1_71643_71252
>Esox_lucius_NW_013184610.1_144245_146771
>Esox_lucius_NW_013184613.1_172692_193562
>Esox_lucius_NW_013184613.1_173562_169586
>Esox_lucius_NW_013184616.1_92567_90338
>Esox_lucius_NW_013184622.1_95366_96232
>Esox_lucius_NW_013184623.1_36122_33646
>Esox_lucius_NW_013184629.1_266429_265900
>Esox_lucius_NW_013184632.1_287048_287624
>Esox_lucius_NW_013184638.1_349776_349320
>Esox_lucius_NW_013184638.1_401048_400296
>Esox_lucius_NW_013184641.1_200131_199290
>Esox_lucius_NW_013184641.1_60894_62942
>Esox_lucius_NW_013184644.1_34800_33673
>Esox_lucius_NW_013184652.1_46345_45896
>Esox_lucius_NW_013184666.1_18459_19318
>Esox_lucius_NW_013184667.1_22928_22590
>Esox_lucius_NW_013184672.1_12668_12150
>Esox_lucius_NW_013184678.1_39211_38481
>Esox_lucius_NW_013184678.1_68489_67989
>Esox_lucius_NW_013184699.1_173411_172401
>Esox_lucius_NW_013184702.1_44583_45366
>Esox_lucius_NW_013184708.1_90725_88002
>Esox_lucius_NW_013184721.1_10283_12926
>Esox_lucius_NW_013184723.1_71973_70710
>Esox_lucius_NW_013184747.1_7690_7010
>Esox_lucius_NW_013184752.1_19948_18998
>Esox_lucius_NW_013184757.1_241738_241313
>Esox_lucius_NW_013184767.1_7033_9300
>Esox_lucius_NW_013184768.1_163054_160608
>Esox_lucius_NW_013184772.1_200121_200991
>Esox_lucius_NW_013184782.1_13138_13742
>Esox_lucius_NW_013184786.1_1035_610
>Esox_lucius_NW_013184799.1_128096_128341
>Esox_lucius_NW_013184823.1_13740_16039
>Esox_lucius_NW_013184823.1_164258_164746
>Esox_lucius_NW_013184823.1_59317_62107
>Esox_lucius_NW_013184823.1_80898_80045
>Esox_lucius_NW_013184836.1_15293_12172
>Esox_lucius_NW_013184843.1_102385__99734
>Esox_lucius_NW_013184843.1_2694_3903
>Esox_lucius_NW_013184846.1_34144_33713
>Esox_lucius_NW_013184851.1_51496_50584
>Esox_lucius_NW_013184861.1_46663_47103
>Esox_lucius_NW_013184883.1_17011_17666
>Esox_lucius_NW_013184889.1_3673_4641
>Esox_lucius_NW_013184889.1_50491_50979
>Esox_lucius_NW_013184898.1_59757_60485
>Esox_lucius_NW_013184936.1_88754_88249
>Esox_lucius_NW_013184945.1_1945_2457
>Esox_lucius_NW_013184968.1_5296_4838
>Esox_lucius_NW_013184971.1_54574_52217
>Esox_lucius_NW_013184982.1_70645_69311
>Esox_lucius_NW_013184985.1_27615_28301
>Esox_lucius_NW_013184996.1_52161_54599
>Esox_lucius_NW_013185012.1_167322_166582
>Esox_lucius_NW_013185036.1_139943_139530
>Esox_lucius_NW_013185036.1_160444_161121
>Esox_lucius_NW_013185036.1_166939_167406
>Esox_lucius_NW_013185036.1_192812_193150
>Esox_lucius_NW_013185037.1_11540_10983
>Esox_lucius_NW_013185037.1_7025_6567
>Esox_lucius_NW_013185082.1_15230_17339
>Esox_lucius_NW_013185116.1_104096_103347
>Esox_lucius_NW_013185129.1_13462_13869
>Esox_lucius_NW_013185236.1_75208_74095
>Esox_lucius_NW_013185397.1_1185_873
>Esox_lucius_NW_013185440.1_17107_16631
>Esox_lucius_NW_013185590.1_2198_1377
>Esox_lucius_NW_013185618.1_14141_12527
>Fundulus_heteroclitus_NW_012224537.1_576883_578780
>Fundulus_heteroclitus_NW_012224579.1_419156_421674
>Fundulus_heteroclitus_NW_012224579.1_419365_419709
>Fundulus_heteroclitus_NW_012224579.1_436223_436552
>Fundulus_heteroclitus_NW_012224584.1_103593_103213
>Fundulus_heteroclitus_NW_012224584.1_146500_145676
>Fundulus_heteroclitus_NW_012224584.1_156671_155733
>Fundulus_heteroclitus_NW_012224657.1_222900_223229
>Fundulus_heteroclitus_NW_012224684.1_304123_304662
>Fundulus_heteroclitus_NW_012224699.1_112169_112937
>Fundulus_heteroclitus_NW_012224699.1_118547_119027
>Fundulus_heteroclitus_NW_012224704.1_388213_388632
>Fundulus_heteroclitus_NW_012224736.1_335541_336333
>Fundulus_heteroclitus_NW_012224786.1_324417_327017
>Fundulus_heteroclitus_NW_012224792.1_360193_360903
>Fundulus_heteroclitus_NW_012224805.1_235013_235420
>Fundulus_heteroclitus_NW_012224805.1_241658_240786
>Fundulus_heteroclitus_NW_012224805.1_300603_301136
>Fundulus_heteroclitus_NW_012224859.1_210953_211609
>Fundulus_heteroclitus_NW_012224875.1_198374_197529
>Fundulus_heteroclitus_NW_012224891.1_87509_88127
>Fundulus_heteroclitus_NW_012224900.1_102366_102863
>Fundulus_heteroclitus_NW_012224948.1_130069_130599
>Fundulus_heteroclitus_NW_012224948.1_94664_95860
>Fundulus_heteroclitus_NW_012224988.1_261916_264589
>Fundulus_heteroclitus_NW_012225000.1_2640_3092
>Fundulus_heteroclitus_NW_012225017.1_53655_54158
>Fundulus_heteroclitus_NW_012225024.1_25717_27509
>Fundulus_heteroclitus_NW_012225032.1_96581_93860
>Fundulus_heteroclitus_NW_012225040.1_45409_45834
>Fundulus_heteroclitus_NW_012225098.1_14305_13414
>Fundulus_heteroclitus_NW_012225101.1_44286_45008
>Fundulus_heteroclitus_NW_012225108.1_208770_209873
>Fundulus_heteroclitus_NW_012225140.1_62360_61328
>Fundulus_heteroclitus_NW_012225146.1_55865_58546
>Fundulus_heteroclitus_NW_012225174.1_60167_60666
>Fundulus_heteroclitus_NW_012225176.1_124486_124944
>Fundulus_heteroclitus_NW_012225204.1_58269_60105
>Fundulus_heteroclitus_NW_012225204.1_62476_63129
>Fundulus_heteroclitus_NW_012225337.1_114736_114236
>Fundulus_heteroclitus_NW_012225343.1_65714_66427
>Fundulus_heteroclitus_NW_012225366.1_16167_18919
>Fundulus_heteroclitus_NW_012225397.1_10813_11631
>Fundulus_heteroclitus_NW_012225437.1_6949_8021
>Fundulus_heteroclitus_NW_012225437.1_9005_9592
>Fundulus_heteroclitus_NW_012225461.1_23365_25950
>Fundulus_heteroclitus_NW_012225509.1_56100_56693
>Fundulus_heteroclitus_NW_012225525.1_24339_26911
>Fundulus_heteroclitus_NW_012225539.1_39715_42450
>Fundulus_heteroclitus_NW_012225541.1_24590_25057
>Fundulus_heteroclitus_NW_012225541.1_3858_4955
>Fundulus_heteroclitus_NW_012225564.1_15317_15877
>Fundulus_heteroclitus_NW_012225618.1_57676_60583
>Fundulus_heteroclitus_NW_012225664.1_27041_27430
>Fundulus_heteroclitus_NW_012225691.1_17112_17837
>Fundulus_heteroclitus_NW_012225878.1_14419_14895
>Fundulus_heteroclitus_NW_012226195.1_20544_21062
>Fundulus_heteroclitus_NW_012226283.1_13360_13824
>Fundulus_heteroclitus_NW_012226386.1_14914_16031
>Fundulus_heteroclitus_NW_012226389.1_9962_11851
>Fundulus_heteroclitus_NW_012226443.1_9395_10160
>Fundulus_heteroclitus_NW_012226651.1_8897_9373
>Fundulus_heteroclitus_NW_012226767.1_2270_2752
>Fundulus_heteroclitus_NW_012226964.1_40266_40714
>Fundulus_heteroclitus_NW_012227024.1_4080_6252
>Fundulus_heteroclitus_NW_012227573.1_4747_5187
>Fundulus_heteroclitus_NW_012227841.1_4407_5124
>Fundulus_heteroclitus_NW_012227848.1_7107_8063
>Fundulus_heteroclitus_NW_012227988.1_5281_5820
>Fundulus_heteroclitus_NW_012227988.1_6622_7487
>Fundulus_heteroclitus_NW_012228056.1_5855_6859
>Fundulus_heteroclitus_NW_012228158.1_4880_5823
>Fundulus_heteroclitus_NW_012228495.1_1732_2226
>Fundulus_heteroclitus_NW_012228755.1_4789_4250
>Fundulus_heteroclitus_NW_012228880.1_10_771
>Fundulus_heteroclitus_NW_012229064.1_3049_3513
>Fundulus_heteroclitus_NW_012229389.1_2366_3217
>Fundulus_heteroclitus_NW_012231315.1_875_3346
>Fundulus_heteroclitus_NW_012234275.1_2892183_2891146
>Fundulus_heteroclitus_NW_012234297.1_1432144_1434395
>Fundulus_heteroclitus_NW_012234313.1_1639258_1639473
>Fundulus_heteroclitus_NW_012234383.1_778359_781233
>Fundulus_heteroclitus_NW_012234410.1_309129_311468
>Fundulus_heteroclitus_NW_012234450.1_898354_899289
>Gadus_morhua_CAEA01131311.1_6_1211
>Gadus_morhua_CAEA01143790.1_713_186
>Gadus_morhua_CAEA01265347.1_1022_342
>Gadus_morhua_CAEA01302176.1_594_91
>Gadus_morhua_CAEA01414688.1_1274_618
>Gadus_morhua_CAEA01415374.1_315_1
>Gadus_morhua_CAEA01432774.1_23_223
>Gadus_morhua_CAEA01477253.1_2023_1115
>Gadus_morhua_CAEA01488453.1_16_1182
>Gadus_morhua_CAEA01495723.1_1766_630
>Gadus_morhua_CAEA01498895.1_298_609
>Gadus_morhua_CAEA01499897.1_940_1494
>Gadus_morhua_CAEA01525806.1_297_43
>Gadus_morhua_CAEA01527595.1_202_2
>Gadus_morhua_CAEA01544207.1_2261_75
>Gadus_morhua_HE566286.1_1042_266
>Gadus_morhua_HE566427.1_7270_5257
>Gadus_morhua_HE568869.1_11271_10655
>Gadus_morhua_HE568873.1_9671_9210
>Gadus_morhua_HE568910.1_47998_47549
>Gadus_morhua_HE568969.1_106545_106216
>Gadus_morhua_HE569277.1_995_3558
>Gadus_morhua_HE569290.1_24530_27698
>Gadus_morhua_HE569363.1_3578162_3577236
>Gadus_morhua_HE570739.1_131573_129370
>Gadus_morhua_HE570940.1_4340_1162
>Gadus_morhua_HE571396.1_18082_18831
>Gadus_morhua_HE571755.1_90191_86269
>Gadus_morhua_HE572069.1_25639_24849
>Gadus_morhua_HE572153.1_84744_84199
>Gadus_morhua_HE572399.1_115937_115065
>Gasterosteus_aculeatus_AANH01000316.1_125_544
>Gasterosteus_aculeatus_AANH01000497.1_43871_46624
>Gasterosteus_aculeatus_AANH01000502.1_20135_22751
>Gasterosteus_aculeatus_AANH01000503.1_32504_33220
>Gasterosteus_aculeatus_AANH01000503.1_4597_5121
>Gasterosteus_aculeatus_AANH01000599.1_78710_79111
>Gasterosteus_aculeatus_AANH01001050.1_85675_86133
>Gasterosteus_aculeatus_AANH01001051.1_26722_27609
>Gasterosteus_aculeatus_AANH01001762.1_13406_13864
>Gasterosteus_aculeatus_AANH01002016.1_46339_47028
>Gasterosteus_aculeatus_AANH01002043.1_3127_5779
>Gasterosteus_aculeatus_AANH01002088.1_43874_44332
>Gasterosteus_aculeatus_AANH01002089.1_353_1243
>Gasterosteus_aculeatus_AANH01002105.1_14086_16834
>Gasterosteus_aculeatus_AANH01002106.1_69900_70340
>Gasterosteus_aculeatus_AANH01002106.1_82826_83939
>Gasterosteus_aculeatus_AANH01002107.1_16059_13447
>Gasterosteus_aculeatus_AANH01002278.1_2984_3924
>Gasterosteus_aculeatus_AANH01002636.1_73280_76034
>Gasterosteus_aculeatus_AANH01002852.1_5678_8431
>Gasterosteus_aculeatus_AANH01003170.1_20134_20709
>Gasterosteus_aculeatus_AANH01003593.1_93420_96207
>Gasterosteus_aculeatus_AANH01003775.1_96919_97688
>Gasterosteus_aculeatus_AANH01004227.1_23493_26384
>Gasterosteus_aculeatus_AANH01004227.1_60035_60662
>Gasterosteus_aculeatus_AANH01004228.1_40602_41492
>Gasterosteus_aculeatus_AANH01004233.1_2779_5530
>Gasterosteus_aculeatus_AANH01004345.1_58112_59332
>Gasterosteus_aculeatus_AANH01004421.1_19240_20196
>Gasterosteus_aculeatus_AANH01004427.1_39341_41573
>Gasterosteus_aculeatus_AANH01005107.1_32300_33203
>Gasterosteus_aculeatus_AANH01005212.1_45811_46653
>Gasterosteus_aculeatus_AANH01005884.1_16478_19231
>Gasterosteus_aculeatus_AANH01005939.1_135262_136004
>Gasterosteus_aculeatus_AANH01006030.1_50728_52975
>Gasterosteus_aculeatus_AANH01006145.1_8714_11761
>Gasterosteus_aculeatus_AANH01006476.1_4310_5146
>Gasterosteus_aculeatus_AANH01006704.1_1322_3380
>Gasterosteus_aculeatus_AANH01006890.1_9444_9881
>Gasterosteus_aculeatus_AANH01007268.1_133172_133576
>Gasterosteus_aculeatus_AANH01007282.1_155812_157917
>Gasterosteus_aculeatus_AANH01007306.1_65149_67837
>Gasterosteus_aculeatus_AANH01007650.1_51242_53989
>Gasterosteus_aculeatus_AANH01008219.1_55630_58383
>Gasterosteus_aculeatus_AANH01008565.1_65059_67812
>Gasterosteus_aculeatus_AANH01008737.1_72921_74400
>Gasterosteus_aculeatus_AANH01008801.1_15476_16060
>Gasterosteus_aculeatus_AANH01008835.1_726_1616
>Gasterosteus_aculeatus_AANH01008865.1_4221_6430
>Gasterosteus_aculeatus_AANH01009648.1_3661_5862
>Gasterosteus_aculeatus_AANH01009964.1_53784_56537
>Gasterosteus_aculeatus_AANH01009965.1_40069_41382
>Gasterosteus_aculeatus_AANH01009966.1_192_1211
>Gasterosteus_aculeatus_AANH01009969.1_4748_5497
>Gasterosteus_aculeatus_AANH01009970.1_155_1243
>Gasterosteus_aculeatus_AANH01009970.1_2446_4740
>Gasterosteus_aculeatus_AANH01009977.1_381_3717
>Gasterosteus_aculeatus_AANH01009994.1_40272_42925
>Gasterosteus_aculeatus_AANH01010369.1_18418_18786
>Gasterosteus_aculeatus_AANH01010542.1_63235_65767
>Gasterosteus_aculeatus_AANH01011480.1_39185_41903
>Gasterosteus_aculeatus_AANH01011822.1_31083_33826
>Gasterosteus_aculeatus_AANH01011933.1_7616_10240
>Gasterosteus_aculeatus_AANH01012024.1_3886_4683
>Gasterosteus_aculeatus_AANH01012170.1_10088_10546
>Gasterosteus_aculeatus_AANH01012261.1_48279_51023
>Gasterosteus_aculeatus_AANH01012688.1_45343_46293
>Gasterosteus_aculeatus_AANH01012915.1_1206_1925
>Gasterosteus_aculeatus_AANH01012918.1_11142_13646
>Gasterosteus_aculeatus_AANH01013059.1_4558_7311
>Gasterosteus_aculeatus_AANH01013080.1_23393_25282
>Gasterosteus_aculeatus_AANH01013162.1__112_2874
>Gasterosteus_aculeatus_AANH01013332.1_23492_25989
>Gasterosteus_aculeatus_AANH01013367.1_946_1431
>Gasterosteus_aculeatus_AANH01013534.1_13269_13928
>Gasterosteus_aculeatus_AANH01013590.1_20648_21979
>Gasterosteus_aculeatus_AANH01013770.1_1887_4505
>Gasterosteus_aculeatus_AANH01013799.1_49112_49570
>Gasterosteus_aculeatus_AANH01013931.1_9946_12611
>Gasterosteus_aculeatus_AANH01013950.1_22748_23449
>Gasterosteus_aculeatus_AANH01013969.1_27450_30065
>Gasterosteus_aculeatus_AANH01014023.1_23808_24683
>Gasterosteus_aculeatus_AANH01014079.1_135_839
>Gasterosteus_aculeatus_AANH01014105.1_155_856
>Gasterosteus_aculeatus_AANH01014236.1_4345_6951
>Gasterosteus_aculeatus_AANH01014304.1_1561_1971
>Gasterosteus_aculeatus_AANH01014305.1_54_767
>Gasterosteus_aculeatus_AANH01014308.1_25853_28606
>Gasterosteus_aculeatus_AANH01014308.1_587_2981
>Gasterosteus_aculeatus_AANH01014323.1_7264_7737
>Gasterosteus_aculeatus_AANH01014614.1_559_969
>Gasterosteus_aculeatus_AANH01014722.1_4356_6962
>Gasterosteus_aculeatus_AANH01014776.1_4616_5488
>Gasterosteus_aculeatus_AANH01015020.1_5397_8150
>Gasterosteus_aculeatus_AANH01015065.1_3389_6132
>Gasterosteus_aculeatus_AANH01015115.1_770_3523
>Gasterosteus_aculeatus_AANH01015136.1_2631_5386
>Gasterosteus_aculeatus_AANH01015151.1_8903_11477
>Gasterosteus_aculeatus_AANH01015174.1_7775_8185
>Gasterosteus_aculeatus_AANH01015175.1_139_798
>Gasterosteus_aculeatus_AANH01015187.1_2695_5448
>Gasterosteus_aculeatus_AANH01015276.1_3580_4044
>Gasterosteus_aculeatus_AANH01015278.1_6517_9202
>Gasterosteus_aculeatus_AANH01015284.1_5834_8506
>Gasterosteus_aculeatus_AANH01015339.1_93_2849
>Gasterosteus_aculeatus_AANH01015399.1_780_2546
>Gasterosteus_aculeatus_AANH01015408.1_623_3375
>Gasterosteus_aculeatus_AANH01015458.1_5189_6079
>Gasterosteus_aculeatus_AANH01015524.1_6732_8246
>Gasterosteus_aculeatus_AANH01015624.1_1_816
>Gasterosteus_aculeatus_AANH01015634.1_254_1102e_verse
>Gasterosteus_aculeatus_AANH01015655.1_6640_7314
>Gasterosteus_aculeatus_AANH01015756.1_1061_3667
>Gasterosteus_aculeatus_AANH01015758.1_4180_6786
>Gasterosteus_aculeatus_AANH01015958.1_486_2153
>Gasterosteus_aculeatus_AANH01016060.1_1743_2705
>Gasterosteus_aculeatus_AANH01016061.1_413_871
>Gasterosteus_aculeatus_AANH01016109.1_1842_2857
>Gasterosteus_aculeatus_AANH01016159.1_15_2198
>Gasterosteus_aculeatus_AANH01016163.1_2293_2862
>Gasterosteus_aculeatus_AANH01016164.1_542_952
>Gasterosteus_aculeatus_AANH01016204.1_1150_2040
>Gasterosteus_aculeatus_AANH01016605.1_3_671
>Gasterosteus_aculeatus_AANH01016654.1_60_266
>Gasterosteus_aculeatus_AANH01016817.1_3_634
>Xenopus_laevis_strain_J_chr1L_contig6062
>Xenopus_laevis_strain_J_chr1L_contig6266
>Xenopus_laevis_strain_J_chr1L_contig6502
>Xenopus_laevis_strain_J_chr1L_contig7458
>Xenopus_laevis_strain_J_chr1S_contig7778
>Xenopus_laevis_strain_J_chr2L_contig5174
>Xenopus_laevis_strain_J_chr2L_contig5396
>Xenopus_laevis_strain_J_chr2L_contig5600
>Xenopus_laevis_strain_J_chr2S_contig3450
>Xenopus_laevis_strain_J_chr3L_contig939
>Xenopus_laevis_strain_J_chr3L_contig1507
>Xenopus_laevis_strain_J_chr3S_contig2189
>Xenopus_laevis_strain_J_chr3S_contig4451
>Xenopus_laevis_strain_J_chr3S_contig6566
>Xenopus_laevis_strain_J_chr4L_contig3090
>Xenopus_laevis_strain_J_chr4L_contig3144
>Xenopus_laevis_strain_J_chr4L_contig3145
>Xenopus_laevis_strain_J_chr4L_contig9738
>Xenopus_laevis_strain_J_chr4S_contig2544
>Xenopus_laevis_strain_J_chr4S_contig4308
>Xenopus_laevis_strain_J_chr4S_contig5908
>Xenopus_laevis_strain_J_chr5L_contig5040
>Xenopus_laevis_strain_J_chr5S_contig2515
>Xenopus_laevis_strain_J_chr5S_contig3866
>Xenopus_laevis_strain_J_chr6L_contig5491
>Xenopus_laevis_strain_J_chr6L_contig5799
>Xenopus_laevis_strain_J_chr6L_contig11496
>Xenopus_laevis_strain_J_chr6L_contig11498
>Xenopus_laevis_strain_J_chr6S_contig4169
>Xenopus_laevis_strain_J_chr6S_contig4294
>Xenopus_laevis_strain_J_chr7L_contig3571
>Xenopus_laevis_strain_J_chr7L_contig4488
>Xenopus_laevis_strain_J_chr7L_contig5316
>Xenopus_laevis_strain_J_chr7S_contig4081
>Xenopus_laevis_strain_J_chr8L_contig2137
>Xenopus_laevis_strain_J_chr8S_contig3187
>Xenopus_laevis_strain_J_chr8S_contig3663
>Xenopus_laevis_strain_J_chr8S_contig3755
>Xenopus_laevis_strain_J_chr8S_contig3816
>Xenopus_laevis_strain_J_chr8S_contig3919
>Xenopus_laevis_strain_J_chr9_10L_contig3710
>Xenopus_laevis_strain_J_chr9_10L_contig4127
>Xenopus_laevis_strain_J_chr9_10L_contig6542
>Xenopus_laevis_strain_J_chr9_10S_contig4040
>Xenopus_laevis_strain_J_chr9_10S_contig5644
>Xenopus_laevis_strain_J_Scaffold23_contig132
>Xenopus_laevis_strain_J_Scaffold27_contig101
>Xenopus_laevis_strain_J_Scaffold27_contig151
>Xenopus_laevis_strain_J_Scaffold27_contig152
>Xenopus_laevis_strain_J_Scaffold30_contig256
>Xenopus_laevis_strain_J_Scaffold38_contig136
>Xenopus_laevis_strain_J_Scaffold38_contig138
>Xenopus_laevis_strain_J_Scaffold59_contig12
>Xenopus_laevis_strain_J_Scaffold59_contig84
>Xenopus_laevis_strain_J_Scaffold139_contig6
>Xenopus_laevis_strain_J_Scaffold142_contig7
>Xenopus_laevis_strain_J_Scaffold1981_contig1
>Xenopus_laevis_strain_J_Scaffold2700_contig1
>Xenopus_laevis_strain_J_Scaffold3985_contig1
>Xenopus_laevis_strain_J_Scaffold4997_contig1
>Xenopus_laevis_strain_J_Scaffold8593_contig1
>Xenopus_laevis_strain_J_Scaffold13688_contig1
>Xenopus_laevis_strain_J_Scaffold16503_contig1
>Xenopus_laevis_strain_J_Scaffold29785_contig1
>Xenopus_laevis_strain_J_Scaffold31483_contig1
>Xenopus_laevis_strain_J_Scaffold41737_contig1
>Xenopus_laevis_strain_J_Scaffold44101_contig1
>Xenopus_laevis_strain_J_Scaffold46865_contig1
>Xenopus_laevis_strain_J_Scaffold48092_contig1
>Gekko_japonicus_NW_15159716.1_550160_552853
>Gekko_japonicus_NW_15159741.1_487755_485062
>Gekko_japonicus_NW_15159819.1_70443_67750
>Gekko_japonicus_NW_15160222.1_338234_335541
>Gekko_japonicus_NW_15160223.1_1022879_1023400
>Gekko_japonicus_NW_15160227.1_291216_293954
>Gekko_japonicus_NW_15160234.1_780913_781722
>Gekko_japonicus_NW_15160281.1_53392_50699
>Gekko_japonicus_NW_15160458.1_6290_5673
>Gekko_japonicus_NW_15160842.1_1568424_1571117
>Gekko_japonicus_NW_15160848.1_76227_74971
>Gekko_japonicus_NW_15160887.1_130958_134072
>Gekko_japonicus_NW_15160938.1_75610_72917
>Gekko_japonicus_NW_15161416.1_611689_608919
>Gekko_japonicus_NW_15161434.1_64807_65601
>Gekko_japonicus_NW_15161438.1_315646_312953
>Gekko_japonicus_NW_15161440.1_31695_30547
>Gekko_japonicus_NW_15161997.1_110629_110114
>Gekko_japonicus_NW_15162022.1_172428_169260
>Gekko_japonicus_NW_15162152.1_9512_8565
>Gekko_japonicus_NW_15162152.1_11653_10037
>Gekko_japonicus_NW_15162476.1_1883920_1882862
>Gekko_japonicus_NW_15162480.1_982301_984994
>Gekko_japonicus_NW_15162535.1_230069_231616
>Gekko_japonicus_NW_15163118.1_499284_501977
>Gekko_japonicus_NW_15163260.1_19272_18748
>Gekko_japonicus_NW_15163606.1_1792597_1791077
>Gekko_japonicus_NW_15163625.1_563082_560317
>Gekko_japonicus_NW_15163781.1_25690_28570
>Gekko_japonicus_NW_15164203.1_145611_146042
>Gekko_japonicus_NW_15164341.1_53289_52762
>Gekko_japonicus_NW_15164673.1_41_595
>Gekko_japonicus_NW_15164717.1_31382_32173
>Gekko_japonicus_NW_15164740.1_132307_129470
>Gekko_japonicus_NW_15164797.1_8641_11739
>Gekko_japonicus_NW_15165234.1_1698355_1699164
>Gekko_japonicus_NW_15165260.1_14354_17047
>Gekko_japonicus_NW_15165304.1_166488_167234
>Gekko_japonicus_NW_15165412.1_651_1709
>Gekko_japonicus_NW_15165831.1_2234455_2233793
>Gekko_japonicus_NW_15165833.1_1811015_1813708
>Gekko_japonicus_NW_15165857.1_364504_364097
>Gekko_japonicus_NW_15165888.1_184715_183099
>Gekko_japonicus_NW_15166418.1_3432103_3429410
>Gekko_japonicus_NW_15166424.1_337295_336402
>Gekko_japonicus_NW_15166442.1_154855_156369
>Gekko_japonicus_NW_15167060.1_2002418_2003898
>Gekko_japonicus_NW_15167061.1_2986876_2984183
>Gekko_japonicus_NW_15167061.1_838196_835503
>Gekko_japonicus_NW_15167063.1_303673_304576
>Gekko_japonicus_NW_15167071.1_767115_766321
>Gekko_japonicus_NW_15167124.1_135119_137812
>Gekko_japonicus_NW_15167567.1_7118_4425
>Gekko_japonicus_NW_15167578.1_341522_340607
>Gekko_japonicus_NW_15167586.1_307870_305177
>Gekko_japonicus_NW_15167626.1_94416_93623
>Gekko_japonicus_NW_15168052.1_1105124_1105585
>Gekko_japonicus_NW_15168098.1_76863_76069
>Gekko_japonicus_NW_15168223.1_11916_14671
>Gekko_japonicus_NW_15168652.1_3872110_3875868
>Gekko_japonicus_NW_15168698.1_112600_115293
>Gekko_japonicus_NW_15168716.1_207210_204464
>Gekko_japonicus_NW_15168753.1_9562_10572
>Gekko_japonicus_NW_15168754.1_163953_162292
>Gekko_japonicus_NW_15169178.1_1515928_1518621
>Gekko_japonicus_NW_15169198.1_349696_350132
>Gekko_japonicus_NW_15169314.1_77052_73980
>Gekko_japonicus_NW_15169790.1_614810_611757
>Gekko_japonicus_NW_15169790.1_131471_128778
>Gekko_japonicus_NW_15169791.1_203441_200343
>Gekko_japonicus_NW_15169817.1_519818_519363
>Gekko_japonicus_NW_15169846.1_40215_37444
>Gekko_japonicus_NW_15170288.1_839119_841812
>Gekko_japonicus_NW_15170312.1_507377_506677
>Gekko_japonicus_NW_15170340.1_13851_16886
>Gekko_japonicus_NW_15170471.1_28466_26724
>Gekko_japonicus_NW_15170887.1_2638723_2637653
>Gekko_japonicus_NW_15170902.1_623338_626031
>Gekko_japonicus_NW_15170910.1_569072_571765
>Gekko_japonicus_NW_15170921.1_177649_178433
>Gekko_japonicus_NW_15171115.1_6824_3743
>Gekko_japonicus_NW_15171566.1_103708_101015
>Gekko_japonicus_NW_15171584.1_32387_32971
>Gekko_japonicus_NW_15171584.1_44012_43020
>Gekko_japonicus_NW_15171585.1_53349_56418
>Gekko_japonicus_NW_15172016.1_488930_488229
>Gekko_japonicus_NW_15172016.1_874097_874549
>Gekko_japonicus_NW_15172025.1_80706_78013
>Gekko_japonicus_NW_15172085.1_59405_56712
>Gekko_japonicus_NW_15172554.1_825776_828536
>Gekko_japonicus_NW_15172577.1_556863_555331
>Gekko_japonicus_NW_15172609.1_341281_340928
>Gekko_japonicus_NW_15173127.1_180186_177526
>Gekko_japonicus_NW_15173135.1_156376_155444
>Gekko_japonicus_NW_15173374.1_11431_10745
>Gekko_japonicus_NW_15173711.1_324943_323756
>Gekko_japonicus_NW_15173727.1_83440_86212
>Gekko_japonicus_NW_15173790.1_47839_47096
>Gekko_japonicus_NW_15174272.1_1465267_1462574
>Gekko_japonicus_NW_15174277.1_1785004_1787757
>Gekko_japonicus_NW_15174282.1_784866_785928
>Gekko_japonicus_NW_15174359.1_82116_84693
>Gekko_japonicus_NW_15174495.1_746_1318
>Gekko_japonicus_NW_15174846.1_542752_545445
>Gekko_japonicus_NW_15174865.1_775137_772444
>Gekko_japonicus_NW_15174916.1_233012_235854
>Gekko_japonicus_NW_15174928.1_146551_147536
>Gekko_japonicus_NW_15175361.1_1472495_1473553
>Gekko_japonicus_NW_15175368.1_244351_247338
>Gekko_japonicus_NW_15175378.1_515486_514938
>Gekko_japonicus_NW_15175378.1_576991_576482
>Gekko_japonicus_NW_15175378.1_523012_522005
>Gekko_japonicus_NW_15175405.1_355259_352566
>Gekko_japonicus_NW_15175439.1_152975_153694
>Gekko_japonicus_NW_15175451.1_74512_75768
>Gekko_japonicus_NW_15175455.1_18579_15886
>Gekko_japonicus_NW_15175469.1_67628_70372
>Gekko_japonicus_NW_15175983.1_428265_430958
>Gekko_japonicus_NW_15176121.1_2112_2903
>Gekko_japonicus_NW_15176454.1_836287_838980
>Gekko_japonicus_NW_15176485.1_97551_94858
>Gekko_japonicus_NW_15177010.1_414865_411767
>Gekko_japonicus_NW_15177012.1_1329240_1326547
>Gekko_japonicus_NW_15177014.1_398308_395615
>Gekko_japonicus_NW_15177041.1_544894_542201
>Gekko_japonicus_NW_15177098.1_4862_5824
>Gekko_japonicus_NW_15177110.1_80996_79875
>Gekko_japonicus_NW_15184970.1_8629_5882
>Gekko_japonicus_NW_15192406.1_8876_5868
>Gekko_japonicus_NW_15196126.1_2651_1899
>Gekko_japonicus_NW_15199945.1_2129_1587
>Gekko_japonicus_NW_15200974.1_1872_736
>Gekko_japonicus_NW_15203378.1_452_3
>Gekko_japonicus_NW_15203493.1_1635_4126
>Gekko_japonicus_NW_15204689.1_10126_11562
>Gekko_japonicus_NW_15204689.1_2779_5842
>Gekko_japonicus_NW_15209618.1_5941_8379
>Gekko_japonicus_NW_15213254.1_8809_6102
>Gekko_japonicus_NW_15215783.1_3611_2064
>Gekko_japonicus_NW_15217019.1_2561_3316
>Gekko_japonicus_NW_15217021.1_600_3233
>Gekko_japonicus_NW_15217039.1_1748_189
>Gekko_japonicus_NW_15217523.1_669_1598
>Xenopus_tropicalis_strain_Nigerian_AAMC03059764.1_scaffolAd_8033_contig1
>Xenopus_tropicalis_strain_Nigerian_AAMC03050292.1_scaffolAd_1181_contig9
>Xenopus_tropicalis_strain_Nigerian_AAMC03047497.1_scaffolAd_582_contig4
>Xenopus_tropicalis_strain_Nigerian_AAMC03046863.1_scaffolAd_499_contig52
>Xenopus_tropicalis_strain_Nigerian_AAMC03045366.1_scaffolAd_376_contig13
>Xenopus_tropicalis_strain_Nigerian_AAMC03043996.1_scaffolAd_270_contig6
>Xenopus_tropicalis_strain_Nigerian_AAMC03042559.1_scaffolAd_193_contig25
>Xenopus_tropicalis_strain_Nigerian_AAMC03040802.1_scaffolAd_94_contig44
>Xenopus_tropicalis_strain_Nigerian_AAMC03040418.1_scaffolAd_82_contig24
>Xenopus_tropicalis_strain_Nigerian_AAMC03039355.1_scaffolAd_53_contig23
>Xenopus_tropicalis_strain_Nigerian_AAMC03038680.1_scaffolAd_36_contig54
>Xenopus_tropicalis_strain_Nigerian_AAMC03038679.1_scaffolAd_36_contig53
>Xenopus_tropicalis_strain_Nigerian_AAMC03037777.1_scaffolAd_14_contig55
>Xenopus_tropicalis_strain_Nigerian_AAMC03034470.1_Chr09_contig973
>Xenopus_tropicalis_strain_Nigerian_AAMC03032633.1_Chr08_contig2597
>Xenopus_tropicalis_strain_Nigerian_AAMC03032106.1_Chr08_contig2070
>Xenopus_tropicalis_strain_Nigerian_AAMC03032103.1_Chr08_contig2067
>Xenopus_tropicalis_strain_Nigerian_AAMC03031699.1_Chr08_contig1663
>Xenopus_tropicalis_strain_Nigerian_AAMC03031367.1_Chr08_contig1331
>Xenopus_tropicalis_strain_Nigerian_AAMC03030205.1_Chr08_contig169
>Xenopus_tropicalis_strain_Nigerian_AAMC03030204.1_Chr08_contig168
>Xenopus_tropicalis_strain_Nigerian_AAMC03027830.1_Chr07_contig2307
>Xenopus_tropicalis_strain_Nigerian_AAMC03027829.1_Chr07_contig2306
>Xenopus_tropicalis_strain_Nigerian_AAMC03026943.1_Chr07_contig1420
>Xenopus_tropicalis_strain_Nigerian_AAMC03025514.1_Chr06_contig3654
>Xenopus_tropicalis_strain_Nigerian_AAMC03025507.1_Chr06_contig3647
>Xenopus_tropicalis_strain_Nigerian_AAMC03023053.1_Chr06_contig1193
>Xenopus_tropicalis_strain_Nigerian_AAMC03021445.1_Chr05_contig4228
>Xenopus_tropicalis_strain_Nigerian_AAMC03019325.1_Chr05_contig2108
>Xenopus_tropicalis_strain_Nigerian_AAMC03015182.1_Chr04_contig1552
>Xenopus_tropicalis_strain_Nigerian_AAMC03008544.1_Chr02_contig3188
>Xenopus_tropicalis_strain_Nigerian_AAMC03005361.1_Chr02_contig5
>Xenopus_tropicalis_strain_Nigerian_AAMC03002124.1_Chr01_contig2124
>Nanorana_parkeri_isolate_BGI_JYOU01126136.1_ZX_2015_contig126137
>Nanorana_parkeri_isolate_BGI_JYOU01117494.1_ZX_2015_contig117495
>Nanorana_parkeri_isolate_BGI_JYOU01116983.1_ZX_2015_contig116984
>Nanorana_parkeri_isolate_BGI_JYOU01116655.1_ZX_2015_contig116656
>Nanorana_parkeri_isolate_BGI_JYOU01114702.1_ZX_2015_contig114703
>Nanorana_parkeri_isolate_BGI_JYOU01111114.1_ZX_2015_contig111115
>Nanorana_parkeri_isolate_BGI_JYOU01110658.1_ZX_2015_contig110659
>Nanorana_parkeri_isolate_BGI_JYOU01110406.1_ZX_2015_contig110407
>Nanorana_parkeri_isolate_BGI_JYOU01108713.1_ZX_2015_contig108714
>Nanorana_parkeri_isolate_BGI_JYOU01107672.1_ZX_2015_contig107673
>Nanorana_parkeri_isolate_BGI_JYOU01107671.1_ZX_2015_contig107672
>Nanorana_parkeri_isolate_BGI_JYOU01106933.1_ZX_2015_contig106934
>Nanorana_parkeri_isolate_BGI_JYOU01106730.1_ZX_2015_contig106731
>Nanorana_parkeri_isolate_BGI_JYOU01106247.1_ZX_2015_contig106248
>Nanorana_parkeri_isolate_BGI_JYOU01100757.1_ZX_2015_contig100758
>Nanorana_parkeri_isolate_BGI_JYOU01100686.1_ZX_2015_contig100687
>Nanorana_parkeri_isolate_BGI_JYOU01099922.1_ZX_2015_contig99923
>Nanorana_parkeri_isolate_BGI_JYOU01099620.1_ZX_2015_contig99621
>Nanorana_parkeri_isolate_BGI_JYOU01098348.1_ZX_2015_contig98349
>Nanorana_parkeri_isolate_BGI_JYOU01096971.1_ZX_2015_contig96972
>Nanorana_parkeri_isolate_BGI_JYOU01094392.1_ZX_2015_contig94393
>Nanorana_parkeri_isolate_BGI_JYOU01093230.1_ZX_2015_contig93231
>Nanorana_parkeri_isolate_BGI_JYOU01093124.1_ZX_2015_contig93125
>Nanorana_parkeri_isolate_BGI_JYOU01092437.1_ZX_2015_contig92438
>Nanorana_parkeri_isolate_BGI_JYOU01092136.1_ZX_2015_contig92137
>Nanorana_parkeri_isolate_BGI_JYOU01091507.1_ZX_2015_contig91508
>Nanorana_parkeri_isolate_BGI_JYOU01086822.1_ZX_2015_contig86822
>Nanorana_parkeri_isolate_BGI_JYOU01082248.1_ZX_2015_contig82248
>Nanorana_parkeri_isolate_BGI_JYOU01082165.1_ZX_2015_contig82165
>Nanorana_parkeri_isolate_BGI_JYOU01082140.1_ZX_2015_contig82140
>Nanorana_parkeri_isolate_BGI_JYOU01079581.1_ZX_2015_contig79581
>Nanorana_parkeri_isolate_BGI_JYOU01075422.1_ZX_2015_contig75422
>Nanorana_parkeri_isolate_BGI_JYOU01073595.1_ZX_2015_contig73595
>Nanorana_parkeri_isolate_BGI_JYOU01072435.1_ZX_2015_contig72435
>Nanorana_parkeri_isolate_BGI_JYOU01072280.1_ZX_2015_contig72280
>Nanorana_parkeri_isolate_BGI_JYOU01072102.1_ZX_2015_contig72102
>Nanorana_parkeri_isolate_BGI_JYOU01063377.1_ZX_2015_contig63377
>Nanorana_parkeri_isolate_BGI_JYOU01062428.1_ZX_2015_contig62428
>Nanorana_parkeri_isolate_BGI_JYOU01059195.1_ZX_2015_contig59195
>Nanorana_parkeri_isolate_BGI_JYOU01057916.1_ZX_2015_contig57916
>Nanorana_parkeri_isolate_BGI_JYOU01057082.1_ZX_2015_contig57082
>Nanorana_parkeri_isolate_BGI_JYOU01050111.1_ZX_2015_contig50111
>Nanorana_parkeri_isolate_BGI_JYOU01047436.1_ZX_2015_contig47436
>Nanorana_parkeri_isolate_BGI_JYOU01047137.1_ZX_2015_contig47137
>Nanorana_parkeri_isolate_BGI_JYOU01040837.1_ZX_2015_contig40837
>Nanorana_parkeri_isolate_BGI_JYOU01032217.1_ZX_2015_contig32217
>Nanorana_parkeri_isolate_BGI_JYOU01032140.1_ZX_2015_contig32140
>Nanorana_parkeri_isolate_BGI_JYOU01032139.1_ZX_2015_contig32139
>Nanorana_parkeri_isolate_BGI_JYOU01031198.1_ZX_2015_contig31198
>Nanorana_parkeri_isolate_BGI_JYOU01031182.1_ZX_2015_contig31182
>Nanorana_parkeri_isolate_BGI_JYOU01024850.1_ZX_2015_contig24850
>Nanorana_parkeri_isolate_BGI_JYOU01018702.1_ZX_2015_contig18702
>Nanorana_parkeri_isolate_BGI_JYOU01014676.1_ZX_2015_contig14676
>Nanorana_parkeri_isolate_BGI_JYOU01012036.1_ZX_2015_contig12036
>Nanorana_parkeri_isolate_BGI_JYOU01007618.1_ZX_2015_contig7618
>Nanorana_parkeri_isolate_BGI_JYOU01004045.1_ZX_2015_contig4045
>Nanorana_parkeri_isolate_BGI_ZX_2015_contig31198
>Haplochromis_burtoni_NW_005179407.1_348009_348482
>Haplochromis_burtoni_NW_005179474.1_74499_74969
>Haplochromis_burtoni_NW_005179481.1_1909466_1909918
>Haplochromis_burtoni_NW_005179512.1_1320983_1323715
>Haplochromis_burtoni_NW_005179524.1_1585997_1586992
>Haplochromis_burtoni_NW_005179726.1_400346_401290
>Haplochromis_burtoni_NW_005179759.1_635642_635950
>Haplochromis_burtoni_NW_005179773.1_77380_78102
>Haplochromis_burtoni_NW_005179798.1_432_2166
>Haplochromis_burtoni_NW_005179917.1_326474_329019
>Haplochromis_burtoni_NW_005179978.1_121073_126070
>Haplochromis_burtoni_NW_005179987.1_289185_290153
>Haplochromis_burtoni_NW_005180123.1_100754_101632
>Haplochromis_burtoni_NW_005180172.1_43159_45031
>Haplochromis_burtoni_NW_005180240.1_84516_85352
>Haplochromis_burtoni_NW_005180272.1_54275_55216
>Haplochromis_burtoni_NW_005180373.1_62270_64571
>Haplochromis_burtoni_NW_005180380.1_109087_109434
>Haplochromis_burtoni_NW_005180608.1_10737_13469
>Haplochromis_burtoni_NW_005180635.1_1094_96
>Haplochromis_burtoni_NW_005180648.1_14803_16899
>Haplochromis_burtoni_NW_005180648.1_43507_43974
>Haplochromis_burtoni_NW_005180652.1_59843_60982
>Haplochromis_burtoni_NW_005180666.1_6819_9158
>Haplochromis_burtoni_NW_005180820.1_2799_5703
>Haplochromis_burtoni_NW_005180886.1_2629_5655
>Haplochromis_burtoni_NW_005180931.1_8000_8358
>Haplochromis_burtoni_NW_005181075.1_3107_3469
>Haplochromis_burtoni_NW_005181180.1_19487_20766
>Haplochromis_burtoni_NW_005181319.1_9543_10619
>Haplochromis_burtoni_NW_005181342.1_6485_7263
>Haplochromis_burtoni_NW_005181381.1_7332_10029
>Haplochromis_burtoni_NW_005181434.1_164_1261
>Haplochromis_burtoni_NW_005181558.1_11320_13707
>Haplochromis_burtoni_NW_005181636.1_11964_12806
>Haplochromis_burtoni_NW_005181636.1_4775_7210
>Haplochromis_burtoni_NW_005182013.1_8313_9551
>Haplochromis_burtoni_NW_005182200.1_4323_6661
>Haplochromis_burtoni_NW_005182228.1_2627_3269
>Haplochromis_burtoni_NW_005182288.1_5905_6366
>Haplochromis_burtoni_NW_005182329.1_1682_4137
>Haplochromis_burtoni_NW_005182430.1_6895_7710
>Haplochromis_burtoni_NW_005182521.1_3178_5506
>Haplochromis_burtoni_NW_005182615.1_5899_6978
>Haplochromis_burtoni_NW_005182635.1_5118_5504
>Haplochromis_burtoni_NW_005182719.1_5900_6802
>Haplochromis_burtoni_NW_005182989.1_3265_5807
>Haplochromis_burtoni_NW_005183121.1_4722_5603
>Haplochromis_burtoni_NW_005183173.1_2545_3183
>Haplochromis_burtoni_NW_005183433.1_2391_3227
>Haplochromis_burtoni_NW_005183885.1_507_1481
>Haplochromis_burtoni_NW_005184048.1_2532_2966
>Haplochromis_burtoni_NW_005184310.1_2423_3268
>Haplochromis_burtoni_NW_005185782.1_385_841
>Haplochromis_burtoni_NW_005186244.1_466_137
>Haplochromis_burtoni_NW_005187172.1_1048_443
>Kryptolebias_marmoratus_LWHD01000013.1_3597891_3597340
>Kryptolebias_marmoratus_LWHD01000014.1_5910036_5913116
>Kryptolebias_marmoratus_LWHD01000171.1_411994_414347
>Kryptolebias_marmoratus_LWHD01000181.1_476087_475620
>Kryptolebias_marmoratus_LWHD01000213.1_627790_630917
>Kryptolebias_marmoratus_LWHD01000257.1_63454_66189
>Kryptolebias_marmoratus_LWHD01000262.1_283410_283850
>Kryptolebias_marmoratus_LWHD01000308.1_113696_114154
>Kryptolebias_marmoratus_LWHD01000308.1_147803_151083
>Kryptolebias_marmoratus_LWHD01000317.1_168291_170144
>Kryptolebias_marmoratus_LWHD01000364.1_259779_260870
>Kryptolebias_marmoratus_LWHD01000377.1_150700_151477
>Kryptolebias_marmoratus_LWHD01000453.1_184319_188797
>Kryptolebias_marmoratus_LWHD01000459.1_152871_153218
>Kryptolebias_marmoratus_LWHD01000468.1_38428_41168
>Kryptolebias_marmoratus_LWHD01000606.1_22127_23716
>Kryptolebias_marmoratus_LWHD01000927.1_38203_40640
>Kryptolebias_marmoratus_LWHD01001149.1_8262_10985
>Kryptolebias_marmoratus_LWHD01001423.1_12949_15591
>Kryptolebias_marmoratus_LWHD01001574.1_950_1909
>Labeotropheus_fuelleborni_ABPK01002522.1_2349_2864
>Labeotropheus_fuelleborni_ABPK01019336.1_462_998
>Labeotropheus_fuelleborni_ABPK01020720.1_150_668
>Labeotropheus_fuelleborni_ABPK01033893.1_133_555
>Labeotropheus_fuelleborni_ABPK01055582.1_62_445
>Labeotropheus_fuelleborni_EQ169264.1_5774_6295
>Labeotropheus_fuelleborni_EQ169316.1_5182_5700
>Labeotropheus_fuelleborni_EQ169747.1_183_596
>Labeotropheus_fuelleborni_EQ169782.1_130_546
>Labeotropheus_fuelleborni_EQ169820.1_139_960
>Labeotropheus_fuelleborni_EQ170054.1_1833_2105
>Labeotropheus_fuelleborni_EQ171073.1_36_293
>Labeotropheus_fuelleborni_EQ174600.1_880_1179
>Labeotropheus_fuelleborni_EQ176278.1_17_307
>Labeotropheus_fuelleborni_EQ178462.1_118_516
>Labeotropheus_fuelleborni_EQ179245.1_669_992
>Labrus_bergylta_FKLU01000069.1_1115062_1116878
>Labrus_bergylta_FKLU01000069.1_1833237_1834154
>Labrus_bergylta_FKLU01000088.1_113837_114202
>Labrus_bergylta_FKLU01000113.1_343480_346473
>Labrus_bergylta_FKLU01000116.1_1350570_1353392
>Labrus_bergylta_FKLU01000116.1_1385806_1386171
>Labrus_bergylta_FKLU01000118.1_1371178_1374424
>Labrus_bergylta_FKLU01000128.1_772236_773150
>Labrus_bergylta_FKLU01000137.1_1256892_1259546
>Labrus_bergylta_FKLU01000156.1_66345_69332
>Labrus_bergylta_FKLU01000203.1_2705_5480
>Labrus_bergylta_FKLU01000205.1_17603_18481
>Labrus_bergylta_FKLU01000210.1_542121_542450
>Labrus_bergylta_FKLU01000210.1_566063_566905
>Labrus_bergylta_FKLU01000215.1_21978_24439
>Labrus_bergylta_FKLU01000328.1_4348_5178
>Labrus_bergylta_FKLU01000332.1_2842_5416
>Labrus_bergylta_FKLU01000387.1_491238_492929
>Labrus_bergylta_FKLU01000415.1_11255_12445
>Labrus_bergylta_FKLU01000415.1_2423_2776
>Labrus_bergylta_FKLU01000431.1_395261_398305
>Labrus_bergylta_FKLU01000491.1_339528_340791
>Labrus_bergylta_FKLU01000665.1_3881_6533
>Labrus_bergylta_FKLU01000692.1_173720_176497
>Labrus_bergylta_FKLU01000705.1_173255_174936
>Labrus_bergylta_FKLU01000706.1_1690_4718
>Labrus_bergylta_FKLU01000726.1_6823_9492
>Labrus_bergylta_FKLU01000808.1_125729_128504
>Labrus_bergylta_FKLU01000922.1_92948_95720
>Labrus_bergylta_FKLU01000928.1_92499_94032
>Labrus_bergylta_FKLU01000952.1_1444_4179
>Labrus_bergylta_FKLU01000963.1_74693_77710
>Labrus_bergylta_FKLU01001113.1_37472_39339
>Labrus_bergylta_FKLU01001121.1_19348_22080
>Labrus_bergylta_FKLU01001142.1_11169_14202
>Labrus_bergylta_FKLU01001151.1_55171_57946
>Labrus_bergylta_FKLU01001156.1_42203_43933
>Labrus_bergylta_FKLU01001357.1_8017_10651
>Labrus_bergylta_FKLU01001463.1_4813_7275
>Labrus_bergylta_FKLU01001498.1_3031_5806
>Labrus_bergylta_FKLU01001543.1_25900_27762
>Labrus_bergylta_FKLU01001653.1_29901_31745
>Labrus_bergylta_FKLU01001697.1_17577_20350
>Labrus_bergylta_FKLU01001917.1_22841_25409
>Labrus_bergylta_FKLU01001992.1_12890_15904
>Labrus_bergylta_FKLU01001995.1_452_3240
>Labrus_bergylta_FKLU01002034.1_1144_2076
>Labrus_bergylta_FKLU01002471.1_20903_23544
>Labrus_bergylta_FKLU01002503.1_18283_21264
>Labrus_bergylta_FKLU01002699.1_2454_3332
>Labrus_bergylta_FKLU01002953.1_15029_17811
>Labrus_bergylta_FKLU01003079.1_18750_19627
>Labrus_bergylta_FKLU01003217.1_16431_19205
>Labrus_bergylta_FKLU01003223.1_15220_17979
>Labrus_bergylta_FKLU01003529.1_1274_2047
>Labrus_bergylta_FKLU01003575.1_2517_5618
>Labrus_bergylta_FKLU01003782.1_14994_17767
>Labrus_bergylta_FKLU01003908.1_4302_4760
>Labrus_bergylta_FKLU01004332.1_14105_16843
>Labrus_bergylta_FKLU01004368.1_6826_9363
>Labrus_bergylta_FKLU01004473.1_15446_16324
>Labrus_bergylta_FKLU01004650.1_653_3429
>Labrus_bergylta_FKLU01004860.1_12359_14974
>Labrus_bergylta_FKLU01004870.1_2452_5223
>Labrus_bergylta_FKLU01004968.1_8356_11358
>Labrus_bergylta_FKLU01004987.1_11380_14267
>Labrus_bergylta_FKLU01005307.1_650_2614
>Labrus_bergylta_FKLU01005435.1_4436_6334
>Labrus_bergylta_FKLU01005840.1_6783_9556
>Labrus_bergylta_FKLU01005904.1_6614_9730
>Labrus_bergylta_FKLU01006004.1_5343_6221
>Labrus_bergylta_FKLU01006092.1_7335_10126
>Labrus_bergylta_FKLU01006587.1_1312_4087
>Labrus_bergylta_FKLU01006724.1_9019_11788
>Labrus_bergylta_FKLU01006961.1_9222_10763
>Labrus_bergylta_FKLU01007448.1_1397_4053
>Labrus_bergylta_FKLU01007602.1_5609_8384
>Labrus_bergylta_FKLU01007663.1_7666_10339
>Labrus_bergylta_FKLU01007816.1_8302_9939
>Labrus_bergylta_FKLU01008025.1_2657_3799
>Labrus_bergylta_FKLU01008093.1_784_2315
>Labrus_bergylta_FKLU01008319.1_5220_8239
>Labrus_bergylta_FKLU01008505.1_4725_7499
>Labrus_bergylta_FKLU01008718.1_684_3616
>Labrus_bergylta_FKLU01009050.1_6316_9105
>Labrus_bergylta_FKLU01009116.1_837_2368
>Labrus_bergylta_FKLU01009180.1_1216_3816
>Labrus_bergylta_FKLU01009441.1_2460_5061
>Labrus_bergylta_FKLU01009446.1_5349_7969
>Labrus_bergylta_FKLU01010008.1_3187_6213
>Labrus_bergylta_FKLU01010099.1_4295_7347
>Labrus_bergylta_FKLU01010658.1_2769_5546
>Labrus_bergylta_FKLU01011110.1_4554_5629
>Labrus_bergylta_FKLU01012036.1_1696_4520
>Larimichthys_crocea_NW_011322448.1_1555209_1553878
>Larimichthys_crocea_NW_011322458.1_1529749_1530033
>Larimichthys_crocea_NW_011322480.1_1813048_1813455
>Larimichthys_crocea_NW_011322509.1_20788_24135
>Larimichthys_crocea_NW_011323083.1_114017_114463
>Larimichthys_crocea_NW_011324031.1_10859_11194
>Larimichthys_crocea_NW_011324031.1_11209_11556
>Larimichthys_crocea_NW_011324031.1_18292_18555
>Larimichthys_crocea_NW_011324053.1_17316_17913
>Larimichthys_crocea_NW_011324073.1_15550_18453
>Larimichthys_crocea_NW_011324188.1_45981_46505
>Larimichthys_crocea_NW_011324386.1_32140_34000
>Larimichthys_crocea_NW_011324435.1_67780_70506
>Larimichthys_crocea_NW_011324463.1_32239_35707
>Larimichthys_crocea_NW_011324505.1_38906_39181
>Larimichthys_crocea_NW_011324624.1_35289_37461
>Larimichthys_crocea_NW_011324624.1_37600_38697
>Larimichthys_crocea_NW_011324646.1_12536_13863
>Larimichthys_crocea_NW_011324683.1_27654_28133
>Larimichthys_crocea_NW_011324708.1_18668_22819
>Larimichthys_crocea_NW_011324754.1_21964_22752
>Larimichthys_crocea_NW_011324764.1_16457_17220
>Larimichthys_crocea_NW_011324771.1_31791_34815
>Larimichthys_crocea_NW_011324901.1_4448_5158
>Larimichthys_crocea_NW_011324901.1_574_4091
>Larimichthys_crocea_NW_011324980.1_13360_14692
>Larimichthys_crocea_NW_011325214.1_13605_13934
>Larimichthys_crocea_NW_011325247.1_1386_2276
>Larimichthys_crocea_NW_011325247.1_4291_4728
>Larimichthys_crocea_NW_011325449.1_1559_1810
>Larimichthys_crocea_NW_011325652.1_1438_4206
>Larimichthys_crocea_NW_011325778.1_1041_2342
>Larimichthys_crocea_NW_011325834.1_1068_1472
>Larimichthys_crocea_NW_011326244.1_560_1126
>Lates_calcarifer_LLXD01000096.1_942056_942685
>Lates_calcarifer_LLXD01000188.1_1128598_1129032
>Lates_calcarifer_LLXD01000188.1_624506_625294
>Lates_calcarifer_LLXD01000223.1_34141_34629
>Lates_calcarifer_LLXD01000223.1_91815_92311
>Lates_calcarifer_LLXD01000351.1_180198_182569
>Lates_calcarifer_LLXD01000351.1_243994_246444
>Lates_calcarifer_LLXD01000351.1_265947_266399
>Lates_calcarifer_LLXD01000351.1_324098_324604
>Lates_calcarifer_LLXD01000351.1_332991_335605
>Lates_calcarifer_LLXD01000351.1_402329_405284
>Lates_calcarifer_LLXD01000543.1_14252_16927
>Lates_calcarifer_LLXD01000573.1_35621_37025
>Lates_calcarifer_LLXD01000581.1_524_1213
>Lates_calcarifer_LLXD01000598.1_27788_30460
>Lates_calcarifer_LLXD01000598.1_42318_44873
>Lates_calcarifer_LLXD01000615.1_101008_103085
>Lates_calcarifer_LLXD01000615.1_41830_42232
>Lates_calcarifer_LLXD01000636.1_40767_43438
>Lates_calcarifer_LLXD01000665.1_87251_89495
>Lates_calcarifer_LLXD01000666.1_10811_13596
>Lates_calcarifer_LLXD01000708.1_85492_86181
>Lates_calcarifer_LLXD01000768.1_10668_11125
>Lates_calcarifer_LLXD01000768.1_17969_19405
>Lates_calcarifer_LLXD01000800.1_12595_14016
>Lates_calcarifer_LLXD01000800.1_25260_25717
>Lates_calcarifer_LLXD01000812.1_18895_21672
>Lates_calcarifer_LLXD01000817.1_12970_15747
>Lates_calcarifer_LLXD01000818.1_12431_13120
>Lates_calcarifer_LLXD01000837.1_27189_29873
>Lates_calcarifer_LLXD01000853.1_4866_5555
>Lates_calcarifer_LLXD01000943.1_43428_45323
>Lates_calcarifer_LLXD01001523.1_22169_19392
>Lates_calcarifer_LLXD01001547.1_8111_10782
>Lates_calcarifer_LLXD01001550.1_15787_18564
>Lates_calcarifer_LLXD01001625.1_3248_6025
>Lates_calcarifer_LLXD01001672.1_2008_4679
>Lates_calcarifer_LLXD01001813.1_20985_22883
>Lates_calcarifer_LLXD01001871.1_6382_3605
>Lates_calcarifer_LLXD01002138.1_11030_13691
>Lates_calcarifer_LLXD01002279.1_16563_18595
>Lates_calcarifer_LLXD01002418.1_7359_9564
>Lates_calcarifer_LLXD01002535.1_11886_14559
>Lates_calcarifer_LLXD01002726.1_477_965
>Lates_calcarifer_LLXD01003038.1_8221_8747
>Lates_calcarifer_LLXD01003375.1_21467_22171
>Lates_calcarifer_LLXD01003747.1_8273_7476
>Latimeria_chalumnae_NW_005819049.1_3150990_3153825
>Latimeria_chalumnae_NW_005819074.1_1204705_1205919
>Latimeria_chalumnae_NW_005819081.1_1673476_1674475
>Latimeria_chalumnae_NW_005819083.1_1503158_1505911
>Latimeria_chalumnae_NW_005819115.1_2305695_2307178
>Latimeria_chalumnae_NW_005819117.1_2332752_2333927
>Latimeria_chalumnae_NW_005819132.1_705525_706181
>Latimeria_chalumnae_NW_005819168.1_598083_600897
>Latimeria_chalumnae_NW_005819185.1_2125347_2128601
>Latimeria_chalumnae_NW_005819194.1_43651_43983
>Latimeria_chalumnae_NW_005819246.1_1841623_1844403
>Latimeria_chalumnae_NW_005819271.1_7607_8014
>Latimeria_chalumnae_NW_005819301.1_38060_38551
>Latimeria_chalumnae_NW_005819334.1_1261985_1263013
>Latimeria_chalumnae_NW_005819337.1_1036500_1040788
>Latimeria_chalumnae_NW_005819353.1_365030_367044
>Latimeria_chalumnae_NW_005819353.1_365030_367044
>Latimeria_chalumnae_NW_005819355.1_542765_544957
>Latimeria_chalumnae_NW_005819396.1_267095_269860
>Latimeria_chalumnae_NW_005819442.1_1039944_1043003
>Latimeria_chalumnae_NW_005819445.1_748557_748159
>Latimeria_chalumnae_NW_005819484.1_1289120_1291892
>Latimeria_chalumnae_NW_005819520.1_19855_20955
>Latimeria_chalumnae_NW_005819527.1_1121380_1124045
>Latimeria_chalumnae_NW_005819527.1_1121380_1124045
>Latimeria_chalumnae_NW_005819534.1_17264_20079
>Latimeria_chalumnae_NW_005819534.1_17264_20079
>Latimeria_chalumnae_NW_005819544.1_681299_686230
>Latimeria_chalumnae_NW_005819590.1_829912_831711
>Latimeria_chalumnae_NW_005819598.1_692735_692037
>Latimeria_chalumnae_NW_005819619.1_1021512_1021763
>Latimeria_chalumnae_NW_005819635.1_142331_143425
>Latimeria_chalumnae_NW_005819637.1_802909_803594
>Latimeria_chalumnae_NW_005819649.1_48788_49576
>Latimeria_chalumnae_NW_005819660.1_486390_489599
>Latimeria_chalumnae_NW_005819673.1_134488_137733
>Latimeria_chalumnae_NW_005819789.1_965789_966310
>Latimeria_chalumnae_NW_005819871.1_202840_204054
>Latimeria_chalumnae_NW_005819871.1_207502_210053
>Latimeria_chalumnae_NW_005819871.1_212738_214006
>Latimeria_chalumnae_NW_005819877.1_666219_668464
>Latimeria_chalumnae_NW_005819878.1_50446_53511
>Latimeria_chalumnae_NW_005819945.1_220_1050
>Latimeria_chalumnae_NW_005819960.1_780353_781553
>Latimeria_chalumnae_NW_005819999.1_354387_359423
>Latimeria_chalumnae_NW_005820005.1_773936_775131
>Latimeria_chalumnae_NW_005820027.1_631819_634213
>Latimeria_chalumnae_NW_005820068.1_12599_12979
>Latimeria_chalumnae_NW_005820084.1_489078_492058
>Latimeria_chalumnae_NW_005820085.1_3965_6757
>Latimeria_chalumnae_NW_005820164.1_1739_4474
>Latimeria_chalumnae_NW_005820173.1_666647_667401
>Latimeria_chalumnae_NW_005820173.1_666647_667401
>Latimeria_chalumnae_NW_005820225.1_463331_463540
>Latimeria_chalumnae_NW_005820271.1_467434_468543
>Latimeria_chalumnae_NW_005820277.1_586539_589241
>Latimeria_chalumnae_NW_005820294.1_574911_575603
>Latimeria_chalumnae_NW_005820295.1_446469_447658
>Latimeria_chalumnae_NW_005820295.1_448030_448893
>Latimeria_chalumnae_NW_005820349.1_347729_348895
>Latimeria_chalumnae_NW_005820386.1_466212_466640
>Latimeria_chalumnae_NW_005820444.1_147565_150265
>Latimeria_chalumnae_NW_005820458.1_554514_556447
>Latimeria_chalumnae_NW_005820458.1_585578_588609
>Latimeria_chalumnae_NW_005820532.1_500850_501513
>Latimeria_chalumnae_NW_005820534.1_490964_493940
>Latimeria_chalumnae_NW_005820562.1_383334_384103
>Latimeria_chalumnae_NW_005820562.1_392803_393561
>Latimeria_chalumnae_NW_005820574.1_410356_414855
>Latimeria_chalumnae_NW_005820578.1_155748_161570
>Latimeria_chalumnae_NW_005820589.1_553444_554477
>Latimeria_chalumnae_NW_005820596.1_129991_132422
>Latimeria_chalumnae_NW_005820623.1_324982_329925
>Latimeria_chalumnae_NW_005820633.1_157953_160626
>Latimeria_chalumnae_NW_005820642.1_222154_222993
>Latimeria_chalumnae_NW_005820643.1_269331_270021
>Latimeria_chalumnae_NW_005820664.1_349076_348756
>Latimeria_chalumnae_NW_005820669.1_271850_274707
>Latimeria_chalumnae_NW_005820706.1_428948_431806
>Latimeria_chalumnae_NW_005820710.1_338560_341385
>Latimeria_chalumnae_NW_005820710.1_338560_341385
>Latimeria_chalumnae_NW_005820723.1_462575_465389
>Latimeria_chalumnae_NW_005820723.1_462575_465389
>Latimeria_chalumnae_NW_005820730.1_455616_456485
>Latimeria_chalumnae_NW_005820732.1_3109_6054
>Latimeria_chalumnae_NW_005820835.1_55814_58401
>Latimeria_chalumnae_NW_005820863.1_18132_17446
>Latimeria_chalumnae_NW_005820897.1_89449_92271
>Latimeria_chalumnae_NW_005820910.1_45939_47849
>Latimeria_chalumnae_NW_005820931.1_45203_45811
>Latimeria_chalumnae_NW_005820948.1_134129_136975
>Latimeria_chalumnae_NW_005821056.1_387086_389750
>Latimeria_chalumnae_NW_005821076.1_181980_183047
>Latimeria_chalumnae_NW_005821094.1_161494_162135
>Latimeria_chalumnae_NW_005821108.1_322426_325347
>Latimeria_chalumnae_NW_005821119.1_246460_247732
>Latimeria_chalumnae_NW_005821124.1_63773_66791
>Latimeria_chalumnae_NW_005821126.1_56314_57048
>Latimeria_chalumnae_NW_005821162.1_13885_14762
>Latimeria_chalumnae_NW_005821162.1_13885_14762
>Latimeria_chalumnae_NW_005821219.1_265052_264549
>Latimeria_chalumnae_NW_005821235.1_158231_161323
>Latimeria_chalumnae_NW_005821239.1_155467_158213
>Latimeria_chalumnae_NW_005821263.1_139500_142496
>Latimeria_chalumnae_NW_005821284.1_350158_350808
>Latimeria_chalumnae_NW_005821365.1_256853_257515
>Latimeria_chalumnae_NW_005821368.1_157143_158121
>Latimeria_chalumnae_NW_005821368.1_157143_158121
>Latimeria_chalumnae_NW_005821409.1_76941_79873
>Latimeria_chalumnae_NW_005821433.1_312395_311715
>Latimeria_chalumnae_NW_005821470.1_133846_136611
>Latimeria_chalumnae_NW_005821576.1_165_1193
>Latimeria_chalumnae_NW_005821796.1_54105_56553
>Latimeria_chalumnae_NW_005821810.1_106710_109723
>Latimeria_chalumnae_NW_005821810.1_106710_109723
>Latimeria_chalumnae_NW_005821823.1_216780_217492
>Latimeria_chalumnae_NW_005821849.1_137616_140367
>Latimeria_chalumnae_NW_005821849.1_137616_140367
>Latimeria_chalumnae_NW_005821991.1_105897_112725
>Latimeria_chalumnae_NW_005822087.1_185857_187086
>Latimeria_chalumnae_NW_005822108.1_6013_8879
>Latimeria_chalumnae_NW_005822110.1_39208_42110
>Latimeria_chalumnae_NW_005822149.1_119431_122400
>Latimeria_chalumnae_NW_005822234.1_152156_155989
>Latimeria_chalumnae_NW_005822286.1_51592_52242
>Latimeria_chalumnae_NW_005822325.1_54578_55727
>Latimeria_chalumnae_NW_005822342.1_127338_128015
>Latimeria_chalumnae_NW_005822388.1_181187_181690
>Latimeria_chalumnae_NW_005822423.1_177125_177749
>Latimeria_chalumnae_NW_005822519.1_161226_164060
>Latimeria_chalumnae_NW_005822547.1_66667_67709
>Latimeria_chalumnae_NW_005822547.1_66667_67709
>Latimeria_chalumnae_NW_005822642.1_3156_4361
>Latimeria_chalumnae_NW_005822692.1_5227_6441
>Latimeria_chalumnae_NW_005822910.1_109941_111437
>Latimeria_chalumnae_NW_005822916.1_104567_105646
>Latimeria_chalumnae_NW_005822920.1_109215_110093
>Latimeria_chalumnae_NW_005822998.1_65848_67050
>Latimeria_chalumnae_NW_005822998.1_65848_67050
>Latimeria_chalumnae_NW_005823003.1_3093_5913
>Latimeria_chalumnae_NW_005823136.1_8_1522
>Latimeria_chalumnae_NW_005823147.1_2298_3038
>Latimeria_chalumnae_NW_005823252.1_22650_26794
>Latimeria_chalumnae_NW_005823420.1_88435_89979
>Latimeria_chalumnae_NW_005823524.1_1_1227
>Latimeria_chalumnae_NW_005823612.1_68825_69127
>Latimeria_chalumnae_NW_005823614.1_13968_16719
>Latimeria_chalumnae_NW_005823675.1_56596_58260
>Latimeria_chalumnae_NW_005823833.1_982_1401
>Latimeria_chalumnae_NW_005823867.1_49273_50634
>Latimeria_chalumnae_NW_005823963.1_54856_56652
>Latimeria_chalumnae_NW_005823982.1_18897_20270
>Latimeria_chalumnae_NW_005824251.1_42824_43789
>Latimeria_chalumnae_NW_005824356.1_3490_4891
>Latimeria_chalumnae_NW_005824398.1_4327_6668
>Latimeria_chalumnae_NW_005824407.1_34334_35233
>Latimeria_chalumnae_NW_005824627.1_6531_8732
>Latimeria_chalumnae_NW_005824963.1_8334_9353
>Latimeria_chalumnae_NW_005825408.1_2675_5574
>Latimeria_chalumnae_NW_005825622.1_3268_6091
>Latimeria_chalumnae_NW_005825668.1_1395_2003
>Latimeria_chalumnae_NW_005825809.1_12085_12931
>Latimeria_chalumnae_NW_005825980.1_11688_12293
>Latimeria_chalumnae_NW_005826924.1_2928_5089
>Latimeria_chalumnae_NW_005827466.1_7684_8880
>Latimeria_chalumnae_NW_005827761.1_5031_5489
>Latimeria_chalumnae_NW_005828445.1_313_1527
>Latimeria_chalumnae_NW_005829218.1_2439_4235
>Latimeria_chalumnae_NW_005829540.1_4800_5647
>Latimeria_chalumnae_NW_005830994.1_251_1061
>Latimeria_chalumnae_NW_005831526.1_38_1048
>Latimeria_chalumnae_NW_005831951.1_4289_3702
>Latimeria_chalumnae_NW_005833373.1_1872_3077
>Latimeria_chalumnae_NW_005834733.1_1679_1353
>Latimeria_chalumnae_NW_005837294.1_3_1372(s)
>Latimeria_chalumnae_NW_005837692.1_28_504
>Latimeria_chalumnae_NW_005841026.1_1_846
>Lepisosteus_oculatus_NC_023179.1_13477468_13478328
>Lepisosteus_oculatus_NC_023179.1_35397630_35398558
>Lepisosteus_oculatus_NC_023179.1_68595777_68596532
>Lepisosteus_oculatus_NC_023180.1_20420965_20421344
>Lepisosteus_oculatus_NC_023180.1_20928778_20930924
>Lepisosteus_oculatus_NC_023180.1_21254900_21255325
>Lepisosteus_oculatus_NC_023180.1_21469540_21470729
>Lepisosteus_oculatus_NC_023180.1_35731442_35737972
>Lepisosteus_oculatus_NC_023180.1_36341500_36341835
>Lepisosteus_oculatus_NC_023180.1_6410631_6411950
>Lepisosteus_oculatus_NC_023181.1_20432492_20433187
>Lepisosteus_oculatus_NC_023181.1_21878790_21879675
>Lepisosteus_oculatus_NC_023182.1_29343462_29344098
>Lepisosteus_oculatus_NC_023182.1_29596_32883
>Lepisosteus_oculatus_NC_023182.1_55308724_55311821
>Lepisosteus_oculatus_NC_023182.1_55933086_55933364
>Lepisosteus_oculatus_NC_023183.1_34703539_34704315
>Lepisosteus_oculatus_NC_023185.1_27403756_27404434
>Lepisosteus_oculatus_NC_023185.1_27968155_27970470
>Lepisosteus_oculatus_NC_023185.1_28366035_28366718
>Lepisosteus_oculatus_NC_023185.1_28800515_28801328
>Lepisosteus_oculatus_NC_023185.1_29228379_29229757
>Lepisosteus_oculatus_NC_023185.1_34267487_34268140
>Lepisosteus_oculatus_NC_023185.1_35361561_35362301
>Lepisosteus_oculatus_NC_023185.1_35512355_35514109
>Lepisosteus_oculatus_NC_023187.1_23054560_23055012
>Lepisosteus_oculatus_NC_023187.1_24726451_24729244
>Lepisosteus_oculatus_NC_023187.1_26872638_26872991
>Lepisosteus_oculatus_NC_023188.1_17575962_17576556
>Lepisosteus_oculatus_NC_023188.1_18928557_18929315
>Lepisosteus_oculatus_NC_023189.1_17991214_17991660
>Lepisosteus_oculatus_NC_023189.1_18403438_18403938
>Lepisosteus_oculatus_NC_023190.1_28145749_28146252
>Lepisosteus_oculatus_NC_023190.1_28261108_28261602
>Lepisosteus_oculatus_NC_023190.1_28383823_28384275
>Lepisosteus_oculatus_NC_023192.1_26696999_26697688
>Lepisosteus_oculatus_NC_023192.1_26728716_26731688
>Lepisosteus_oculatus_NC_023192.1_27486774_27487262
>Lepisosteus_oculatus_NC_023192.1_30105713_30106489
>Lepisosteus_oculatus_NC_023192.1_30669341_30672000
>Lepisosteus_oculatus_NC_023196.1_778369_778971
>Lepisosteus_oculatus_NC_023201.1_9761019_9761435
>Lepisosteus_oculatus_NC_023202.1_8881241_8881774
>Lepisosteus_oculatus_NW_006270075.1_786729_787598
>Lepisosteus_oculatus_NW_006270088.1_303775_305799
>Lepisosteus_oculatus_NW_006270092.1_43867_44446
>Lepisosteus_oculatus_NW_006270107.1_151156_151789
>Lepisosteus_oculatus_NW_006270107.1_57853_60903
>Lepisosteus_oculatus_NW_006270116.1_114905_117377
>Lepisosteus_oculatus_NW_006270171.1_41669_42520
>Lepisosteus_oculatus_NW_006270227.1_329_1064
>Lepisosteus_oculatus_NW_006270950.1_825_1499
>Leucoraja_erinacea_AESE010090535.1_1268_1789
>Leucoraja_erinacea_AESE010130695.1_524_1361
>Leucoraja_erinacea_AESE010139583.1_1380_2174
>Leucoraja_erinacea_AESE010143980.1_20_2599
>Leucoraja_erinacea_AESE010168268.1_67_486
>Leucoraja_erinacea_AESE010192596.1_266_947
>Leucoraja_erinacea_AESE010193139.1_704_1205
>Leucoraja_erinacea_AESE010212012.1_207_1025
>Leucoraja_erinacea_AESE010375097.1_5_355
>Leucoraja_erinacea_AESE010422703.1_3_284
>Leucoraja_erinacea_AESE010440222.1_81_212
>Leucoraja_erinacea_AESE010501898.1_334_504
>Leucoraja_erinacea_AESE010525310.1_78_236
>Leucoraja_erinacea_AESE010636299.1_275_1117
>Leucoraja_erinacea_AESE010636362.1_1014_1705
>Leucoraja_erinacea_AESE010636861.1_260_1582
>Leucoraja_erinacea_AESE010636901.1_2100_2786
>Leucoraja_erinacea_AESE010637092.1_987_1505
>Leucoraja_erinacea_AESE010640469.1_355_1015
>Leucoraja_erinacea_AESE010641249.1_710_1258
>Leucoraja_erinacea_AESE010644709.1_1_1037
>Leucoraja_erinacea_AESE010644900.1_544_1098
>Leucoraja_erinacea_AESE010647563.1_1725_2048
>Leucoraja_erinacea_AESE010649041.1_72_554
>Leucoraja_erinacea_AESE010649065.1_1449_2257
>Leucoraja_erinacea_AESE010651097.1_441_935
>Leucoraja_erinacea_AESE010654463.1_133_624
>Leucoraja_erinacea_AESE010656539.1_2_580
>Leucoraja_erinacea_AESE010656814.1_1_321
>Leucoraja_erinacea_AESE010657300.1_729_1487
>Leucoraja_erinacea_AESE010660876.1_165_1053
>Leucoraja_erinacea_AESE010664572.1_14_340
>Leucoraja_erinacea_AESE010664672.1__59_904
>Leucoraja_erinacea_AESE010665437.1_404_1155
>Leucoraja_erinacea_AESE010666214.1_626_1024
>Leucoraja_erinacea_AESE010669391.1_3_593
>Leucoraja_erinacea_AESE010675468.1_3_269
>Leucoraja_erinacea_AESE010689831.1_13_508
>Leucoraja_erinacea_AESE010690078.1_766_1341
>Leucoraja_erinacea_AESE010699781.1_768_1706
>Leucoraja_erinacea_AESE010710252.1_1314_1931
>Leucoraja_erinacea_AESE010712294.1_794_1429
>Leucoraja_erinacea_AESE010740640.1_203_934
>Leucoraja_erinacea_AESE010742658.1_25_441
>Leucoraja_erinacea_AESE010747446.1_246_776
>Leucoraja_erinacea_AESE010747680.1_199_936
>Leucoraja_erinacea_AESE010780362.1_254_593
>Leucoraja_erinacea_AESE010782266.1_388_939
>Leucoraja_erinacea_AESE010803369.1_586_789
>Leucoraja_erinacea_AESE010839613.1_385_846
>Leucoraja_erinacea_AESE010842185.1_689_1120
>Leucoraja_erinacea_AESE010883646.1_106_702
>Leucoraja_erinacea_AESE010904019.1_828_1109
>Leucoraja_erinacea_AESE010906065.1_180_517
>Leucoraja_erinacea_AESE010907972.1_228_1034
>Leucoraja_erinacea_AESE010911020.1_5_562
>Leucoraja_erinacea_AESE010912686.1_175_717
>Leucoraja_erinacea_AESE010932457.1_156_368
>Leucoraja_erinacea_AESE010985082.1_559_1071
>Leucoraja_erinacea_AESE010988617.1_21_421
>Leucoraja_erinacea_AESE010989041.1_30_413
>Leucoraja_erinacea_AESE010989725.1_188_361
>Leucoraja_erinacea_AESE011019892.1_824_1266
>Leucoraja_erinacea_AESE011033273.1_8_307
>Leucoraja_erinacea_AESE011035201.1_66_419
>Leucoraja_erinacea_AESE011056744.1_185_971
>Leucoraja_erinacea_AESE011059370.1_154_583
>Leucoraja_erinacea_AESE011081682.1_208_645
>Leucoraja_erinacea_AESE011086106.1_2_454
>Leucoraja_erinacea_AESE011147835.1_15_200
>Leucoraja_erinacea_AESE011185782.1_86_268
>Leucoraja_erinacea_AESE011215762.1_6_191
>Leucoraja_erinacea_AESE011228326.1_5_214
>Leucoraja_erinacea_AESE011256731.1_89_271
>Leucoraja_erinacea_AESE011270845.1_16_258
>Leucoraja_erinacea_AESE011331971.1_28_213
>Leucoraja_erinacea_AESE011350871.1_1_183
>Leucoraja_erinacea_AESE011367640.1_54_233
>Leucoraja_erinacea_AESE011368928.1_4_288
>Leucoraja_erinacea_AESE011399360.1_4_243
>Leucoraja_erinacea_AESE011415734.1_20_214
>Leucoraja_erinacea_AESE011462374.1_2_187
>Leucoraja_erinacea_AESE011479556.1_214_2513
>Leucoraja_erinacea_AESE011484235.1_477_902
>Leucoraja_erinacea_AESE011490206.1_668_1455
>Leucoraja_erinacea_AESE011516847.1_1316_2794
>Leucoraja_erinacea_AESE011552456.1_779_1272
>Leucoraja_erinacea_AESE011555013.1_811_1315
>Leucoraja_erinacea_AESE011557223.1_327_704
>Leucoraja_erinacea_AESE011563673.1_757_3199
>Leucoraja_erinacea_AESE011569039.1_793_1188
>Leucoraja_erinacea_AESE011569186.1_2429_3034
>Leucoraja_erinacea_AESE011574243.1_2_915
>Leucoraja_erinacea_AESE011574977.1_209_589
>Leucoraja_erinacea_AESE011579140.1_965_1678
>Leucoraja_erinacea_AESE011592824.1_2715_3282
>Leucoraja_erinacea_AESE011596891.1_1251_1733
>Leucoraja_erinacea_AESE011600917.1_1615_2687
>Leucoraja_erinacea_AESE011606975.1_291_593
>Leucoraja_erinacea_AESE011654235.1_13_477
>Leucoraja_erinacea_AESE011678809.1_591_965
>Leucoraja_erinacea_AESE011690305.1_177_566
>Leucoraja_erinacea_AESE011699802.1_15_426
>Leucoraja_erinacea_AESE011705530.1_224_709
>Leucoraja_erinacea_AESE011716237.1_128_688
>Leucoraja_erinacea_AESE011728990.1_4_504
>Leucoraja_erinacea_AESE011729290.1_286_936
>Leucoraja_erinacea_AESE011756037.1_32_496
>Leucoraja_erinacea_AESE011762758.1_33_709
>Leucoraja_erinacea_AESE011774076.1_26_433
>Leucoraja_erinacea_AESE011796459.1_5_622
>Leucoraja_erinacea_AESE011803705.1_2_265
>Leucoraja_erinacea_AESE011831172.1_195_596
>Leucoraja_erinacea_AESE011840782.1_3_820
>Leucoraja_erinacea_AESE011875108.1_3_320
>Leucoraja_erinacea_AESE011875135.1_1_504
>Leucoraja_erinacea_AESE011886304.1_120_584
>Leucoraja_erinacea_AESE011901032.1_10_468
>Leucoraja_erinacea_AESE011914303.1_99_499
>Leucoraja_erinacea_AESE011926473.1_116_562
>Leucoraja_erinacea_AESE011927787.1_7_357
>Leucoraja_erinacea_AESE011944012.1_45_314
>Leucoraja_erinacea_AESE011951811.1_10_324
>Leucoraja_erinacea_AESE011958659.1_1_384
>Leucoraja_erinacea_AESE012047532.1_3_686
>Leucoraja_erinacea_AESE012074399.1_3_299
>Leucoraja_erinacea_AESE012079011.1_19_384
>Leucoraja_erinacea_AESE012114173.1_2_334
>Leucoraja_erinacea_AESE012148168.1_251_682
>Leucoraja_erinacea_AESE012194822.1_2_490
>Leucoraja_erinacea_AESE012197265.1_14_502
>Leucoraja_erinacea_AESE012206503.1_532_975
>Leucoraja_erinacea_AESE012281373.1_55_225
>Leucoraja_erinacea_AESE012297676.1_1_354
>Leucoraja_erinacea_AESE012307435.1_1_519
>Leucoraja_erinacea_AESE012332779.1_1_379
>Leucoraja_erinacea_AESE012378177.1_29_321
>Leucoraja_erinacea_AESE012383698.1_11_442
>Leucoraja_erinacea_AESE012405004.1_51_227
>Leucoraja_erinacea_AESE012413351.1_62_346
>Leucoraja_erinacea_AESE012417914.1_41_347
>Leucoraja_erinacea_AESE012519021.1_3175_4326
>Leucoraja_erinacea_AESE012535212.1_1455_1922
>Leucoraja_erinacea_AESE012540487.1_4489_4019
>Leucoraja_erinacea_AESE012543030.1_1504_2433
>Leucoraja_erinacea_AESE012565525.1_1002_1716
>Leucoraja_erinacea_AESE012617781.1_680_1990
>Leucoraja_erinacea_AESE012618769.1_874_1170
>Leucoraja_erinacea_AESE012625397.1_120_876
>Leucoraja_erinacea_AESE012656465.1_216_680
>Leucoraja_erinacea_AESE012676220.1_27_404
>Leucoraja_erinacea_AESE012730372.1_267_929
>Leucoraja_erinacea_AESE012734406.1_1_606
>Leucoraja_erinacea_AESE012734984.1_344_1014
>Leucoraja_erinacea_AESE012755334.1_10_407
>Leucoraja_erinacea_AESE012767459.1_1_396
>Leucoraja_erinacea_AESE012773345.1_3_302
>Leucoraja_erinacea_AESE012785295.1_59_507
>Leucoraja_erinacea_AESE012811138.1_23_396
>Leucoraja_erinacea_AESE012817666.1_109_417
>Leucoraja_erinacea_AESE012832698.1_126_464
>Malaclemys_terrapin_MDXI01000066.1_165647_164910
>Malaclemys_terrapin_MDXI01000118.1_83716_80979
>Malaclemys_terrapin_MDXI01000139.1_13779_13369
>Malaclemys_terrapin_MDXI01000243.1_20054_18070
>Malaclemys_terrapin_MDXI01000281.1_3656_2577
>Malaclemys_terrapin_MDXI01000320.1_12281_11580
>Malaclemys_terrapin_MDXI01000446.1_29769_27139
>Malaclemys_terrapin_MDXI01000448.1_12285_11501
>Malaclemys_terrapin_MDXI01000481.1_13731_13168
>Malaclemys_terrapin_MDXI01000572.1_265858_266626
>Malaclemys_terrapin_MDXI01000655.1_1725_1002
>Malaclemys_terrapin_MDXI01000665.1_450354_452611
>Malaclemys_terrapin_MDXI01000668.1_270456_272963
>Malaclemys_terrapin_MDXI01000717.1_33079_31040
>Malaclemys_terrapin_MDXI01000733.1_58753_60487
>Malaclemys_terrapin_MDXI01000758.1_188989_189581
>Malaclemys_terrapin_MDXI01000758.1_102161_102753
>Malaclemys_terrapin_MDXI01000799.1_122876_122223
>Malaclemys_terrapin_MDXI01000801.1_540368_539286
>Malaclemys_terrapin_MDXI01000851.1_1549_1085
>Malaclemys_terrapin_MDXI01000870.1_165651_166556
>Malaclemys_terrapin_MDXI01000898.1_2132_2861
>Malaclemys_terrapin_MDXI01000967.1_109369_106901
>Malaclemys_terrapin_MDXI01000968.1_212800_213726
>Malaclemys_terrapin_MDXI01000978.1_148920_149732
>Malaclemys_terrapin_MDXI01001103.1_255587_258173
>Malaclemys_terrapin_MDXI01001125.1_19079_19501
>Malaclemys_terrapin_MDXI01001169.1_158944_157709
>Malaclemys_terrapin_MDXI01001220.1_146695_145970
>Malaclemys_terrapin_MDXI01001298.1_8766_9448
>Malaclemys_terrapin_MDXI01001327.1_10929_11840
>Malaclemys_terrapin_MDXI01001387.1_19556_19891
>Malaclemys_terrapin_MDXI01001403.1_45346_45771
>Malaclemys_terrapin_MDXI01001410.1_11029_12106
>Malaclemys_terrapin_MDXI01001418.1_860541_859665
>Malaclemys_terrapin_MDXI01001426.1_18070_17331
>Malaclemys_terrapin_MDXI01001560.1_25457_22462
>Malaclemys_terrapin_MDXI01001580.1_152352_152807
>Malaclemys_terrapin_MDXI01001680.1_10931_11650
>Malaclemys_terrapin_MDXI01001705.1_136706_137723
>Malaclemys_terrapin_MDXI01001807.1_31198_31860
>Malaclemys_terrapin_MDXI01001871.1_57753_60060
>Malaclemys_terrapin_MDXI01001896.1_6365_8911
>Malaclemys_terrapin_MDXI01001988.1_64524_66916
>Malaclemys_terrapin_MDXI01001991.1_21996_21628
>Malaclemys_terrapin_MDXI01002010.1_223138_222488
>Malaclemys_terrapin_MDXI01002012.1_19850_19179
>Malaclemys_terrapin_MDXI01002025.1_180725_181177
>Malaclemys_terrapin_MDXI01002138.1_62375_61722
>Malaclemys_terrapin_MDXI01002153.1_290138_289383
>Malaclemys_terrapin_MDXI01002181.1_9364_6362
>Malaclemys_terrapin_MDXI01002328.1_17542_16760
>Malaclemys_terrapin_MDXI01002359.1_12757_13245
>Malaclemys_terrapin_MDXI01002368.1_296_724
>Malaclemys_terrapin_MDXI01002426.1_76852_76260
>Malaclemys_terrapin_MDXI01002544.1_176267_179011
>Malaclemys_terrapin_MDXI01002565.1_58573_59382
>Malaclemys_terrapin_MDXI01002571.1_18629_16984
>Malaclemys_terrapin_MDXI01002575.1_772867_770192
>Malaclemys_terrapin_MDXI01002580.1_47152_45891
>Malaclemys_terrapin_MDXI01002601.1_32687_33304
>Malaclemys_terrapin_MDXI01002736.1_8_613
>Malaclemys_terrapin_MDXI01002741.1_18525_17872
>Malaclemys_terrapin_MDXI01002753.1_20427_23135
>Malaclemys_terrapin_MDXI01002806.1_5797_7039
>Malaclemys_terrapin_MDXI01002818.1_176225_175581
>Malaclemys_terrapin_MDXI01002871.1_97744_97210
>Malaclemys_terrapin_MDXI01002875.1_8829_6012
>Malaclemys_terrapin_MDXI01002894.1_14806_15524
>Malaclemys_terrapin_MDXI01002911.1_18188_15442
>Malaclemys_terrapin_MDXI01002974.1_1867_2945
>Malaclemys_terrapin_MDXI01002982.1_83997_84589
>Malaclemys_terrapin_MDXI01003020.1_31235_29344
>Malaclemys_terrapin_MDXI01003047.1_11712_14212
>Malaclemys_terrapin_MDXI01003204.1_2663_5421
>Malaclemys_terrapin_MDXI01003220.1_11830_12753
>Malaclemys_terrapin_MDXI01003242.1_320246_319168
>Malaclemys_terrapin_MDXI01003245.1_144259_145466
>Malaclemys_terrapin_MDXI01003290.1_176301_179048
>Malaclemys_terrapin_MDXI01003291.1_100471_101277
>Malaclemys_terrapin_MDXI01003300.1_2489_5494
>Malaclemys_terrapin_MDXI01003353.1_10607_10143
>Malaclemys_terrapin_MDXI01003389.1_654060_655098
>Malaclemys_terrapin_MDXI01003422.1_127392_130105
>Malaclemys_terrapin_MDXI01003423.1_9880_9389
>Malaclemys_terrapin_MDXI01003430.1_752_186
>Malaclemys_terrapin_MDXI01003489.1_13580_14353
>Malaclemys_terrapin_MDXI01003506.1_14930_14193
>Malaclemys_terrapin_MDXI01003511.1_148890_151545
>Malaclemys_terrapin_MDXI01003633.1_445522_444412
>Malaclemys_terrapin_MDXI01003642.1_17880_16972
>Malaclemys_terrapin_MDXI01003655.1_14478_15196
>Malaclemys_terrapin_MDXI01003693.1_236382_236792
>Malaclemys_terrapin_MDXI01003740.1_8652_8170
>Malaclemys_terrapin_MDXI01003770.1_11689_12416
>Malaclemys_terrapin_MDXI01003828.1_15331_15896
>Malaclemys_terrapin_MDXI01003873.1_76811_78894
>Malaclemys_terrapin_MDXI01003989.1_60867_58256
>Malaclemys_terrapin_MDXI01004046.1_10805_13531
>Malaclemys_terrapin_MDXI01004064.1_107056_108347
>Malaclemys_terrapin_MDXI01004076.1_31227_31649
>Malaclemys_terrapin_MDXI01004114.1_23830_24354
>Malaclemys_terrapin_MDXI01004124.1_199919_200326
>Malaclemys_terrapin_MDXI01004149.1_935_171
>Malaclemys_terrapin_MDXI01004154.1_67221_71171
>Malaclemys_terrapin_MDXI01004163.1_2626_3353
>Malaclemys_terrapin_MDXI01004177.1_5252_4903
>Malaclemys_terrapin_MDXI01004238.1_19898_21085
>Malaclemys_terrapin_MDXI01004257.1_4269_3271
>Malaclemys_terrapin_MDXI01004316.1_23408_24118
>Malaclemys_terrapin_MDXI01004373.1_25701_26479
>Malaclemys_terrapin_MDXI01004373.1_55968_56687
>Malaclemys_terrapin_MDXI01004380.1_284745_282469
>Malaclemys_terrapin_MDXI01004380.1_251088_249034
>Malaclemys_terrapin_MDXI01004450.1_24218_24844
>Malaclemys_terrapin_MDXI01004566.1_1280727_1279907
>Malaclemys_terrapin_MDXI01004634.1_15925_18623
>Malaclemys_terrapin_MDXI01004635.1_399890_397141
>Malaclemys_terrapin_MDXI01004682.1_22767_23494
>Malaclemys_terrapin_MDXI01004738.1_2015_2797
>Malaclemys_terrapin_MDXI01004801.1_311958_311366
>Malaclemys_terrapin_MDXI01004879.1_4576_6255
>Malaclemys_terrapin_MDXI01004900.1_199064_201086
>Malaclemys_terrapin_MDXI01004909.1_145201_143300
>Malaclemys_terrapin_MDXI01004913.1_15803_14847
>Malaclemys_terrapin_MDXI01004940.1_8349_7756
>Malaclemys_terrapin_MDXI01004959.1_163238_164038
>Malaclemys_terrapin_MDXI01004971.1_12228_11149
>Malaclemys_terrapin_MDXI01004983.1_15056_15783
>Malaclemys_terrapin_MDXI01004995.1_2222_1546
>Malaclemys_terrapin_MDXI01005030.1_17065_17925
>Malaclemys_terrapin_MDXI01005050.1_127567_126422
>Malaclemys_terrapin_MDXI01005061.1_21807_19162
>Malaclemys_terrapin_MDXI01005067.1_80834_83447
>Malaclemys_terrapin_MDXI01005072.1_20774_17777
>Malaclemys_terrapin_MDXI01005106.1_23800_24193
>Malaclemys_terrapin_MDXI01005146.1_2960_2208
>Malaclemys_terrapin_MDXI01005148.1_41445_40984
>Malaclemys_terrapin_MDXI01005180.1_126403_127308
>Malaclemys_terrapin_MDXI01005261.1_190674_191400
>Malaclemys_terrapin_MDXI01005284.1_442112_441645
>Malaclemys_terrapin_MDXI01005293.1_16610_13765
>Malaclemys_terrapin_MDXI01005301.1_76464_75802
>Malaclemys_terrapin_MDXI01005302.1_8365_7586
>Malaclemys_terrapin_MDXI01005335.1_51408_50722
>Malaclemys_terrapin_MDXI01005344.1_223232_222009
>Malaclemys_terrapin_MDXI01005347.1_113118_115014
>Malaclemys_terrapin_MDXI01005393.1_397561_395423
>Malaclemys_terrapin_MDXI01005406.1_89793_90248
>Malaclemys_terrapin_MDXI01005441.1_25150_22546
>Malaclemys_terrapin_MDXI01005528.1_258307_259252
>Malaclemys_terrapin_MDXI01005552.1_173616_176146
>Malaclemys_terrapin_MDXI01005555.1_248931_251896
>Malaclemys_terrapin_MDXI01005591.1_5737_4179
>Malaclemys_terrapin_MDXI01005605.1_198819_201582
>Malaclemys_terrapin_MDXI01005631.1_37349_37878
>Malaclemys_terrapin_MDXI01005688.1_19452_18580
>Malaclemys_terrapin_MDXI01005690.1_20952_21863
>Malaclemys_terrapin_MDXI01005819.1_40427_41537
>Malaclemys_terrapin_MDXI01005901.1_205956_204706
>Malaclemys_terrapin_MDXI01005942.1_227218_227829
>Malaclemys_terrapin_MDXI01006003.1_12770_14046
>Malaclemys_terrapin_MDXI01006016.1_65688_63018
>Malaclemys_terrapin_MDXI01006027.1_275163_273811
>Malaclemys_terrapin_MDXI01006042.1_2191_1838
>Malaclemys_terrapin_MDXI01006064.1_226965_227787
>Malaclemys_terrapin_MDXI01006068.1_27147_26251
>Malaclemys_terrapin_MDXI01006092.1_26260_25040
>Malaclemys_terrapin_MDXI01006291.1_95764_98454
>Malaclemys_terrapin_MDXI01006312.1_5471_7209
>Malaclemys_terrapin_MDXI01006528.1_16633_17040
>Malaclemys_terrapin_MDXI01006615.1_171397_173614
>Malaclemys_terrapin_MDXI01006670.1_14364_15080
>Malaclemys_terrapin_MDXI01006716.1_8093_6951
>Malaclemys_terrapin_MDXI01006731.1_15362_14635
>Malaclemys_terrapin_MDXI01006735.1_32555_30238
>Malaclemys_terrapin_MDXI01006746.1_9843_9427
>Malaclemys_terrapin_MDXI01006878.1_12164_9775
>Malaclemys_terrapin_MDXI01006897.1_26945_26349
>Malaclemys_terrapin_MDXI01006915.1_4389_4868
>Malaclemys_terrapin_MDXI01006925.1_22019_22408
>Malaclemys_terrapin_MDXI01006962.1_20094_21172
>Malaclemys_terrapin_MDXI01007023.1_4149_4935
>Malaclemys_terrapin_MDXI01007026.1_30426_29542
>Malaclemys_terrapin_MDXI01007026.1_34764_33520
>Malaclemys_terrapin_MDXI01007061.1_10975_10520
>Malaclemys_terrapin_MDXI01007151.1_86135_84998
>Malaclemys_terrapin_MDXI01007170.1_110624_116539
>Malaclemys_terrapin_MDXI01007179.1_20322_19636
>Malaclemys_terrapin_MDXI01007186.1_78894_79420
>Malaclemys_terrapin_MDXI01007213.1_39719_41989
>Malaclemys_terrapin_MDXI01007215.1_19722_19231
>Malaclemys_terrapin_MDXI01007245.1_8651_7949
>Malaclemys_terrapin_MDXI01007322.1_120056_119619
>Malaclemys_terrapin_MDXI01007376.1_19062_16443
>Malaclemys_terrapin_MDXI01007381.1_4605_4162
>Malaclemys_terrapin_MDXI01007383.1_57005_54369
>Malaclemys_terrapin_MDXI01007410.1_13360_15528
>Malaclemys_terrapin_MDXI01007410.1_18706_19459
>Malaclemys_terrapin_MDXI01007483.1_6350_7117
>Malaclemys_terrapin_MDXI01007515.1_6848_9416
>Malaclemys_terrapin_MDXI01007611.1_102357_103462
>Malaclemys_terrapin_MDXI01007845.1_10066_12186
>Malaclemys_terrapin_MDXI01007854.1_53066_52332
>Malaclemys_terrapin_MDXI01007903.1_10358_11086
>Malaclemys_terrapin_MDXI01007906.1_3447_985
>Malaclemys_terrapin_MDXI01007971.1_28612_28148
>Malaclemys_terrapin_MDXI01007982.1_63521_66667
>Malaclemys_terrapin_MDXI01008026.1_92107_94738
>Malaclemys_terrapin_MDXI01008053.1_2784_4081
>Malaclemys_terrapin_MDXI01008062.1_70126_67044
>Malaclemys_terrapin_MDXI01008064.1_16689_17414
>Malaclemys_terrapin_MDXI01008262.1_13721_15063
>Malaclemys_terrapin_MDXI01008264.1_32984_30506
>Malaclemys_terrapin_MDXI01008346.1_9572_6947
>Malaclemys_terrapin_MDXI01008381.1_18289_17384
>Malaclemys_terrapin_MDXI01008395.1_48587_46942
>Malaclemys_terrapin_MDXI01008404.1_11291_10845
>Malaclemys_terrapin_MDXI01008443.1_30310_28495
>Malaclemys_terrapin_MDXI01008503.1_48187_48978
>Malaclemys_terrapin_MDXI01008518.1_7119_7929
>Malaclemys_terrapin_MDXI01008546.1_93434_93928
>Malaclemys_terrapin_MDXI01008565.1_27414_26574
>Malaclemys_terrapin_MDXI01008693.1_39833_39408
>Malaclemys_terrapin_MDXI01008743.1_66479_63842
>Malaclemys_terrapin_MDXI01008796.1_2587_3145
>Malaclemys_terrapin_MDXI01008861.1_26860_26261
>Malaclemys_terrapin_MDXI01008892.1_31531_32175
>Malaclemys_terrapin_MDXI01008918.1_25833_26804
>Malaclemys_terrapin_MDXI01008921.1_26172_25579
>Malaclemys_terrapin_MDXI01008977.1_129164_129757
>Malaclemys_terrapin_MDXI01009032.1_13851_14723
>Malaclemys_terrapin_MDXI01009070.1_116202_113350
>Malaclemys_terrapin_MDXI01009221.1_3601_2651
>Malaclemys_terrapin_MDXI01009272.1_347951_349036
>Malaclemys_terrapin_MDXI01009272.1_1127514_1127149
>Malaclemys_terrapin_MDXI01009288.1_27432_30525
>Malaclemys_terrapin_MDXI01009360.1_74575_75349
>Malaclemys_terrapin_MDXI01009406.1_34699_32630
>Malaclemys_terrapin_MDXI01009497.1_35541_33896
>Malaclemys_terrapin_MDXI01009504.1_8929_9384
>Malaclemys_terrapin_MDXI01009510.1_13669_14106
>Malaclemys_terrapin_MDXI01009535.1_18866_18210
>Malaclemys_terrapin_MDXI01009547.1_2755_2315
>Malaclemys_terrapin_MDXI01009561.1_13684_12734
>Malaclemys_terrapin_MDXI01009715.1_13736_12109
>Malaclemys_terrapin_MDXI01009788.1_4072_4982
>Malaclemys_terrapin_MDXI01009841.1_22678_23655
>Malaclemys_terrapin_MDXI01010414.1_18382_16271
>Malaclemys_terrapin_MDXI01010478.1_59937_62065
>Malaclemys_terrapin_MDXI01010529.1_35595_34501
>Malaclemys_terrapin_MDXI01010637.1_163602_162876
>Malaclemys_terrapin_MDXI01010658.1_1766_2448
>Malaclemys_terrapin_MDXI01010708.1_219009_216005
>Malaclemys_terrapin_MDXI01010721.1_55970_58602
>Malaclemys_terrapin_MDXI01010747.1_1882_4417
>Malaclemys_terrapin_MDXI01010748.1_249270_248656
>Malaclemys_terrapin_MDXI01010749.1_16988_16121
>Malaclemys_terrapin_MDXI01010807.1_582572_581661
>Malaclemys_terrapin_MDXI01010807.1_32648_33184
>Malaclemys_terrapin_MDXI01010859.1_631919_631441
>Malaclemys_terrapin_MDXI01010860.1_14267_14665
>Malaclemys_terrapin_MDXI01010862.1_2376_2966
>Malaclemys_terrapin_MDXI01010889.1_3661_2933
>Malaclemys_terrapin_MDXI01010895.1_218720_219491
>Malaclemys_terrapin_MDXI01010921.1_624130_624582
>Malaclemys_terrapin_MDXI01010935.1_471301_473963
>Malaclemys_terrapin_MDXI01010953.1_142957_144999
>Malaclemys_terrapin_MDXI01010956.1_350072_349260
>Malaclemys_terrapin_MDXI01010988.1_172228_172914
>Malaclemys_terrapin_MDXI01010999.1_109781_110281
>Malaclemys_terrapin_MDXI01010999.1_327745_328308
>Malaclemys_terrapin_MDXI01011018.1_85481_86074
>Malaclemys_terrapin_MDXI01011021.1_1291277_1291876
>Malaclemys_terrapin_MDXI01011021.1_679318_682048
>Malaclemys_terrapin_MDXI01011021.1_1945043_1946011
>Malaclemys_terrapin_MDXI01011024.1_247556_248629
>Malaclemys_terrapin_MDXI01011042.1_41752_38986
>Malaclemys_terrapin_MDXI01011056.1_1118918_1119589
>Malaclemys_terrapin_MDXI01011103.1_3986_3260
>Malaclemys_terrapin_MDXI01011103.1_1406767_1405756
>Malaclemys_terrapin_MDXI01011139.1_122153_121416
>Malaclemys_terrapin_MDXI01011140.1_18870_20033
>Malaclemys_terrapin_MDXI01011141.1_182782_185058
>Malaclemys_terrapin_MDXI01011173.1_264938_264486
>Malaclemys_terrapin_MDXI01011186.1_124519_122089
>Malaclemys_terrapin_MDXI01011187.1_15114_15778
>Malaclemys_terrapin_MDXI01011190.1_9330_10059
>Malaclemys_terrapin_MDXI01011191.1_7291_8370
>Malaclemys_terrapin_MDXI01011233.1_168989_166605
>Malaclemys_terrapin_MDXI01011240.1_6082_5354
>Malaclemys_terrapin_MDXI01011250.1_11662_12438
>Malaclemys_terrapin_MDXI01011256.1_463913_463094
>Malaclemys_terrapin_MDXI01011262.1_651731_654468
>Malaclemys_terrapin_MDXI01011272.1_47970_45877
>Malaclemys_terrapin_MDXI01011292.1_1322331_1322891
>Malaclemys_terrapin_MDXI01011296.1_49332_48800
>Malaclemys_terrapin_MDXI01011321.1_504185_504777
>Malaclemys_terrapin_MDXI01011338.1_104306_107075
>Malaclemys_terrapin_MDXI01011341.1_8621_8235
>Malaclemys_terrapin_MDXI01011345.1_1073530_1071133
>Malaclemys_terrapin_MDXI01011347.1_282072_283151
>Malaclemys_terrapin_MDXI01011382.1_21173_19318
>Malaclemys_terrapin_MDXI01011438.1_17440_16454
>Malaclemys_terrapin_MDXI01011472.1_1458014_1457505
>Malaclemys_terrapin_MDXI01011472.1_266919_265897
>Malaclemys_terrapin_MDXI01011499.1_3610453_3611045
>Malaclemys_terrapin_MDXI01011499.1_411069_411437
>Malaclemys_terrapin_MDXI01011517.1_7303_7866
>Malaclemys_terrapin_MDXI01011567.1_82433_81754
>Malaclemys_terrapin_MDXI01011591.1_384186_384638
>Malaclemys_terrapin_MDXI01011591.1_406744_407712
>Malaclemys_terrapin_MDXI01011597.1_155281_157982
>Malaclemys_terrapin_MDXI01011599.1_193992_196010
>Malaclemys_terrapin_MDXI01011599.1_283895_284548
>Malaclemys_terrapin_MDXI01011603.1_1156_686
>Malaclemys_terrapin_MDXI01011603.1_532388_531726
>Malaclemys_terrapin_MDXI01011608.1_32282_31689
>Malaclemys_terrapin_MDXI01011645.1_151982_149471
>Malaclemys_terrapin_MDXI01011651.1_719222_720494
>Malaclemys_terrapin_MDXI01011651.1_357779_359059
>Malaclemys_terrapin_MDXI01011656.1_34156_34578
>Malaclemys_terrapin_MDXI01011737.1_7331_6594
>Malaclemys_terrapin_MDXI01011751.1_158288_155267
>Malaclemys_terrapin_MDXI01011763.1_101181_98686
>Malaclemys_terrapin_MDXI01011767.1_146300_148978
>Malaclemys_terrapin_MDXI01011769.1_36535_37383
>Malaclemys_terrapin_MDXI01011787.1_499536_496928
>Malaclemys_terrapin_MDXI01011831.1_188307_187687
>Malaclemys_terrapin_MDXI01011838.1_3099_4176
>Malaclemys_terrapin_MDXI01011857.1_4506_1872
>Malaclemys_terrapin_MDXI01011880.1_424464_423745
>Malaclemys_terrapin_MDXI01011883.1_403489_403869
>Malaclemys_terrapin_MDXI01011886.1_37057_36485
>Malaclemys_terrapin_MDXI01011931.1_551345_551938
>Malaclemys_terrapin_MDXI01011968.1_401812_401396
>Malaclemys_terrapin_MDXI01011970.1_122832_120195
>Malaclemys_terrapin_MDXI01011973.1_2135_4804
>Malaclemys_terrapin_MDXI01011987.1_931_1470
>Malaclemys_terrapin_MDXI01011994.1_1772_2368
>Malaclemys_terrapin_MDXI01012039.1_2310_1498
>Malaclemys_terrapin_MDXI01012041.1_3394_2639
>Malaclemys_terrapin_MDXI01012089.1_299740_302063
>Malaclemys_terrapin_MDXI01012141.1_22840_23320
>Malaclemys_terrapin_MDXI01012143.1_28492_30231
>Malaclemys_terrapin_MDXI01012143.1_21678_20596
>Malaclemys_terrapin_MDXI01012151.1_114948_114221
>Malaclemys_terrapin_MDXI01012153.1_1593_866
>Malaclemys_terrapin_MDXI01012166.1_362951_363687
>Malaclemys_terrapin_MDXI01012167.1_7534_6806
>Malaclemys_terrapin_MDXI01012202.1_14061_15385
>Malaclemys_terrapin_MDXI01012223.1_167836_168492
>Malaclemys_terrapin_MDXI01012225.1_44024_43276
>Malaclemys_terrapin_MDXI01012233.1_23673_23236
>Malaclemys_terrapin_MDXI01012239.1_610300_607785
>Malaclemys_terrapin_MDXI01012247.1_294016_295295
>Malaclemys_terrapin_MDXI01012265.1_96326_93622
>Malaclemys_terrapin_MDXI01012282.1_16934_15918
>Malaclemys_terrapin_MDXI01012282.1_22804_25553
>Malaclemys_terrapin_MDXI01012282.1_147041_149632
>Malaclemys_terrapin_MDXI01012343.1_45841_43196
>Malaclemys_terrapin_MDXI01012347.1_300033_299059
>Malaclemys_terrapin_MDXI01012367.1_2961_2242
>Malaclemys_terrapin_MDXI01012390.1_57464_56927
>Malaclemys_terrapin_MDXI01012413.1_1064794_1064059
>Malaclemys_terrapin_MDXI01012430.1_342601_345593
>Malaclemys_terrapin_MDXI01012439.1_141845_141306
>Malaclemys_terrapin_MDXI01012464.1_21691_24275
>Malaclemys_terrapin_MDXI01012469.1_1873459_1872161
>Malaclemys_terrapin_MDXI01012491.1_105347_105955
>Malaclemys_terrapin_MDXI01012491.1_750324_749638
>Malaclemys_terrapin_MDXI01012500.1_60462_57835
>Malaclemys_terrapin_MDXI01012508.1_897218_894068
>Malaclemys_terrapin_MDXI01012509.1_650320_650773
>Malaclemys_terrapin_MDXI01012512.1_2013665_2011395
>Malaclemys_terrapin_MDXI01012528.1_2551_1824
>Malaclemys_terrapin_MDXI01012556.1_236480_238249
>Malaclemys_terrapin_MDXI01012557.1_238810_240879
>Malaclemys_terrapin_MDXI01012568.1_487166_484890
>Malaclemys_terrapin_MDXI01012571.1_54906_52279
>Malaclemys_terrapin_MDXI01012577.1_43277_47486
>Malaclemys_terrapin_MDXI01012586.1_551607_549949
>Malaclemys_terrapin_MDXI01012586.1_509864_509074
>Malaclemys_terrapin_MDXI01012608.1_273269_273721
>Malaclemys_terrapin_MDXI01012663.1_341873_340983
>Malaclemys_terrapin_MDXI01012663.1_930698_932750
>Malaclemys_terrapin_MDXI01012703.1_216090_215491
>Malaclemys_terrapin_MDXI01012832.1_826861_825938
>Malaclemys_terrapin_MDXI01012834.1_1474_3871
>Malaclemys_terrapin_MDXI01012835.1_3980_1707
>Malaclemys_terrapin_MDXI01012903.1_87890_88360
>Malaclemys_terrapin_MDXI01012931.1_664619_665212
>Malaclemys_terrapin_MDXI01012940.1_124_1053
>Malaclemys_terrapin_MDXI01012976.1_29671_29288
>Malaclemys_terrapin_MDXI01012977.1_14043_12436
>Malaclemys_terrapin_MDXI01013066.1_78388_81030
>Malaclemys_terrapin_MDXI01013076.1_181794_177978
>Malaclemys_terrapin_MDXI01013089.1_79848_80624
>Malaclemys_terrapin_MDXI01013130.1_2732_1653
>Malaclemys_terrapin_MDXI01013154.1_675594_675154
>Malaclemys_terrapin_MDXI01013154.1_1758246_1755486
>Malaclemys_terrapin_MDXI01013163.1_789579_788371
>Malaclemys_terrapin_MDXI01013188.1_26700_27671
>Malaclemys_terrapin_MDXI01013188.1_84402_83593
>Malaclemys_terrapin_MDXI01013195.1_276759_274720
>Malaclemys_terrapin_MDXI01013205.1_493812_494576
>Malaclemys_terrapin_MDXI01013207.1_229777_229114
>Malaclemys_terrapin_MDXI01013245.1_1721478_1719510
>Malaclemys_terrapin_MDXI01013264.1_1288162_1287350
>Malaclemys_terrapin_MDXI01013272.1_99378_100658
>Malaclemys_terrapin_MDXI01013292.1_21915_21169
>Malaclemys_terrapin_MDXI01013359.1_582823_584642
>Malaclemys_terrapin_MDXI01013454.1_434033_432855
>Malaclemys_terrapin_MDXI01013557.1_19987_20898
>Malaclemys_terrapin_MDXI01013565.1_83702_84790
>Malaclemys_terrapin_MDXI01013572.1_9536_10186
>Malaclemys_terrapin_MDXI01013602.1_16859_16132
>Malaclemys_terrapin_MDXI01013625.1_69550_68535
>Malaclemys_terrapin_MDXI01013627.1_17257_18328
>Malaclemys_terrapin_MDXI01013635.1_1968_2780
>Malaclemys_terrapin_MDXI01013682.1_400280_400879
>Malaclemys_terrapin_MDXI01013749.1_11873_11383
>Malaclemys_terrapin_MDXI01013767.1_560327_561321
>Malaclemys_terrapin_MDXI01013773.1_159910_159008
>Malaclemys_terrapin_MDXI01013800.1_959739_960269
>Malaclemys_terrapin_MDXI01013853.1_3936_3280
>Malaclemys_terrapin_MDXI01013855.1_8103_7639
>Malaclemys_terrapin_MDXI01013856.1_3754_3044
>Malaclemys_terrapin_MDXI01013859.1_513015_512605
>Malaclemys_terrapin_MDXI01013859.1_416871_415405
>Malaclemys_terrapin_MDXI01013965.1_137686_135915
>Malaclemys_terrapin_MDXI01013969.1_108075_108779
>Malaclemys_terrapin_MDXI01014054.1_16181_13146
>Malaclemys_terrapin_MDXI01014082.1_233813_233136
>Malaclemys_terrapin_MDXI01014092.1_110345_112213
>Malaclemys_terrapin_MDXI01014092.1_236645_233895
>Malaclemys_terrapin_MDXI01014092.1_222783_223587
>Malaclemys_terrapin_MDXI01014100.1_196599_199202
>Malaclemys_terrapin_MDXI01014118.1_4677_3980
>Malaclemys_terrapin_MDXI01014125.1_582_1658
>Malaclemys_terrapin_MDXI01014136.1_500059_499340
>Malaclemys_terrapin_MDXI01014156.1_47694_50251
>Malaclemys_terrapin_MDXI01014158.1_197370_199499
>Malaclemys_terrapin_MDXI01014165.1_52262_49988
>Malaclemys_terrapin_MDXI01014181.1_10954_10511
>Malaclemys_terrapin_MDXI01014187.1_10940_8768
>Malaclemys_terrapin_MDXI01014249.1_334111_334530
>Malaclemys_terrapin_MDXI01014283.1_89330_89923
>Malaclemys_terrapin_MDXI01014292.1_1324_2181
>Malaclemys_terrapin_MDXI01014298.1_27815_24923
>Malaclemys_terrapin_MDXI01014321.1_909134_910213
>Malaclemys_terrapin_MDXI01014363.1_141849_143453
>Malaclemys_terrapin_MDXI01014363.1_377419_374638
>Malaclemys_terrapin_MDXI01014363.1_516076_518742
>Malaclemys_terrapin_MDXI01014372.1_11061_14053
>Malaclemys_terrapin_MDXI01014377.1_15591_16115
>Malaclemys_terrapin_MDXI01014414.1_41607_41155
>Malaclemys_terrapin_MDXI01014417.1_872247_871375
>Malaclemys_terrapin_MDXI01014422.1_248908_251549
>Malaclemys_terrapin_MDXI01014448.1_265996_264863
>Malaclemys_terrapin_MDXI01014510.1_35378_34384
>Malaclemys_terrapin_MDXI01014533.1_357122_357781
>Malaclemys_terrapin_MDXI01014547.1_213302_212170
>Malaclemys_terrapin_MDXI01014549.1_53817_55411
>Malaclemys_terrapin_MDXI01014560.1_6788_7424
>Malaclemys_terrapin_MDXI01014561.1_1807_3510
>Malaclemys_terrapin_MDXI01014562.1_196612_195806
>Malaclemys_terrapin_MDXI01014645.1_67794_64714
>Malaclemys_terrapin_MDXI01014676.1_122792_124069
>Malaclemys_terrapin_MDXI01014685.1_3666_2939
>Malaclemys_terrapin_MDXI01014713.1_321397_320720
>Malaclemys_terrapin_MDXI01014736.1_100797_102076
>Malaclemys_terrapin_MDXI01014765.1_446032_445622
>Malaclemys_terrapin_MDXI01014765.1_63554_64516
>Malaclemys_terrapin_MDXI01014771.1_168028_170788
>Malaclemys_terrapin_MDXI01014778.1_391957_390989
>Malaclemys_terrapin_MDXI01014779.1_20200_21129
>Malaclemys_terrapin_MDXI01014788.1_3548_2471
>Malaclemys_terrapin_MDXI01014796.1_159316_156721
>Malaclemys_terrapin_MDXI01014796.1_257034_254878
>Malaclemys_terrapin_MDXI01014839.1_45604_44159
>Malaclemys_terrapin_MDXI01014860.1_144589_144927
>Malaclemys_terrapin_MDXI01014883.1_38219_37506
>Malaclemys_terrapin_MDXI01014884.1_10677_10150
>Malaclemys_terrapin_MDXI01014920.1_11233_11961
>Malaclemys_terrapin_MDXI01014941.1_30026_30598
>Malaclemys_terrapin_MDXI01014960.1_16126_18451
>Malaclemys_terrapin_MDXI01014960.1_3959_4765
>Malaclemys_terrapin_MDXI01015101.1_146011_145163
>Malaclemys_terrapin_MDXI01015153.1_10514_9775
>Malaclemys_terrapin_MDXI01015175.1_157433_159840
>Malaclemys_terrapin_MDXI01015180.1_5085_7768
>Malaclemys_terrapin_MDXI01015183.1_518263_519231
>Malaclemys_terrapin_MDXI01015246.1_3666_2030
>Malaclemys_terrapin_MDXI01015278.1_1699_2013
>Malaclemys_terrapin_MDXI01015279.1_20878_20222
>Malaclemys_terrapin_MDXI01015280.1_3548_2887
>Malaclemys_terrapin_MDXI01015348.1_939361_938789
>Malaclemys_terrapin_MDXI01015348.1_648664_649455
>Malaclemys_terrapin_MDXI01015368.1_7344_8423
>Malaclemys_terrapin_MDXI01015375.1_443831_444644
>Malaclemys_terrapin_MDXI01015375.1_524980_526539
>Malaclemys_terrapin_MDXI01015396.1_489605_490393
>Malaclemys_terrapin_MDXI01015430.1_14704_13047
>Malaclemys_terrapin_MDXI01015455.1_53180_53869
>Malaclemys_terrapin_MDXI01015472.1_640560_639834
>Malaclemys_terrapin_MDXI01015481.1_11362_12066
>Malaclemys_terrapin_MDXI01015540.1_1771_62
>Malaclemys_terrapin_MDXI01015556.1_140959_140296
>Malaclemys_terrapin_MDXI01015604.1_8394_9356
>Malaclemys_terrapin_MDXI01015608.1_218898_216670
>Malaclemys_terrapin_MDXI01015608.1_33742_36376
>Malaclemys_terrapin_MDXI01015618.1_437994_435853
>Malaclemys_terrapin_MDXI01015618.1_3949_6463
>Malaclemys_terrapin_MDXI01015619.1_352355_351478
>Malaclemys_terrapin_MDXI01015628.1_370119_369346
>Malaclemys_terrapin_MDXI01015667.1_420597_419763
>Malaclemys_terrapin_MDXI01015667.1_143017_144243
>Malaclemys_terrapin_MDXI01015694.1_1191025_1188387
>Malaclemys_terrapin_MDXI01015825.1_2435_1773
>Malaclemys_terrapin_MDXI01015829.1_7602_7294
>Malaclemys_terrapin_MDXI01015829.1_19648_19181
>Malaclemys_terrapin_MDXI01015957.1_75446_78194
>Malaclemys_terrapin_MDXI01015993.1_67813_68565
>Malaclemys_terrapin_MDXI01015995.1_3611_1446
>Malaclemys_terrapin_MDXI01016022.1_527967_529175
>Malaclemys_terrapin_MDXI01016053.1_57555_54938
>Malaclemys_terrapin_MDXI01016143.1_318573_319652
>Malaclemys_terrapin_MDXI01016187.1_426_3300
>Malaclemys_terrapin_MDXI01016203.1_22765_21681
>Malaclemys_terrapin_MDXI01016204.1_4143_3469
>Malaclemys_terrapin_MDXI01016215.1_285395_284124
>Malaclemys_terrapin_MDXI01016293.1_325201_324546
>Malaclemys_terrapin_MDXI01016304.1_307776_308719
>Malaclemys_terrapin_MDXI01016340.1_43562_45244
>Malaclemys_terrapin_MDXI01016344.1_142193_142819
>Malaclemys_terrapin_MDXI01016502.1_3543_3079
>Malaclemys_terrapin_MDXI01016535.1_494_1225
>Malaclemys_terrapin_MDXI01016536.1_209603_210688
>Malaclemys_terrapin_MDXI01016633.1_25385_25783
>Malaclemys_terrapin_MDXI01016640.1_33316_30714
>Malaclemys_terrapin_MDXI01016658.1_5005_6084
>Malaclemys_terrapin_MDXI01016734.1_12837_14236
>Malaclemys_terrapin_MDXI01016768.1_59498_60301
>Malaclemys_terrapin_MDXI01016821.1_1274_3913
>Malaclemys_terrapin_MDXI01016901.1_64550_66069
>Malaclemys_terrapin_MDXI01016952.1_4195_2901
>Malaclemys_terrapin_MDXI01016996.1_327739_328699
>Malaclemys_terrapin_MDXI01017001.1_645486_643744
>Malaclemys_terrapin_MDXI01017001.1_3433_2642
>Malaclemys_terrapin_MDXI01017017.1_269519_272263
>Malaclemys_terrapin_MDXI01017053.1_22778_22326
>Malaclemys_terrapin_MDXI01017126.1_2246_2725
>Malaclemys_terrapin_MDXI01017135.1_120745_119651
>Malaclemys_terrapin_MDXI01017154.1_83239_84573
>Malaclemys_terrapin_MDXI01017196.1_5559_3354
>Malaclemys_terrapin_MDXI01017197.1_6771_6030
>Malaclemys_terrapin_MDXI01017219.1_62278_63063
>Malaclemys_terrapin_MDXI01017290.1_87786_90149
>Malaclemys_terrapin_MDXI01017344.1_9847_12461
>Malaclemys_terrapin_MDXI01017352.1_46058_44927
>Malaclemys_terrapin_MDXI01017462.1_205188_204596
>Malaclemys_terrapin_MDXI01017500.1_157253_158068
>Malaclemys_terrapin_MDXI01017553.1_1580855_1583487
>Malaclemys_terrapin_MDXI01017614.1_520142_517406
>Malaclemys_terrapin_MDXI01017640.1_115930_116700
>Malaclemys_terrapin_MDXI01017654.1_49994_51344
>Malaclemys_terrapin_MDXI01017706.1_69757_72212
>Malaclemys_terrapin_MDXI01017762.1_389379_388815
>Malaclemys_terrapin_MDXI01017777.1_10967_10479
>Malaclemys_terrapin_MDXI01017819.1_493917_494327
>Malaclemys_terrapin_MDXI01017838.1_79050_81701
>Malaclemys_terrapin_MDXI01017844.1_18312_17056
>Malaclemys_terrapin_MDXI01017849.1_16132_15375
>Malaclemys_terrapin_MDXI01017879.1_18334_19067
>Malaclemys_terrapin_MDXI01017884.1_24818_25840
>Malaclemys_terrapin_MDXI01017915.1_32528_32992
>Malaclemys_terrapin_MDXI01017939.1_18095_18466
>Malaclemys_terrapin_MDXI01017942.1_9544_10035
>Malaclemys_terrapin_MDXI01018015.1_17867_15602
>Malaclemys_terrapin_MDXI01018021.1_106901_108298
>Malaclemys_terrapin_MDXI01018021.1_639468_638740
>Malaclemys_terrapin_MDXI01018036.1_9164_9730
>Malaclemys_terrapin_MDXI01018036.1_31675_32121
>Malaclemys_terrapin_MDXI01018038.1_4520_5044
>Malaclemys_terrapin_MDXI01018040.1_8959_6923
>Malaclemys_terrapin_MDXI01018041.1_7754_5589
>Malaclemys_terrapin_MDXI01018042.1_2602_2159
>Malaclemys_terrapin_MDXI01018043.1_29930_29469
>Malaclemys_terrapin_MDXI01018059.1_325164_324229
>Malaclemys_terrapin_MDXI01018067.1_25757_26338
>Malaclemys_terrapin_MDXI01018076.1_90755_90021
>Malaclemys_terrapin_MDXI01018111.1_311970_313769
>Malaclemys_terrapin_MDXI01018129.1_6168_5434
>Malaclemys_terrapin_MDXI01018130.1_444362_443625
>Malaclemys_terrapin_MDXI01018163.1_34022_35915
>Malaclemys_terrapin_MDXI01018168.1_141554_142147
>Malaclemys_terrapin_MDXI01018173.1_14293_13574
>Malaclemys_terrapin_MDXI01018189.1_204620_204036
>Malaclemys_terrapin_MDXI01018306.1_158584_159256
>Malaclemys_terrapin_MDXI01018325.1_387294_386486
>Malaclemys_terrapin_MDXI01018325.1_357686_358135
>Malaclemys_terrapin_MDXI01018326.1_10671_9700
>Malaclemys_terrapin_MDXI01018339.1_91948_92667
>Malaclemys_terrapin_MDXI01018343.1_4987_2237
>Malaclemys_terrapin_MDXI01018344.1_2224_1577
>Malaclemys_terrapin_MDXI01018346.1_23908_21440
>Malaclemys_terrapin_MDXI01018362.1_199684_199247
>Malaclemys_terrapin_MDXI01018386.1_38086_35467
>Malaclemys_terrapin_MDXI01018386.1_36684_36217
>Malaclemys_terrapin_MDXI01018476.1_115664_115275
>Malaclemys_terrapin_MDXI01018494.1_106081_103688
>Malaclemys_terrapin_MDXI01018572.1_177915_178729
>Malaclemys_terrapin_MDXI01018588.1_186667_187735
>Malaclemys_terrapin_MDXI01018591.1_45081_48106
>Malaclemys_terrapin_MDXI01018605.1_219919_216929
>Malaclemys_terrapin_MDXI01018612.1_41513_42235
>Malaclemys_terrapin_MDXI01018636.1_125823_126215
>Malaclemys_terrapin_MDXI01018655.1_6242_9392
>Malaclemys_terrapin_MDXI01018714.1_18643_19098
>Malaclemys_terrapin_MDXI01018717.1_308469_310582
>Malaclemys_terrapin_MDXI01018746.1_89747_91018
>Malaclemys_terrapin_MDXI01018766.1_22186_20411
>Malaclemys_terrapin_MDXI01018793.1_17736_18662
>Malaclemys_terrapin_MDXI01018825.1_9718_9061
>Malaclemys_terrapin_MDXI01018866.1_9448_10099
>Malaclemys_terrapin_MDXI01018869.1_4912_5586
>Malaclemys_terrapin_MDXI01018982.1_68178_65623
>Malaclemys_terrapin_MDXI01018987.1_97754_97227
>Malaclemys_terrapin_MDXI01019020.1_24757_25552
>Malaclemys_terrapin_MDXI01019021.1_4107_4853
>Malaclemys_terrapin_MDXI01019023.1_6116_7291
>Malaclemys_terrapin_MDXI01019115.1_35910_32829
>Malaclemys_terrapin_MDXI01019125.1_81332_82645
>Malaclemys_terrapin_MDXI01019165.1_104355_106838
>Malaclemys_terrapin_MDXI01019181.1_13776_15329
>Malaclemys_terrapin_MDXI01019189.1_8814_9583
>Malaclemys_terrapin_MDXI01019221.1_11168_12264
>Malaclemys_terrapin_MDXI01019223.1_140592_137884
>Malaclemys_terrapin_MDXI01019252.1_7123_6471
>Malaclemys_terrapin_MDXI01019277.1_45349_42387
>Malaclemys_terrapin_MDXI01019310.1_8175_8831
>Malaclemys_terrapin_MDXI01019312.1_4490_5149
>Malaclemys_terrapin_MDXI01019314.1_633_1371
>Malaclemys_terrapin_MDXI01019585.1_13149_14650
>Malaclemys_terrapin_MDXI01019608.1_29119_29505
>Malaclemys_terrapin_MDXI01019768.1_743_1946
>Malaclemys_terrapin_MDXI01019775.1_128562_131020
>Malaclemys_terrapin_MDXI01019802.1_88881_89672
>Malaclemys_terrapin_MDXI01019904.1_16098_13424
>Malaclemys_terrapin_MDXI01019905.1_31689_28976
>Malaclemys_terrapin_MDXI01019996.1_5879_5538
>Malaclemys_terrapin_MDXI01019997.1_4729_4211
>Malaclemys_terrapin_MDXI01020000.1_7180_4675
>Malaclemys_terrapin_MDXI01020004.1_29894_28935
>Malaclemys_terrapin_MDXI01020016.1_123413_122685
>Malaclemys_terrapin_MDXI01020026.1_340366_341099
>Malaclemys_terrapin_MDXI01020039.1_28940_31545
>Malaclemys_terrapin_MDXI01020054.1_30825_30142
>Malaclemys_terrapin_MDXI01020063.1_265101_264487
>Malaclemys_terrapin_MDXI01020066.1_195593_196718
>Malaclemys_terrapin_MDXI01020080.1_1770969_1768982
>Malaclemys_terrapin_MDXI01020128.1_1462146_1462877
>Malaclemys_terrapin_MDXI01020147.1_274549_272792
>Malaclemys_terrapin_MDXI01020156.1_124466_123723
>Malaclemys_terrapin_MDXI01020172.1_57555_58576
>Malaclemys_terrapin_MDXI01020262.1_3544_5548
>Malaclemys_terrapin_MDXI01020328.1_9679_10701
>Malaclemys_terrapin_MDXI01020328.1_5653_3013
>Malaclemys_terrapin_MDXI01020368.1_136105_133654
>Malaclemys_terrapin_MDXI01020370.1_134872_132127
>Malaclemys_terrapin_MDXI01020401.1_17355_14616
>Malaclemys_terrapin_MDXI01020416.1_692289_692831
>Malaclemys_terrapin_MDXI01020460.1_13942_13379
>Malaclemys_terrapin_MDXI01020471.1_16599_17327
>Malaclemys_terrapin_MDXI01020508.1_107708_105892
>Malaclemys_terrapin_MDXI01020531.1_319351_318764
>Malaclemys_terrapin_MDXI01020558.1_86128_85400
>Malaclemys_terrapin_MDXI01020603.1_26988_29472
>Malaclemys_terrapin_MDXI01020632.1_679889_680917
>Malaclemys_terrapin_MDXI01020657.1_12236_12925
>Malaclemys_terrapin_MDXI01020684.1_560802_561493
>Malaclemys_terrapin_MDXI01020794.1_15052_16131
>Malaclemys_terrapin_MDXI01020919.1_243997_244536
>Malaclemys_terrapin_MDXI01020921.1_49117_52238
>Malaclemys_terrapin_MDXI01021015.1_230965_233241
>Malaclemys_terrapin_MDXI01021022.1_137075_136625
>Malaclemys_terrapin_MDXI01021131.1_158476_159178
>Malaclemys_terrapin_MDXI01021138.1_8728_8018
>Malaclemys_terrapin_MDXI01021181.1_321440_320040
>Malaclemys_terrapin_MDXI01021251.1_169440_167568
>Malaclemys_terrapin_MDXI01021256.1_431160_431886
>Malaclemys_terrapin_MDXI01021379.1_119719_120843
>Malaclemys_terrapin_MDXI01021380.1_3147_1107
>Malaclemys_terrapin_MDXI01021419.1_13248_13943
>Malaclemys_terrapin_MDXI01021493.1_343472_340969
>Malaclemys_terrapin_MDXI01021501.1_42191_44793
>Malaclemys_terrapin_MDXI01021536.1_43417_42626
>Malaclemys_terrapin_MDXI01021537.1_2870_3400
>Malaclemys_terrapin_MDXI01021580.1_374804_373923
>Malaclemys_terrapin_MDXI01021580.1_202892_199904
>Malaclemys_terrapin_MDXI01021580.1_90692_88388
>Malaclemys_terrapin_MDXI01021619.1_299289_298696
>Malaclemys_terrapin_MDXI01021641.1_16726_17598
>Maylandia_zebra_NW_014444476.1_3730523_3730807
>Maylandia_zebra_NW_014444531.1_12933_10314
>Maylandia_zebra_NW_014444542.1_4195524_4198256
>Maylandia_zebra_NW_014444604.1_6847_9582
>Maylandia_zebra_NW_014444642.1_1658335_1660112
>Maylandia_zebra_NW_014444660.1_7588_10614
>Maylandia_zebra_NW_014444709.1_70087_76273
>Maylandia_zebra_NW_014444748.1_12558_13061
>Maylandia_zebra_NW_014444803.1_14427_14930
>Maylandia_zebra_NW_014444826.1_6456_5230
>Maylandia_zebra_NW_014444852.1_1748368_1749408
>Maylandia_zebra_NW_014444863.1_534822_535286
>Maylandia_zebra_NW_014444896.1_41749_42219
>Maylandia_zebra_NW_014444941.1_474296_474580
>Maylandia_zebra_NW_014444985.1_1061897_1062355
>Maylandia_zebra_NW_014445003.1_14047_14826
>Maylandia_zebra_NW_014445008.1_551635_552579
>Maylandia_zebra_NW_014445008.1_554029_554928
>Maylandia_zebra_NW_014445019.1_250410_249961
>Maylandia_zebra_NW_014445041.1_442767_442363
>Maylandia_zebra_NW_014445062.1_7005_7298
>Maylandia_zebra_NW_014445074.1_139733_138417
>Maylandia_zebra_NW_014445085.1_3046535_3045591
>Maylandia_zebra_NW_014445107.1_1187265_1188281
>Maylandia_zebra_NW_014445141.1_962315_961773
>Maylandia_zebra_NW_014445146.1_14234_11657
>Maylandia_zebra_NW_014445174.1_1677986_1678525
>Maylandia_zebra_NW_014445285.1_1736983_1736201
>Maylandia_zebra_NW_014445348.1_2664_3662
>Maylandia_zebra_NW_014445385.1_950149_952533
>Maylandia_zebra_NW_014445506.1_138094_140512
>Maylandia_zebra_NW_014445506.1_1422286_1423005
>Maylandia_zebra_NW_014445528.1_7671_8793
>Maylandia_zebra_NW_014445574.1_853512_856247
>Maylandia_zebra_NW_014445662.1_333216_334379
>Maylandia_zebra_NW_014445662.1_715445_715960
>Maylandia_zebra_NW_014445674.1_1822612_1820014
>Maylandia_zebra_NW_014445796.1_870076_870579
>Maylandia_zebra_NW_014445918.1_65494_66177
>Maylandia_zebra_NW_014445994.1_542_1081
>Maylandia_zebra_NW_014446150.1_983801_983349
>Maylandia_zebra_NW_014446174.1_6094_6441
>Maylandia_zebra_NW_014446339.1_857_480
>Maylandia_zebra_NW_014446557.1_1491_145
>Maylandia_zebra_NW_014446560.1_2583_183
>Maylandia_zebra_NW_014446560.1_587940_588578
>Maylandia_zebra_NW_014446716.1_1010558_1008378
>Maylandia_zebra_NW_014446760.1_180923_183715
>Maylandia_zebra_NW_014446794.1_707044_704138
>Maylandia_zebra_NW_014446826.1_9890_9372
>Maylandia_zebra_NW_014446876.1_2247_1342
>Maylandia_zebra_NW_014446971.1_432223_431779
>Maylandia_zebra_NW_014447049.1_172325_172786
>Maylandia_zebra_NW_014447049.1_2118_2853
>Maylandia_zebra_NW_014447114.1_10308496_10308017
>Maylandia_zebra_NW_014447114.1_10383414_10380685
>Maylandia_zebra_NW_014447294.1_4589022_4591820
>Maylandia_zebra_NW_014447297.1_407239_405893
>Maylandia_zebra_NW_014447305.1_1535530_1534805
>Maylandia_zebra_NW_014447315.1_409008_409775
>Maylandia_zebra_NW_014447318.1_324428_325060
>Maylandia_zebra_NW_014447321.1_189160_189951
>Maylandia_zebra_NW_014447338.1_522015_520561
>Maylandia_zebra_NW_014447379.1_61943_59211
>Maylandia_zebra_NW_014447382.1_281462_278679
>Maylandia_zebra_NW_014447430.1_142049_144459
>Maylandia_zebra_NW_014447433.1_183025_182777
>Maylandia_zebra_NW_014447438.1_918461_917321
>Maylandia_zebra_NW_014447449.1_1180699_1178520
>Maylandia_zebra_NW_014447449.1_1183215_1184033
>Maylandia_zebra_NW_014447461.1_5702376_5701918
>Maylandia_zebra_NW_014447472.1_4676782_4676498
>Maylandia_zebra_NW_014447472.1_6412280_6412648
>Maylandia_zebra_NW_014447476.1_70119_66752
>Maylandia_zebra_NW_014447483.1_2813110_2814249
>Maylandia_zebra_NW_014447502.1_31301_30912
>Maylandia_zebra_NW_014447516.1_3634410_3633691
>Maylandia_zebra_NW_014447531.1_39717_38392
>Maylandia_zebra_NW_014447556.1_12726_9423
>Maylandia_zebra_NW_014447562.1_107937_106066
>Maylandia_zebra_NW_014447562.1_42899_43620
>Maylandia_zebra_NW_014447573.1_61021_64621
>Maylandia_zebra_NW_014447613.1_46948_46060
>Maylandia_zebra_NW_014447632.1_64750_67484
>Maylandia_zebra_NW_014447657.1_62520_65248
>Maylandia_zebra_NW_014447694.1_18008_16134
>Maylandia_zebra_NW_014447695.1_39116_38010
>Maylandia_zebra_NW_014447728.1_4887451_4888329
>Maylandia_zebra_NW_014447742.1_40275_41653
>Maylandia_zebra_NW_014447751.1_1072_95
>Maylandia_zebra_NW_014447753.1_491_1611
>Maylandia_zebra_NW_014447755.1_133_693
>Maylandia_zebra_NW_014447759.1_30156_32882
>Maylandia_zebra_NW_014447764.1_13300_10268
>Maylandia_zebra_NW_014447775.1_46901_46062
>Maylandia_zebra_NW_014447795.1_4025371_4024667
>Maylandia_zebra_NW_014447812.1_13156_15808
>Maylandia_zebra_NW_014447814.1_44953_44327
>Maylandia_zebra_NW_014447828.1_4920_2160
>Maylandia_zebra_NW_014447928.1_604120_604380
>Maylandia_zebra_NW_014447999.1_4953_6926
>Mchenga_conophoros_ABPJ01010814.1_992_1990
>Mchenga_conophoros_ABPJ01026728.1_2_1402
>Mchenga_conophoros_ABPJ01083489.1_101_502
>Mchenga_conophoros_EQ151888.1_5036_5305
>Mchenga_conophoros_EQ152881.1_1060_3224
>Mchenga_conophoros_EQ155325.1_1260_1679
>Mchenga_conophoros_EQ155629.1_1794_10
>Mchenga_conophoros_EQ161068.1_518_81
>Melanochromis_auratus_ABPL01005297.1_791_2119
>Melanochromis_auratus_ABPL01010616.1_1540_557
>Melanochromis_auratus_ABPL01014471.1_1084_473
>Melanochromis_auratus_ABPL01049324.1_866_294
>Melanochromis_auratus_ABPL01063418.1_1_543
>Melanochromis_auratus_EQ185434.1_14069_14554
>Melanochromis_auratus_EQ185468.1_4384_3380
>Melanochromis_auratus_EQ185470.1_6876_6358
>Melanochromis_auratus_EQ185497.1_3207_3725
>Melanochromis_auratus_EQ185735.1_3168_2845
>Melanochromis_auratus_EQ185864.1_4054_3593
>Melanochromis_auratus_EQ186285.1_6_347
>Melanochromis_auratus_EQ187485.1_1194_1463
>Melanochromis_auratus_EQ188385.1_84_341
>Melanochromis_auratus_EQ195440.1_974_75
>Melanochromis_auratus_EQ195513.1_640_383
>Miichthy_miiuy_JXSJ01000003.1_3877734_3878072
>Miichthy_miiuy_JXSJ01000003.1_3914175_3914483
>Miichthy_miiuy_JXSJ01000003.1_3933679_3936145
>Miichthy_miiuy_JXSJ01000004.1_1874761_1875096
>Miichthy_miiuy_JXSJ01000007.1_4696074_4696825
>Miichthy_miiuy_JXSJ01000013.1_4049184_4049719
>Miichthy_miiuy_JXSJ01000016.1_4671115_4671747
>Miichthy_miiuy_JXSJ01000016.1_4677671_4678508
>Miichthy_miiuy_JXSJ01000020.1_12619_13317
>Miichthy_miiuy_JXSJ01000022.1_1965743_1966831
>Miichthy_miiuy_JXSJ01000029.1_122695_124047
>Miichthy_miiuy_JXSJ01000029.1_99322_101536
>Miichthy_miiuy_JXSJ01000039.1_2713632_2713907
>Miichthy_miiuy_JXSJ01000072.1_1381627_1381914
>Miichthy_miiuy_JXSJ01000090.1_274483_275085
>Miichthy_miiuy_JXSJ01000090.1_343249_345975
>Miichthy_miiuy_JXSJ01000101.1_938724_938927
>Miichthy_miiuy_JXSJ01000112.1_299033_299521
>Miichthy_miiuy_JXSJ01000136.1_118712_119506
>Miichthy_miiuy_JXSJ01000139.1_579778_582082
>Miichthy_miiuy_JXSJ01000192.1_119780_120319
>Miichthy_miiuy_JXSJ01000212.1_18358_20885
>Miichthy_miiuy_JXSJ01000212.1_297_752
>Miichthy_miiuy_JXSJ01000234.1_250932_251390
>Miichthy_miiuy_JXSJ01000268.1_193831_195466
>Miichthy_miiuy_JXSJ01000289.1_308078_312642
>Miichthy_miiuy_JXSJ01000328.1_290305_291105
>Miichthy_miiuy_JXSJ01000383.1_23235_25150
>Miichthy_miiuy_JXSJ01000448.1_25766_26155
>Miichthy_miiuy_JXSJ01000467.1_3043_3615
>Miichthy_miiuy_JXSJ01000763.1_18192_20888
>Miichthy_miiuy_JXSJ01000776.1_28672_29565
>Miichthy_miiuy_JXSJ01001280.1_1361_1813
>Miichthy_miiuy_JXSJ01001303.1_25504_25965
>Miichthy_miiuy_JXSJ01001400.1_12838_13836
>Morone_saxatilis_JTCL01001315.1_11443_11030
>Morone_saxatilis_JTCL01005674.1_8825_8409
>Morone_saxatilis_JTCL01005905.1_41_934
>Morone_saxatilis_JTCL01016731.1_6_686
>Morone_saxatilis_JTCL01016888.1_72_533
>Morone_saxatilis_JTCL01018697.1_3370_2603
>Morone_saxatilis_JTCL01019371.1_3952_3545
>Morone_saxatilis_JTCL01030634.1_3129_1995
>Nanorana_parkeri_JYOU_contig85755_22245_23411
>Nanorana_parkeri_JYOU_contig89467_14299_15124
>Nanorana_parkeri_JYOU01000565.1_contig565_31684_34127
>Nanorana_parkeri_JYOU01005090.1_contig5090_3641_5913
>Nanorana_parkeri_JYOU01006307.1_contig6307_6238_6888
>Nanorana_parkeri_JYOU01009147.1_contig9147_54045_56760
>Nanorana_parkeri_JYOU01012698.1_contig12698_17859_19217
>Nanorana_parkeri_JYOU01015132.1_contig15132_71083_72155
>Nanorana_parkeri_JYOU01015900.1_contig15900_47322_46687
>Nanorana_parkeri_JYOU01021361.1_contig21361_10495_11973
>Nanorana_parkeri_JYOU01022665.1_contig22665_44323_45405
>Nanorana_parkeri_JYOU01026812.1_contig26812_944_144
>Nanorana_parkeri_JYOU01029037.1_contig29037_3000_3809
>Nanorana_parkeri_JYOU01029834.1_contig29834_35772_36422
>Nanorana_parkeri_JYOU01029834.1_contig29834_41560_41808
>Nanorana_parkeri_JYOU01029835.1_contig29835_10440_11084
>Nanorana_parkeri_JYOU01029835.1_contig29835_5018_5662
>Nanorana_parkeri_JYOU01039962.1_contig39962_44703_44831
>Nanorana_parkeri_JYOU01044109.1_contig44109_572_2956
>Nanorana_parkeri_JYOU01045887.1_contig45887_813_3881
>Nanorana_parkeri_JYOU01047579.1_contig47579_22417_23565
>Nanorana_parkeri_JYOU01048085.1_contig48085_5262_7616
>Nanorana_parkeri_JYOU01048702.1_contig48702_41545_44029
>Nanorana_parkeri_JYOU01048703.1_contig48703_93_1920
>Nanorana_parkeri_JYOU01054349.1_contig54349_8_637
>Nanorana_parkeri_JYOU01056180.1_contig56180_2574_3146
>Nanorana_parkeri_JYOU01056717.1_contig56717_933_3665
>Nanorana_parkeri_JYOU01058928.1_contig58928_7428_8809
>Nanorana_parkeri_JYOU01059094.1_contig59094_9848_10276
>Nanorana_parkeri_JYOU01059597.1_contig59597_55183_56412
>Nanorana_parkeri_JYOU01060811.1_contig60811_23167_22199
>Nanorana_parkeri_JYOU01061261.1_contig61261_2789_5257
>Nanorana_parkeri_JYOU01066612.1_contig66612_50873_51673
>Nanorana_parkeri_JYOU01067541.1_contig67541_8871_10147
>Nanorana_parkeri_JYOU01070272.1_contig70272_6171_5140
>Nanorana_parkeri_JYOU01072448.1_contig72448_14748_15239
>Nanorana_parkeri_JYOU01072540.1_contig72540_14400_17524
>Nanorana_parkeri_JYOU01075270.1_contig75270_6006_6800
>Nanorana_parkeri_JYOU01076889.1_contig76889_84616_85068
>Nanorana_parkeri_JYOU01077189.1_contig105527_55706_56640
>Nanorana_parkeri_JYOU01077579.1_contig77579_13866_14213
>Nanorana_parkeri_JYOU01077579.1_contig77579_2681_3548
>Nanorana_parkeri_JYOU01080980.1_contig80980_69934_70431
>Nanorana_parkeri_JYOU01083139.1_contig83139_1225_3577
>Nanorana_parkeri_JYOU01083380.1_contig83380_34872_36674
>Nanorana_parkeri_JYOU01083903.1_contig83903_1038_3711
>Nanorana_parkeri_JYOU01084210.1_contig84210_3217_5942
>Nanorana_parkeri_JYOU01085387.1_contig85387_17299_18168
>Nanorana_parkeri_JYOU01085387.1_contig85387_9211_9495
>Nanorana_parkeri_JYOU01085549.1_contig85549_42191_44824
>Nanorana_parkeri_JYOU01086407.1_contig86407_15696_16499
>Nanorana_parkeri_JYOU01086410.1_contig86410_3984_6762
>Nanorana_parkeri_JYOU010867919.1_contig67919_11645_12553
>Nanorana_parkeri_JYOU01087175.1_contig87175_12090_13181
>Nanorana_parkeri_JYOU01087176.1_contig87176_7_957
>Nanorana_parkeri_JYOU01087301.1_contig87301_8736_8936
>Nanorana_parkeri_JYOU01087359.1_contig87359_1574_2767
>Nanorana_parkeri_JYOU01089060.1_contig89060_47664_50185
>Nanorana_parkeri_JYOU01089061.1_contig89061_3176_4534
>Nanorana_parkeri_JYOU01090813.1_contig90814_15141_15719
>Nanorana_parkeri_JYOU01090813.1_contig90814_2903_3643
>Nanorana_parkeri_JYOU01090884.1_contig90885_51692_51847
>Nanorana_parkeri_JYOU01091502.1_contig91503_405_1418
>Nanorana_parkeri_JYOU01091654.1_contig91655_7965_11368
>Nanorana_parkeri_JYOU01091660.1_contig91661_5431_6372
>Nanorana_parkeri_JYOU01091737.1_contig91738_2979_4067
>Nanorana_parkeri_JYOU01092506.1_contig92507_17626_20383
>Nanorana_parkeri_JYOU01093013.1_contig93014_18969_19851
>Nanorana_parkeri_JYOU01093110.1_contig93111_1501_2793
>Nanorana_parkeri_JYOU01093609.1_contig93610_2170_2910
>Nanorana_parkeri_JYOU01093902.1_contig93903_15785_16785
>Nanorana_parkeri_JYOU01094662.1_contig94663_24070_27525
>Nanorana_parkeri_JYOU01095854.1_contig95855_41653_43695
>Nanorana_parkeri_JYOU01096189.1_contig96190_5580_8018
>Nanorana_parkeri_JYOU01096190.1_contig96191_6631_7161
>Nanorana_parkeri_JYOU01096225.1_contig96226_7467_9741
>Nanorana_parkeri_JYOU01096475.1_contig96476_31688_30873
>Nanorana_parkeri_JYOU01096505.1_contig96506_24486_27051
>Nanorana_parkeri_JYOU01098658.1_contig98659_35961_37872
>Nanorana_parkeri_JYOU01098828.1_contig98829_27591_28856
>Nanorana_parkeri_JYOU01098829.1_contig98830_337_1119
>Nanorana_parkeri_JYOU01099147.1_contig99148_20685_18433
>Nanorana_parkeri_JYOU01099147.1_contig99148_40345_39841
>Nanorana_parkeri_JYOU01099192.1_contig99193_13652_15444
>Nanorana_parkeri_JYOU01099196.1_contig99197_59719_60258
>Nanorana_parkeri_JYOU01100025.1_contig100026_4208_4309
>Nanorana_parkeri_JYOU01100186.1_contig100187_2335_3585
>Nanorana_parkeri_JYOU01100758.1_contig100759_3482_2796
>Nanorana_parkeri_JYOU01101792.1_contig101793_14918_17692
>Nanorana_parkeri_JYOU01101874.1_contig101875_65506_64862
>Nanorana_parkeri_JYOU01102075.1_contig102076_46806_46934
>Nanorana_parkeri_JYOU01103276.1_contig103277_21496_22131
>Nanorana_parkeri_JYOU01103276.1_contig103277_9286_11705
>Nanorana_parkeri_JYOU01104186.1_contig104187_1627_2271
>Nanorana_parkeri_JYOU01105123.1_contig105124_17435_19112
>Nanorana_parkeri_JYOU01105526.1_contig105527_23836_24411
>Nanorana_parkeri_JYOU01105558.1_contig105559_16360_19046
>Nanorana_parkeri_JYOU01106440.1_contig106441_6444_7607
>Nanorana_parkeri_JYOU01106626.1_contig106627_37014_38213
>Nanorana_parkeri_JYOU01106730.1_contig106731_6214_8758
>Nanorana_parkeri_JYOU01108014.1_contig108015_2963_5460
>Nanorana_parkeri_JYOU01108190.1_contig108191_28969_31759
>Nanorana_parkeri_JYOU01108190.1_contig108191_28969_31899
>Nanorana_parkeri_JYOU01108927.1_contig108928_5066_6430
>Nanorana_parkeri_JYOU01109018.1_contig109019_4287_7224
>Nanorana_parkeri_JYOU01113618.1_contig113619_669_1871
>Nanorana_parkeri_JYOU01113949.1_contig113950_5059_4076
>Nanorana_parkeri_JYOU01114701.1_contig114702_13058_13876
>Nanorana_parkeri_JYOU01120227.1_contig120228_2634_3787
>Nanorana_parkeri_JYOU01121566.1_contig121567_5679_8121
>Nanorana_parkeri_JYOU01122291.1_contig122292_618_1745
>Nanorana_parkeri_JYOU01122597.1_contig122598_5450_8381
>Nanorana_parkeri_JYOU01124013.1_contig124014_8750_10280
>Neolamprologus_brichardi_NW_006272003.1_16564316_16565638
>Neolamprologus_brichardi_NW_006272003.1_16922950_16925858
>Neolamprologus_brichardi_NW_006272007.1_3613321_3614409
>Neolamprologus_brichardi_NW_006272011.1_11099518_11100291
>Neolamprologus_brichardi_NW_006272038.1_3006191_3007146
>Neolamprologus_brichardi_NW_006272044.1_2965022_2965489
>Neolamprologus_brichardi_NW_006272044.1_4365237_4366232
>Neolamprologus_brichardi_NW_006272044.1_4378144_4381040
>Neolamprologus_brichardi_NW_006272071.1_1463561_1464802
>Neolamprologus_brichardi_NW_006272071.1_2978101_2978571
>Neolamprologus_brichardi_NW_006272076.1_40033_40576
>Neolamprologus_brichardi_NW_006272102.1_1309860_1310570
>Neolamprologus_brichardi_NW_006272120.1_152785_155460
>Neolamprologus_brichardi_NW_006272124.1_1660745_1661158
>Neolamprologus_brichardi_NW_006272161.1_1095833_1096329
>Neolamprologus_brichardi_NW_006272163.1_248251_248680
>Neolamprologus_brichardi_NW_006272178.1_1061885_1062232
>Neolamprologus_brichardi_NW_006272178.1_545947_546285
>Neolamprologus_brichardi_NW_006272191.1_424321_425274
>Neolamprologus_brichardi_NW_006272191.1_443242_443946
>Neolamprologus_brichardi_NW_006272201.1_110025_110577
>Neolamprologus_brichardi_NW_006272223.1_80563_81076
>Neolamprologus_brichardi_NW_006272227.1_61012_61500
>Neolamprologus_brichardi_NW_006272263.1_182486_182884
>Neolamprologus_brichardi_NW_006272278.1_130883_131302
>Neolamprologus_brichardi_NW_006272278.1_193842_196904
>Neolamprologus_brichardi_NW_006272302.1_149477_154950
>Neolamprologus_brichardi_NW_006272311.1_41240_43576
>Neolamprologus_brichardi_NW_006272316.1_184870_186000
>Neolamprologus_brichardi_NW_006272337.1_76588_74018
>Neolamprologus_brichardi_NW_006272346.1_127015_126143
>Neolamprologus_brichardi_NW_006272350.1_11448_12560
>Neolamprologus_brichardi_NW_006272352.1_107256_108237
>Neolamprologus_brichardi_NW_006272360.1_47126_48286
>Neolamprologus_brichardi_NW_006272360.1_87043_88545
>Neolamprologus_brichardi_NW_006272410.1_4822_2036
>Neolamprologus_brichardi_NW_006272435.1_39310_38840
>Neolamprologus_brichardi_NW_006272468.1_45558_48446
>Neolamprologus_brichardi_NW_006272515.1_36481_35939
>Neolamprologus_brichardi_NW_006272531.1_1111_434
>Neolamprologus_brichardi_NW_006272843.1_10937_8229
>Neolamprologus_brichardi_NW_006273550.1_5444_5902
>Neolamprologus_brichardi_NW_006273610.1_2867_4597
>Nothobranchius_furzeri_NC_029649.1_45563040_45565793
>Nothobranchius_furzeri_NC_029649.1_51937905_51940400
>Nothobranchius_furzeri_NC_029649.1_64872557_64875052
>Nothobranchius_furzeri_NC_029650.1_1675395_1676345
>Nothobranchius_furzeri_NC_029650.1_26191164_26193917
>Nothobranchius_furzeri_NC_029650.1_5014237_5011742
>Nothobranchius_furzeri_NC_029651.1_11037095_11039590
>Nothobranchius_furzeri_NC_029651.1_13031749_13034244
>Nothobranchius_furzeri_NC_029651.1_73595691_73596147
>Nothobranchius_furzeri_NC_029652.1_30673049_30675906
>Nothobranchius_furzeri_NC_029652.1_45290769_45293522
>Nothobranchius_furzeri_NC_029652.1_53854053_53851558
>Nothobranchius_furzeri_NC_029652.1_54343953_54344279
>Nothobranchius_furzeri_NC_029653.1_2195854_2198607
>Nothobranchius_furzeri_NC_029653.1_36327217_36323781
>Nothobranchius_furzeri_NC_029653.1_46358963_46356428
>Nothobranchius_furzeri_NC_029654.1_26532193_26534688
>Nothobranchius_furzeri_NC_029654.1_4372434_4369687
>Nothobranchius_furzeri_NC_029655.1_14519927_14517432
>Nothobranchius_furzeri_NC_029655.1_23687361_23690114
>Nothobranchius_furzeri_NC_029655.1_49907708_49908388
>Nothobranchius_furzeri_NC_029656.1_38010920_38010192
>Nothobranchius_furzeri_NC_029656.1_41134098_41136593
>Nothobranchius_furzeri_NC_029656.1_50160717_50160046
>Nothobranchius_furzeri_NC_029656.1_52242464_52239711
>Nothobranchius_furzeri_NC_029658.1_24417922_24415169
>Nothobranchius_furzeri_NC_029658.1_30151524_30150775
>Nothobranchius_furzeri_NC_029658.1_44144278_44141783
>Nothobranchius_furzeri_NC_029659.1_46150873_46150685
>Nothobranchius_furzeri_NC_029660.1_13427857_13428201
>Nothobranchius_furzeri_NC_029663.1_32090181_32087428
>Nothobranchius_furzeri_NC_029664.1_11636690_11637552
>Nothobranchius_furzeri_NC_029664.1_17417589_17416891
>Nothobranchius_furzeri_NC_029664.1_17423731_17422805
>Nothobranchius_furzeri_NC_029665.1_27312437_27312000
>Nothobranchius_furzeri_NC_029665.1_31371138_31373633
>Nothobranchius_furzeri_NC_029666.1_15784799_15782304
>Nothobranchius_furzeri_NC_029666.1_5827219_5826602
>Nothobranchius_furzeri_NW_015443660.1_46657_47844
>Nothobranchius_furzeri_NW_015443743.1_20343_19615
>Nothobranchius_furzeri_NW_015443851.1_45913_47972
>Nothobranchius_furzeri_NW_015444009.1_152104_154857
>Nothobranchius_furzeri_NW_015444043.1_131474_131731
>Nothobranchius_furzeri_NW_015444056.1_172776_172327
>Nothobranchius_furzeri_NW_015444081.1_71264_77478
>Nothobranchius_furzeri_NW_015444113.1_72073_74543
>Nothobranchius_furzeri_NW_015444180.1_53997_53287
>Nothobranchius_furzeri_NW_015444226.1_69553_72048
>Nothobranchius_furzeri_NW_015444279.1_38028_40781
>Nothobranchius_furzeri_NW_015444430.1_3061_4173
>Nothobranchius_furzeri_NW_015444551.1_1_387
>Nothobranchius_furzeri_NW_015445034.1_4569_5297
>Nothobranchius_furzeri_NW_015445162.1_1455_1934
>Nothobranchius_furzeri_NW_015445427.1_1340_3745
>Nothobranchius_furzeri_NW_015445427.1_3717_4934
>Nothobranchius_furzeri_NW_015445431.1_19054_19818
>Nothobranchius_furzeri_NW_015445792.1_16603_17289
>Nothobranchius_furzeri_NW_015445801.1_4812_8343
>Nothobranchius_furzeri_NW_015445832.1_15538_18425
>Nothobranchius_furzeri_NW_015445854.1_23332_24489
>Nothobranchius_furzeri_NW_015446253.1_7461_8306
>Nothobranchius_furzeri_NW_015446254.1_13980_14288
>Nothobranchius_furzeri_NW_015446349.1_3901_4938
>Nothobranchius_furzeri_NW_015446376.1_7341_10335
>Nothobranchius_furzeri_NW_015446630.1_16418_17506
>Nothobranchius_furzeri_NW_015446874.1_3_1079
>Nothobranchius_furzeri_NW_015447165.1_10051_12160
>Nothobranchius_furzeri_NW_015447174.1_742_2602
>Nothobranchius_furzeri_NW_015447207.1_11718_12416
>Nothobranchius_furzeri_NW_015447207.1_5796_6612
>Nothobranchius_furzeri_NW_015447285.1_4195_6969
>Nothobranchius_furzeri_NW_015447560.1_6_608
>Nothobranchius_furzeri_NW_015447594.1_4358_7075
>Nothobranchius_furzeri_NW_015447771.1_107_805
>Nothobranchius_furzeri_NW_015448154.1_4300_5274
>Nothobranchius_furzeri_NW_015448171.1_4127_6877
>Nothobranchius_furzeri_NW_015448328.1_58627_61425
>Nothobranchius_furzeri_NW_015448382.1_13964_14245
>Nothobranchius_furzeri_NW_015448383.1_59739_60923
>Nothobranchius_furzeri_NW_015448462.1_21264_24039
>Nothobranchius_furzeri_NW_015448775.1_42118_42941
>Nothobranchius_furzeri_NW_015448932.1_39089_42097
>Nothobranchius_furzeri_NW_015448940.1_5594_8388
>Nothobranchius_furzeri_NW_015449226.1_5318_8727
>Nothobranchius_furzeri_NW_015449367.1_120_2775
>Nothobranchius_furzeri_NW_015449477.1_23_763
>Nothobranchius_kuhntae_ACDA01002020.1_437_880
>Nothobranchius_kuhntae_ACDA01002844.1_627_782
>Nothobranchius_kuhntae_ACDA01003558.1_955_1461
>Nothobranchius_kuhntae_ACDA01003607.1_16_723
>Nothobranchius_kuhntae_ACDA01003633.1_860_1432
>Nothobranchius_kuhntae_ACDA01004778.1_16_510
>Nothobranchius_kuhntae_ACDA01004973.1_259_984
>Nothobranchius_kuhntae_ACDA01005052.1_1392_1706
>Nothobranchius_kuhntae_ACDA01005682.1_283_1365
>Nothobranchius_kuhntae_ACDA01005912.1_96_650
>Notothenia_coriiceps_NW_011341978.1_566_75
>Notothenia_coriiceps_NW_011356308.1_3568_4275
>Callorhinchus_milii_NW_6890055.1_5447083_5449950
>Callorhinchus_milii_NW_6890056.1_14791559_14790912
>Callorhinchus_milii_NW_6890057.1_5948547_5945802
>Callorhinchus_milii_NW_6890057.1_9355882_9355375
>Callorhinchus_milii_NW_6890064.1_4765180_4768009
>Callorhinchus_milii_NW_6890066.1_669557_670294
>Callorhinchus_milii_NW_6890066.1_5886990_5886109
>Callorhinchus_milii_NW_6890067.1_348910_352074
>Callorhinchus_milii_NW_6890068.1_2245319_2245915
>Callorhinchus_milii_NW_6890069.1_8667091_8666751
>Callorhinchus_milii_NW_6890069.1_2305080_2304727
>Callorhinchus_milii_NW_6890070.1_5501234_5502625
>Callorhinchus_milii_NW_6890071.1_1378327_1381920
>Callorhinchus_milii_NW_6890071.1_9210244_9211810
>Callorhinchus_milii_NW_6890071.1_9209133_9211810
>Callorhinchus_milii_NW_6890071.1_9492080_9491571
>Callorhinchus_milii_NW_6890073.1_5548073_5546799
>Callorhinchus_milii_NW_6890073.1_7171255_7171869
>Callorhinchus_milii_NW_6890073.1_5546390_5545287
>Callorhinchus_milii_NW_6890074.1_9038144_9035363
>Callorhinchus_milii_NW_6890075.1_2074087_2073751
>Callorhinchus_milii_NW_6890075.1_2069103_2066869
>Callorhinchus_milii_NW_6890075.1_2060531_2059884
>Callorhinchus_milii_NW_6890075.1_2103083_2100549
>Callorhinchus_milii_NW_6890075.1_2120012_2119581
>Callorhinchus_milii_NW_6890075.1_2107068_2106541
>Callorhinchus_milii_NW_6890075.1_2098857_2098129
>Callorhinchus_milii_NW_6890079.1_2121141_2122182
>Callorhinchus_milii_NW_6890079.1_2917079_2916054
>Callorhinchus_milii_NW_6890079.1_1005233_1004349
>Callorhinchus_milii_NW_6890080.1_2355815_2355153
>Callorhinchus_milii_NW_6890082.1_1988740_1988504
>Callorhinchus_milii_NW_6890082.1_6705480_6706499
>Callorhinchus_milii_NW_6890082.1_3052447_3052923
>Callorhinchus_milii_NW_6890083.1_2818218_2818571
>Callorhinchus_milii_NW_6890083.1_793038_792292
>Callorhinchus_milii_NW_6890085.1_1099294_1100064
>Callorhinchus_milii_NW_6890090.1_5732775_5731999
>Callorhinchus_milii_NW_6890090.1_5566751_5565303
>Callorhinchus_milii_NW_6890090.1_5260037_5260753
>Callorhinchus_milii_NW_6890090.1_2568703_2568034
>Callorhinchus_milii_NW_6890091.1_3455241_3454975
>Callorhinchus_milii_NW_6890091.1_199803_200270
>Callorhinchus_milii_NW_6890093.1_486763_487035
>Callorhinchus_milii_NW_6890094.1_4771957_4769475
>Callorhinchus_milii_NW_6890098.1_3367_5864
>Callorhinchus_milii_NW_6890104.1_1988005_1988474
>Callorhinchus_milii_NW_6890107.1_919372_920280
>Callorhinchus_milii_NW_6890107.1_1239368_1240275
>Callorhinchus_milii_NW_6890112.1_4414332_4413393
>Callorhinchus_milii_NW_6890114.1_1475420_1475926
>Callorhinchus_milii_NW_6890115.1_1734375_1735091
>Callorhinchus_milii_NW_6890116.1_2120978_2121534
>Callorhinchus_milii_NW_6890116.1_2317189_2317842
>Callorhinchus_milii_NW_6890116.1_3686189_3683622
>Callorhinchus_milii_NW_6890117.1_1959661_1958330
>Callorhinchus_milii_NW_6890119.1_2384617_2384063
>Callorhinchus_milii_NW_6890136.1_116635_115856
>Callorhinchus_milii_NW_6890136.1_828704_827592
>Callorhinchus_milii_NW_6890141.1_1491229_1490729
>Callorhinchus_milii_NW_6890142.1_2074116_2073826
>Callorhinchus_milii_NW_6890150.1_324234_321205
>Callorhinchus_milii_NW_6890150.1_172005_169435
>Callorhinchus_milii_NW_6890151.1_1494546_1497224
>Callorhinchus_milii_NW_6890156.1_2260446_2261699
>Callorhinchus_milii_NW_6890158.1_1322798_1322950
>Callorhinchus_milii_NW_6890159.1_725749_726423
>Callorhinchus_milii_NW_6890173.1_2075572_2075072
>Callorhinchus_milii_NW_6890180.1_336222_336875
>Callorhinchus_milii_NW_6890189.1_866080_866498
>Callorhinchus_milii_NW_6890191.1_997459_997830
>Callorhinchus_milii_NW_6890195.1_1459412_1459821
>Callorhinchus_milii_NW_6890203.1_91663_90980
>Callorhinchus_milii_NW_6890211.1_10630_7518
>Callorhinchus_milii_NW_6890211.1_1632_73
>Callorhinchus_milii_NW_6890213.1_353589_355862
>Callorhinchus_milii_NW_6890213.1_18512_19123
>Callorhinchus_milii_NW_6890214.1_324303_326194
>Callorhinchus_milii_NW_6890221.1_187714_187019
>Callorhinchus_milii_NW_6890221.1_159606_161985
>Callorhinchus_milii_NW_6890224.1_304559_303781
>Callorhinchus_milii_NW_6890226.1_375801_375097
>Callorhinchus_milii_NW_6890237.1_842514_839882
>Callorhinchus_milii_NW_6890245.1_343810_344319
>Callorhinchus_milii_NW_6890247.1_265696_265329
>Callorhinchus_milii_NW_6890253.1_17903_17616
>Callorhinchus_milii_NW_6890254.1_766212_763854
>Callorhinchus_milii_NW_6890254.1_606148_605660
>Callorhinchus_milii_NW_6890268.1_416460_415974
>Callorhinchus_milii_NW_6890275.1_617141_616341
>Callorhinchus_milii_NW_6890292.1_244436_244687
>Callorhinchus_milii_NW_6890323.1_55420_56079
>Callorhinchus_milii_NW_6890327.1_274130_276623
>Callorhinchus_milii_NW_6890327.1_204752_203963
>Callorhinchus_milii_NW_6890328.1_183381_182825
>Callorhinchus_milii_NW_6890333.1_90610_91395
>Callorhinchus_milii_NW_6890333.1_164963_169454
>Callorhinchus_milii_NW_6890333.1_70225_70698
>Callorhinchus_milii_NW_6890349.1_53450_52669
>Callorhinchus_milii_NW_6890350.1_180877_182002
>Callorhinchus_milii_NW_6890359.1_8457_9004
>Callorhinchus_milii_NW_6890359.1_9293_9975
>Callorhinchus_milii_NW_6890377.1_79013_82009
>Callorhinchus_milii_NW_6890383.1_6986_9564
>Callorhinchus_milii_NW_6890384.1_82945_79828
>Callorhinchus_milii_NW_6890390.1_235404_236835
>Callorhinchus_milii_NW_6890413.1_150187_150859
>Callorhinchus_milii_NW_6890440.1_157759_161056
>Callorhinchus_milii_NW_6890440.1_115235_109736
>Callorhinchus_milii_NW_6890455.1_134060_133707
>Callorhinchus_milii_NW_6890455.1_9194_8313
>Callorhinchus_milii_NW_6890465.1_96258_98931
>Callorhinchus_milii_NW_6890485.1_70351_69851
>Callorhinchus_milii_NW_6890508.1_54151_53251
>Callorhinchus_milii_NW_6890518.1_33368_32700
>Callorhinchus_milii_NW_6890552.1_47074_49812
>Callorhinchus_milii_NW_6890576.1_66708_66172
>Callorhinchus_milii_NW_6890605.1_16901_16229
>Callorhinchus_milii_NW_6890885.1_2724_5481
>Callorhinchus_milii_NW_6890911.1_22305_19647
>Callorhinchus_milii_NW_6890928.1_24881_27067
>Callorhinchus_milii_NW_6890930.1_25363_26103
>Callorhinchus_milii_NW_6891163.1_8678_9370
>Callorhinchus_milii_NW_6891163.1_6543_7366
>Callorhinchus_milii_NW_6891223.1_17547_17952
>Callorhinchus_milii_NW_6891274.1_9820_13447
>Callorhinchus_milii_NW_6891301.1_12016_12156
>Callorhinchus_milii_NW_6891392.1_2802_3448
>Callorhinchus_milii_NW_6891423.1_8212_5779
>Callorhinchus_milii_NW_6891553.1_8143_10135
>Callorhinchus_milii_NW_6891571.1_708_1360
>Callorhinchus_milii_NW_6891604.1_6483_4727
>Callorhinchus_milii_NW_6891618.1_624_1103
>Callorhinchus_milii_NW_6891828.1_8620_9138
>Callorhinchus_milii_NW_6891843.1_3581_6637
>Callorhinchus_milii_NW_6891956.1_3201_3557
>Callorhinchus_milii_NW_6892001.1_4240_4899
>Callorhinchus_milii_NW_6892118.1_6087_3326
>Callorhinchus_milii_NW_6892163.1_4159_3832
>Callorhinchus_milii_NW_6892313.1_9659_9531
>Callorhinchus_milii_NW_6892377.1_3645_6341
>Callorhinchus_milii_NW_6892555.1_5100_4784
>Callorhinchus_milii_NW_6892617.1_8006_8419
>Callorhinchus_milii_NW_6892869.1_3299_6320
>Callorhinchus_milii_NW_6893043.1_666_166
>Callorhinchus_milii_NW_6893281.1_765_1445
>Callorhinchus_milii_NW_6893367.1_6643_6196
>Callorhinchus_milii_NW_6893873.1_5477_5007
>Callorhinchus_milii_NW_6893881.1_1916_2447
>Callorhinchus_milii_NW_6894129.1_4661_4144
>Callorhinchus_milii_NW_6894386.1_3524_3037
>Callorhinchus_milii_NW_6894386.1_4301_2860
>Callorhinchus_milii_NW_6894572.1_4216_3453
>Callorhinchus_milii_NW_6894667.1_1352_1960
>Callorhinchus_milii_NW_6895323.1_3207_2496
>Callorhinchus_milii_NW_6895779.1_2177_2604
>Callorhinchus_milii_NW_6896560.1_811_1303
>Callorhinchus_milii_NW_6896596.1_1477_1768
>Callorhinchus_milii_NW_6897339.1_1366_152
>Callorhinchus_milii_NW_6897391.1_1614_1029
>Callorhinchus_milii_NW_6898258.1_489_791
>Callorhinchus_milii_NW_6898349.1_1374_998
>Callorhinchus_milii_NW_6898784.1_747_1157
>Callorhinchus_milii_NW_6898784.1_458_922
>Callorhinchus_milii_NW_6899791.1_237_40
>Callorhinchus_milii_NW_6901124.1_614_1158
>Callorhinchus_milii_NW_6901337.1_854_467
>Callorhinchus_milii_NW_6903238.1_1040_306
>Callorhinchus_milii_NW_6903818.1_188_921
>Callorhinchus_milii_NW_6904354.1_510_884
>Callorhinchus_milii_NW_6904651.1_1125_450
>Callorhinchus_milii_NW_6905307.1_885_352
>Callorhinchus_milii_NW_6906384.1_399_704
>Callorhinchus_milii_NW_6893493.1_6318_5710
>Callorhinchus_milii_NW_6899995.1_684_1364
>Callorhinchus_milii_NW_6897393.1_1453_1824
>Ophiophagus_hannah_AZIM01000115.1_149130_149967
>Ophiophagus_hannah_AZIM01000159.1_786549_789442
>Ophiophagus_hannah_AZIM01000642.1_292191_289422
>Ophiophagus_hannah_AZIM01001231.1_113958_113427
>Ophiophagus_hannah_AZIM01001519.1_31466_32779
>Ophiophagus_hannah_AZIM01002801.1_52502_52026
>Ophiophagus_hannah_AZIM01002801.1_59646_58846
>Ophiophagus_hannah_AZIM01002822.1_202575_201166
>Ophiophagus_hannah_AZIM01002909.1_46501_47276
>Ophiophagus_hannah_AZIM01003066.1_35585_35151
>Ophiophagus_hannah_AZIM01003260.1_3054_1180
>Ophiophagus_hannah_AZIM01003559.1_149170_148439
>Ophiophagus_hannah_AZIM01004065.1_27349_26891
>Ophiophagus_hannah_AZIM01004884.1_2651_3812
>Ophiophagus_hannah_AZIM01005051.1_7437_6925
>Ophiophagus_hannah_AZIM01005282.1_51516_50623
>Ophiophagus_hannah_AZIM01005510.1_10491_9716
>Ophiophagus_hannah_AZIM01005534.1_83382_81925
>Ophiophagus_hannah_AZIM01006791.1_25101_25837
>Ophiophagus_hannah_AZIM01007108.1_12201_10801
>Ophiophagus_hannah_AZIM01008046.1_13630_13202
>Ophiophagus_hannah_AZIM01008465.1_3858_2745
>Ophiophagus_hannah_AZIM01008536.1_1781_719
>Ophiophagus_hannah_AZIM01008775.1_935_53
>Ophiophagus_hannah_AZIM01008998.1_12420_13178
>Ophiophagus_hannah_AZIM01009082.1_7057_7830
>Ophiophagus_hannah_AZIM01009204.1_1762_1064
>Ophiophagus_hannah_AZIM01009204.1_15484_14615
>Ophiophagus_hannah_AZIM01009296.1_25821_24913
>Ophiophagus_hannah_AZIM01009451.1_10472_11818
>Ophiophagus_hannah_AZIM01009589.1_11005_10397
>Ophiophagus_hannah_AZIM01009718.1_19778_20498
>Ophiophagus_hannah_AZIM01010022.1_3928_4686
>Ophiophagus_hannah_AZIM01010863.1_701_5
>Ophiophagus_hannah_AZIM01011098.1_3631_2852
>Ophiophagus_hannah_AZIM01011228.1_1855_26
>Ophiophagus_hannah_AZIM01011233.1_27228_26293
>Ophiophagus_hannah_AZIM01011458.1_5575_6447
>Ophiophagus_hannah_AZIM01016931.1_2142_1084
>Ophiophagus_hannah_AZIM01018757.1_1880_1245
>Ophiophagus_hannah_AZIM01023917.1_1084_2
>Ophiophagus_hannah_AZIM01035476.1_875_78
>Ophiophagus_hannah_AZIM01043683.1_33_497
>Ophiophagus_hannah_AZIM01045727.1_788_9
>Ophiophagus_hannah_AZIM01048840.1_706_66
>Ophiophagus_hannah_AZIM01053523.1_38_767
>Ophiophagus_hannah_AZIM01071620.1_593_69
>Ophiophagus_hannah_AZIM01089817.1_1_471
>Ophiophagus_hannah_AZIM01119730.1_354_1
>Oreochromis_niloticus_NC_022199.1_17172523_17174968
>Oreochromis_niloticus_NC_022199.1_22964333_22965298
>Oreochromis_niloticus_NC_022200.1_1347813_1348229
>Oreochromis_niloticus_NC_022201.1_17258076_17260805
>Oreochromis_niloticus_NC_022201.1_5836545_5837063
>Oreochromis_niloticus_NC_022201.1_7634680_7635546
>Oreochromis_niloticus_NC_022202.1_12101533_12102081
>Oreochromis_niloticus_NC_022202.1_15368428_15369222
>Oreochromis_niloticus_NC_022202.1_15570121_15570609
>Oreochromis_niloticus_NC_022202.1_15579028_15580109
>Oreochromis_niloticus_NC_022202.1_2324689_2325741
>Oreochromis_niloticus_NC_022202.1_23680419_23680907
>Oreochromis_niloticus_NC_022202.1_2578417_2578902
>Oreochromis_niloticus_NC_022202.1_26261106_26263391
>Oreochromis_niloticus_NC_022202.1_27090793_27091266
>Oreochromis_niloticus_NC_022203.1_22615605_22616449
>Oreochromis_niloticus_NC_022203.1_24621546_24621704
>Oreochromis_niloticus_NC_022203.1_24621701_24622366
>Oreochromis_niloticus_NC_022203.1_31531330_31532472
>Oreochromis_niloticus_NC_022203.1_957893_960965
>Oreochromis_niloticus_NC_022204.1_4943929_4946826
>Oreochromis_niloticus_NC_022205.1_1017025_1020297
>Oreochromis_niloticus_NC_022205.1_1023743_1024816
>Oreochromis_niloticus_NC_022205.1_33031024_33031476
>Oreochromis_niloticus_NC_022205.1_48400488_48400883
>Oreochromis_niloticus_NC_022206.1_13900787_13901734
>Oreochromis_niloticus_NC_022206.1_16447615_16448025
>Oreochromis_niloticus_NC_022206.1_6715693_6716931
>Oreochromis_niloticus_NC_022208.1_6625563_6626486
>Oreochromis_niloticus_NC_022208.1_68513_70824
>Oreochromis_niloticus_NC_022208.1_8687849_8689171
>Oreochromis_niloticus_NC_022209.1_2706521_2709308
>Oreochromis_niloticus_NC_022209.1_3686674_3691715
>Oreochromis_niloticus_NC_022210.1_1595877_1598531
>Oreochromis_niloticus_NC_022212.1_15633043_15633774
>Oreochromis_niloticus_NC_022212.1_28483616_28485878
>Oreochromis_niloticus_NC_022212.1_33341176_33342456
>Oreochromis_niloticus_NC_022212.1_4892693_4893391
>Oreochromis_niloticus_NC_022212.1_7220928_7221767
>Oreochromis_niloticus_NC_022213.1_13335483_13339957
>Oreochromis_niloticus_NC_022213.1_6276037_6278842
>Oreochromis_niloticus_NC_022214.1_25718317_25719348
>Oreochromis_niloticus_NC_022214.1_5096467_5096871
>Oreochromis_niloticus_NC_022215.1_29720224_29722056
>Oreochromis_niloticus_NC_022215.1_9784729_9787563
>Oreochromis_niloticus_NC_022215.1_9939785_9943639
>Oreochromis_niloticus_NC_022216.1_20668760_20671494
>Oreochromis_niloticus_NC_022216.1_22085125_22087521
>Oreochromis_niloticus_NC_022216.1_25546034_25547173
>Oreochromis_niloticus_NC_022217.1_19601672_19602190
>Oreochromis_niloticus_NC_022218.1_15377461_15380247
>Oreochromis_niloticus_NC_022218.1_15395703_15396800
>Oreochromis_niloticus_NC_022218.1_16453446_16454777
>Oreochromis_niloticus_NC_022218.1_2114587_2115750
>Oreochromis_niloticus_NC_022218.1_7133796_7134314
>Oreochromis_niloticus_NC_022219.1_23722679_23725593
>Oreochromis_niloticus_NC_022219.1_24270176_24271390
>Oreochromis_niloticus_NC_022219.1_6971283_6973154
>Oreochromis_niloticus_NC_022219.1_7106545_7109186
>Oreochromis_niloticus_NC_022219.1_886230_886895
>Oreochromis_niloticus_NC_022220.1_4749318_4751870
>Oreochromis_niloticus_NT_167461.1_205105_205593
>Oreochromis_niloticus_NT_167461.1_257704_258522
>Oreochromis_niloticus_NT_167475.1_1722157_1722754
>Oreochromis_niloticus_NT_167475.1_455213_456504
>Oreochromis_niloticus_NT_167500.1_10795_11556
>Oreochromis_niloticus_NT_167510.1_1484380_1484898
>Oreochromis_niloticus_NT_167538.1_348784_351102
>Oreochromis_niloticus_NT_167538.1_463907_465049
>Oreochromis_niloticus_NT_167544.1_526730_527074
>Oreochromis_niloticus_NT_167550.1_64057_65574
>Oreochromis_niloticus_NT_167564.1_1025294_1026241
>Oreochromis_niloticus_NT_167564.1_5632_6729
>Oreochromis_niloticus_NT_167566.1_1099301_1101131
>Oreochromis_niloticus_NT_167566.1_1178853_1181016
>Oreochromis_niloticus_NT_167586.1_419360_422140
>Oreochromis_niloticus_NT_167586.1_442320_444493
>Oreochromis_niloticus_NT_167587.1_1091911_1093638
>Oreochromis_niloticus_NT_167587.1_744805_745482
>Oreochromis_niloticus_NT_167595.1_1043959_1045172
>Oreochromis_niloticus_NT_167597.1_590415_590882
>Oreochromis_niloticus_NT_167605.1_247957_251731
>Oreochromis_niloticus_NT_167608.1_235338_235682
>Oreochromis_niloticus_NT_167615.1_70589_71107
>Oreochromis_niloticus_NT_167621.1_757676_758684
>Oreochromis_niloticus_NT_167627.1_72263_74349
>Oreochromis_niloticus_NT_167641.1_609264_609851
>Oreochromis_niloticus_NT_167648.1_280297_283120
>Oreochromis_niloticus_NT_167653.1_310290_310619
>Oreochromis_niloticus_NT_167659.1_263742_266708
>Oreochromis_niloticus_NT_167675.1_346696_347304
>Oreochromis_niloticus_NT_167683.1_645852_646949
>Oreochromis_niloticus_NT_167688.1_627872_629311
>Oreochromis_niloticus_NT_167693.1_212801_215622
>Oreochromis_niloticus_NT_167722.1_215860_216783
>Oreochromis_niloticus_NT_167722.1_335992_336831
>Oreochromis_niloticus_NT_167732.1_325946_326738
>Oreochromis_niloticus_NT_167743.1_109967_110788
>Oreochromis_niloticus_NT_167750.1_414847_415968
>Oreochromis_niloticus_NT_167770.1_57067_57396
>Oreochromis_niloticus_NT_167772.1_139765_141042
>Oreochromis_niloticus_NT_167772.1_255948_257833
>Oreochromis_niloticus_NT_167772.1_391833_392510
>Oreochromis_niloticus_NT_167773.1_281694_284016
>Oreochromis_niloticus_NT_167787.1_244208_245236
>Oreochromis_niloticus_NT_167788.1_202107_202838
>Oreochromis_niloticus_NT_167788.1_202107_205276
>Oreochromis_niloticus_NT_167795.1_3364_3939
>Oreochromis_niloticus_NT_167798.1_122567_124752
>Oreochromis_niloticus_NT_167799.1_46532_49264
>Oreochromis_niloticus_NT_167815.1_264227_264706
>Oreochromis_niloticus_NT_167822.1_80711_83593
>Oreochromis_niloticus_NT_167828.1_188643_189386
>Oreochromis_niloticus_NT_167835.1_289102_291957
>Oreochromis_niloticus_NT_167842.1_224908_228347
>Oreochromis_niloticus_NT_167849.1_242013_244725
>Oreochromis_niloticus_NT_167888.1_169119_170871
>Oreochromis_niloticus_NT_167905.1_96744_97451
>Oreochromis_niloticus_NT_167914.1_15896_18526
>Oreochromis_niloticus_NT_167922.1_202614_203192
>Oreochromis_niloticus_NT_167926.1_15478_16146
>Oreochromis_niloticus_NT_167926.1_7489_9568
>Oreochromis_niloticus_NT_167929.1_84221_87035
>Oreochromis_niloticus_NT_167946.1_156635_156931
>Oreochromis_niloticus_NT_167946.1_166014_166913
>Oreochromis_niloticus_NT_167969.1_3353_5995
>Oreochromis_niloticus_NT_167993.1_159643_161373
>Oreochromis_niloticus_NT_167997.1_133758_134501
>Oreochromis_niloticus_NT_168012.1_116716_119499
>Oreochromis_niloticus_NT_168015.1_27823_28512
>Oreochromis_niloticus_NT_168021.1_123964_124542
>Oreochromis_niloticus_NT_168065.1_288_3633
>Oreochromis_niloticus_NT_168075.1_46751_47989
>Oreochromis_niloticus_NT_168076.1_50314_53055
>Oreochromis_niloticus_NT_168081.1_98092_99228
>Oreochromis_niloticus_NT_168135.1_5370_7456
>Oreochromis_niloticus_NT_168190.1_6689_9596
>Oreochromis_niloticus_NT_168449.1_6419_7699
>Oreochromis_niloticus_NT_168588.1_10_801
>Oreochromis_niloticus_NT_168649.1_4223_6419
>Oreochromis_niloticus_NT_168654.1_6_659
>Oreochromis_niloticus_NT_168773.1_9_1235
>Oreochromis_niloticus_NT_169137.1_11_676
>Oreochromis_niloticus_NT_169866.1_3_2591
>Oreochromis_niloticus_NT_170891.1_897_1691
>Oreochromis_niloticus_NT_172743.1_13_1101
>Oreochromis_niloticus_NT_172767.1_123_1055
>Oryzias_latipes_NC_019859.1_29272572_29273066
>Oryzias_latipes_NC_019860.1_10919857_10921164
>Oryzias_latipes_NC_019862.1_1555591_1556132
>Oryzias_latipes_NC_019862.1_1557393_1557955
>Oryzias_latipes_NC_019862.1_9964996_9965496
>Oryzias_latipes_NC_019865.1_18164854_18165222
>Oryzias_latipes_NC_019865.1_26094150_26094959
>Oryzias_latipes_NC_019866.1_15256732_15257208
>Oryzias_latipes_NC_019866.1_19720547_19724402
>Oryzias_latipes_NC_019866.1_19728857_19729183
>Oryzias_latipes_NC_019866.1_19731310_19732038
>Oryzias_latipes_NC_019866.1_514297_514776
>Oryzias_latipes_NC_019868.1_8171575_8171802
>Oryzias_latipes_NC_019869.1_10210432_10210848
>Oryzias_latipes_NC_019869.1_28554369_28554725
>Oryzias_latipes_NC_019871.1_30053804_30056542
>Oryzias_latipes_NC_019872.1_666958_667698
>Oryzias_latipes_NC_019873.1_1415527_1418835
>Oryzias_latipes_NC_019873.1_19101009_19101359
>Oryzias_latipes_NC_019876.1_30935524_30938078
>Oryzias_latipes_NC_019880.1_27098583_27099050
>Oryzias_latipes_NC_019880.1_27569672_27570139
>Oryzias_latipes_NC_019882.1_18541377_18542292
>Oryzias_latipes_NC_019882.1_20601407_20601850
>Oryzias_latipes_NC_019882.1_23628202_23628679
>Oryzias_latipes_NW_004088946.1_2256_1597
>Oryzias_latipes_NW_004089484.1_32390_32716
>Oryzias_latipes_NW_004089505.1_45611_46072
>Oryzias_latipes_NW_004089515.1_100209_101123
>Oryzias_latipes_NW_004089515.1_101267_101695
>Oryzias_latipes_NW_004089529.1_110476_110036
>Oryzias_latipes_NW_004089532.1_116005_119009
>Oryzias_latipes_NW_004089535.1_88824_89174
>Oryzias_latipes_NW_004089554.1_50059_50489
>Oryzias_latipes_NW_004089604.1_44278_44991
>Oryzias_latipes_NW_004089604.1_77186_79298
>Oryzias_latipes_NW_004089632.1_63258_64326
>Oryzias_latipes_NW_004089671.1_25472_25921
>Oryzias_latipes_NW_004089717.1_35253_36985
>Oryzias_latipes_NW_004089720.1_60554_63167
>Oryzias_latipes_NW_004089731.1_39852_40952
>Oryzias_latipes_NW_004089816.1_49503_50324
>Oryzias_latipes_NW_004089876.1_28657_29786
>Oryzias_latipes_NW_004089891.1_46373_46920
>Oryzias_latipes_NW_004089896.1_2301_1972
>Oryzias_latipes_NW_004089949.1_32388_32839
>Oryzias_latipes_NW_004090050.1_23054_24013
>Oryzias_latipes_NW_004090050.1_24827_27039
>Oryzias_latipes_NW_004090150.1_22917_23393
>Oryzias_latipes_NW_004090176.1_10965_11408
>Oryzias_latipes_NW_004090176.1_8355_8798
>Oryzias_latipes_NW_004090183.1_15863_16822
>Oryzias_latipes_NW_004090183.1_19302_21624
>Oryzias_latipes_NW_004090249.1_14591_14190
>Oryzias_latipes_NW_004090284.1_17664_17296
>Oryzias_latipes_NW_004090302.1_4713_5789
>Oryzias_latipes_NW_004090318.1_7050_7405
>Oryzias_latipes_NW_004090412.1_2758_2381
>Oryzias_latipes_NW_004090456.1_8093_10410
>Oryzias_latipes_NW_004090529.1_3612_4420
>Oryzias_latipes_NW_004090634.1_15760_15245
>Oryzias_latipes_NW_004090937.1_7207_7581
>Oryzias_latipes_NW_004091402.1_9321_11488
>Oryzias_latipes_NW_004091665.1_2415_2915
>Oryzias_latipes_NW_004092045.1_3065_2583
>Oryzias_latipes_NW_004092050.1_1736_2236
>Oryzias_latipes_NW_004092453.1_6130_5696
>Oryzias_latipes_NW_004092503.1_6_683
>Oryzias_latipes_NW_004093318.1_1636_1163
>Oryzias_latipes_NW_004093855.1_2566_2222
>Oryzias_latipes_NW_004095056.1_32_517
>Oryzias_latipes_NW_004095070.1_377_856
>Oryzias_latipes_NW_004095155.1_63132_63649
>Oryzias_latipes_NW_004095161.1_663120_663440
>Oryzias_latipes_NW_004095190.1_1853130_1855868
>Oryzias_latipes_NW_004095222.1_117121_117858
>Pantherophis_guttatus_JTLQ01001384.1_2576_2052
>Pantherophis_guttatus_JTLQ01009701.1_858_1685
>Pantherophis_guttatus_JTLQ01009702.1_440_1220
>Pantherophis_guttatus_JTLQ01012595.1_4406_3936
>Pantherophis_guttatus_JTLQ01013768.1_876_1373
>Pantherophis_guttatus_JTLQ01017475.1_1912_1442
>Pantherophis_guttatus_JTLQ01018534.1_1339_2232
>Pantherophis_guttatus_JTLQ01019031.1_1157_2104
>Pantherophis_guttatus_JTLQ01026457.1_341_907
>Pantherophis_guttatus_JTLQ01036599.1_1579_1187
>Pantherophis_guttatus_JTLQ01040900.1_674_10
>Pantherophis_guttatus_JTLQ01043580.1_849_42
>Pantherophis_guttatus_JTLQ01043906.1_1112_138
>Pantherophis_guttatus_JTLQ01047501.1_1084_626
>Pantherophis_guttatus_JTLQ01050564.1_2066_3181
>Pantherophis_guttatus_JTLQ01051779.1_1757_4466
>Pantherophis_guttatus_JTLQ01058427.1_7467_8006
>Pantherophis_guttatus_JTLQ01061113.1_857_2051
>Pantherophis_guttatus_JTLQ01070188.1_7986_5265
>Pantherophis_guttatus_JTLQ01074214.1_2892_311
>Pantherophis_guttatus_JTLQ01078582.1_1353_709
>Pantherophis_guttatus_JTLQ01079088.1_314_879
>Pantherophis_guttatus_JTLQ01093567.1_1647_870
>Pantherophis_guttatus_JTLQ01098421.1_312_977
>Pantherophis_guttatus_JTLQ01100975.1_4890_4014
>Pantherophis_guttatus_JTLQ01123265.1_269_787
>Pantherophis_guttatus_JTLQ01124171.1_130_1134
>Pantherophis_guttatus_JTLQ01141083.1_272_1159
>Pantherophis_guttatus_JTLQ01150265.1_748_36
>Pantherophis_guttatus_JTLQ01170396.1_3954_2413
>Pantherophis_guttatus_JTLQ01181668.1_2044_1274
>Pantherophis_guttatus_JTLQ01181914.1_3404_2406
>Pantherophis_guttatus_JTLQ01188326.1_1316_909
>Pantherophis_guttatus_JTLQ01189791.1_1419_178
>Pantherophis_guttatus_JTLQ01194851.1_1276_1683
>Pantherophis_guttatus_JTLQ01195442.1_1232_396
>Pantherophis_guttatus_JTLQ01206243.1_423_16
>Pantherophis_guttatus_JTLQ01209186.1_2046_91
>Pantherophis_guttatus_JTLQ01210818.1_14_385
>Pantherophis_guttatus_JTLQ01217641.1_648_190
>Pantherophis_guttatus_JTLQ01224727.1_790_1429
>Pantherophis_guttatus_JTLQ01232878.1_415_8
>Pantherophis_guttatus_JTLQ01241749.1_1578_2687
>Pantherophis_guttatus_JTLQ01249428.1_2120_1371
>Pantherophis_guttatus_JTLQ01249980.1_3926_2843
>Pantherophis_guttatus_JTLQ01262083.1_3614_4568
>Pantherophis_guttatus_JTLQ01264570.1_3265_2642
>Pantherophis_guttatus_JTLQ01265253.1_1660_788
>Pantherophis_guttatus_JTLQ01269563.1_224_694
>Pantherophis_guttatus_JTLQ01272158.1_812_2353
>Pantherophis_guttatus_JTLQ01280440.1_386_3
>Pantherophis_guttatus_JTLQ01281659.1_1031_1771
>Pantherophis_guttatus_JTLQ01287476.1_747_224
>Pantherophis_guttatus_JTLQ01288730.1_30_806
>Pantherophis_guttatus_JTLQ01294187.1_614_2855
>Pantherophis_guttatus_JTLQ01298768.1_1814_957
>Pantherophis_guttatus_JTLQ01299108.1_694_29
>Pantherophis_guttatus_JTLQ01309204.1_697_290
>Pantherophis_guttatus_JTLQ01312156.1_3276_3386
>Pantherophis_guttatus_JTLQ01324761.1_1308_386
>Pantherophis_guttatus_JTLQ01330436.1_3287_509
>Pantherophis_guttatus_JTLQ01334046.1_61_591
>Pantherophis_guttatus_JTLQ01346558.1_2049_314
>Pantherophis_guttatus_JTLQ01348469.1_599_2289
>Pantherophis_guttatus_JTLQ01365996.1_848_3
>Pantherophis_guttatus_JTLQ01377762.1_315_1199
>Pantherophis_guttatus_JTLQ01380469.1_877_1380
>Pantherophis_guttatus_JTLQ01399544.1_631_2602
>Pantherophis_guttatus_JTLQ01414617.1_694_2
>Pantherophis_guttatus_JTLQ01416063.1_2321_1217
>Pantherophis_guttatus_JTLQ01424292.1_297_791
>Pantherophis_guttatus_JTLQ01427327.1_16_483
>Pantherophis_guttatus_JTLQ01431572.1_245_906
>Pantherophis_guttatus_JTLQ01432201.1_778_47
>Pantherophis_guttatus_JTLQ01433379.1_985_266
>Pantherophis_guttatus_JTLQ01434349.1_52_982
>Pantherophis_guttatus_JTLQ01448333.1_710_75
>Pantherophis_guttatus_JTLQ01448701.1_2_1276
>Pantherophis_guttatus_JTLQ01453428.1_214_924
>Pantherophis_guttatus_JTLQ01812077.1_543_88
>Pantherophis_guttatus_JTLQ01844074.1_664_50
>Pantherophis_guttatus_JTLQ01848590.1_183_776
>Pampus_argenteus_JHEK01005156.1_171_753
>Pampus_argenteus_JHEK01033932.1_164_571
>Pampus_argenteus_JHEK01044872.1_565_1261
>Pampus_argenteus_JHEK01059428.1_351_1061
>Pampus_argenteus_JHEK01091156.1_2184_2588
>Pampus_argenteus_JHEK01113995.1_21_498
>Pampus_argenteus_JHEK01135538.1_3904_4700
>Pampus_argenteus_JHEK01167159.1_422_889
>Pampus_argenteus_JHEK01197731.1_3_424
>Pampus_argenteus_JHEK01216652.1_1963_2618
>Pampus_argenteus_JHEK01249977.1_396_1195
>Pampus_argenteus_JHEK01261101.1_1_684
>Pampus_argenteus_JHEK01261366.1_24_458
>Pampus_argenteus_JHEK01265959.1_733_1071
>Pampus_argenteus_JHEK01267649.1_7_853
>Pampus_argenteus_JHEK01267654.1_1224_1571
>Pampus_argenteus_JHEK01297207.1_575_1034
>Pelodiscus_sinensis_NW_5851313.1_94566_91680
>Pelodiscus_sinensis_NW_5851317.1_1364020_1365767
>Pelodiscus_sinensis_NW_5851338.1_17201_14475
>Pelodiscus_sinensis_NW_5851526.1_457642_455831
>Pelodiscus_sinensis_NW_5851537.1_614_1093
>Pelodiscus_sinensis_NW_5851621.1_10833_11525
>Pelodiscus_sinensis_NW_5851663.1_2423_1803
>Pelodiscus_sinensis_NW_5851747.1_1251808_1250966
>Pelodiscus_sinensis_NW_5851767.1_3808958_3809354
>Pelodiscus_sinensis_NW_5851792.1_1268973_1269701
>Pelodiscus_sinensis_NW_5851925.1_2125632_2124808
>Pelodiscus_sinensis_NW_5851925.1_4574302_4577244
>Pelodiscus_sinensis_NW_5851936.1_752198_751686
>Pelodiscus_sinensis_NW_5851936.1_751677_751456
>Pelodiscus_sinensis_NW_5851937.1_2618927_2618307
>Pelodiscus_sinensis_NW_5851939.1_6518513_6519232
>Pelodiscus_sinensis_NW_5852017.1_3653215_3652445
>Pelodiscus_sinensis_NW_5852023.1_551782_551309
>Pelodiscus_sinensis_NW_5852029.1_611803_612253
>Pelodiscus_sinensis_NW_5852066.1_12308_11817
>Pelodiscus_sinensis_NW_5852154.1_88699_89772
>Pelodiscus_sinensis_NW_5852158.1_1620334_1622777
>Pelodiscus_sinensis_NW_5852160.1_86231_87138
>Pelodiscus_sinensis_NW_5852477.1_7363925_7365109
>Pelodiscus_sinensis_NW_5852477.1_959445_959053
>Pelodiscus_sinensis_NW_5852481.1_68671_68480
>Pelodiscus_sinensis_NW_5852481.1_68411_67893
>Pelodiscus_sinensis_NW_5852491.1_72159_72923
>Pelodiscus_sinensis_NW_5852492.1_392205_392579
>Pelodiscus_sinensis_NW_5852492.1_17528_16656
>Pelodiscus_sinensis_NW_5852494.1_657627_654995
>Pelodiscus_sinensis_NW_5852622.1_1016735_1017289
>Pelodiscus_sinensis_NW_5852661.1_557695_557117
>Pelodiscus_sinensis_NW_5852675.1_394_8
>Pelodiscus_sinensis_NW_5852768.1_2033721_2034818
>Pelodiscus_sinensis_NW_5852768.1_6081941_6080279
>Pelodiscus_sinensis_NW_5852810.1_852_283
>Pelodiscus_sinensis_NW_5852994.1_14104_11741
>Pelodiscus_sinensis_NW_5852997.1_117263_116121
>Pelodiscus_sinensis_NW_5853009.1_185680_186810
>Pelodiscus_sinensis_NW_5853107.1_110210_109725
>Pelodiscus_sinensis_NW_5853127.1_2973835_2971019
>Pelodiscus_sinensis_NW_5853183.1_49097_49570
>Pelodiscus_sinensis_NW_5853329.1_4123_4608
>Pelodiscus_sinensis_NW_5853339.1_22792_19664
>Pelodiscus_sinensis_NW_5853384.1_31799_29001
>Pelodiscus_sinensis_NW_5853390.1_27315_28738
>Pelodiscus_sinensis_NW_5853397.1_1053_2138
>Pelodiscus_sinensis_NW_5853411.1_578161_579000
>Pelodiscus_sinensis_NW_5853487.1_6730826_6728430
>Pelodiscus_sinensis_NW_5853652.1_90370_90918
>Pelodiscus_sinensis_NW_5853657.1_8354808_8355407
>Pelodiscus_sinensis_NW_5853697.1_4555696_4555106
>Pelodiscus_sinensis_NW_5853699.1_57624_58079
>Pelodiscus_sinensis_NW_5853729.1_112945_115616
>Pelodiscus_sinensis_NW_5853777.1_211644_210509
>Pelodiscus_sinensis_NW_5853829.1_1616_912
>Pelodiscus_sinensis_NW_5853877.1_2495282_2492613
>Pelodiscus_sinensis_NW_5853878.1_1218192_1218650
>Pelodiscus_sinensis_NW_5853881.1_1899183_1897349
>Pelodiscus_sinensis_NW_5853894.1_1269840_1268725
>Pelodiscus_sinensis_NW_5853960.1_262895_265770
>Pelodiscus_sinensis_NW_5854024.1_246980_247879
>Pelodiscus_sinensis_NW_5854034.1_232319_234108
>Pelodiscus_sinensis_NW_5854034.1_4923210_4926025
>Pelodiscus_sinensis_NW_5854041.1_6218912_6218440
>Pelodiscus_sinensis_NW_5854199.1_695403_696314
>Pelodiscus_sinensis_NW_5854200.1_9473_7066
>Pelodiscus_sinensis_NW_5854214.1_24746_25099
>Pelodiscus_sinensis_NW_5854383.1_29001_29964
>Pelodiscus_sinensis_NW_5854388.1_1548040_1547591
>Pelodiscus_sinensis_NW_5854406.1_614852_617969
>Pelodiscus_sinensis_NW_5854431.1_15182_14778
>Pelodiscus_sinensis_NW_5854439.1_76995_77578
>Pelodiscus_sinensis_NW_5854546.1_32694_33495
>Pelodiscus_sinensis_NW_5854600.1_1073232_1074335
>Pelodiscus_sinensis_NW_5854605.1_1148507_1149177
>Pelodiscus_sinensis_NW_5854609.1_1197252_1196619
>Pelodiscus_sinensis_NW_5854622.1_3866344_3865808
>Pelodiscus_sinensis_NW_5854623.1_3696_2320
>Pelodiscus_sinensis_NW_5854738.1_189168_190333
>Pelodiscus_sinensis_NW_5854738.1_416776_416258
>Pelodiscus_sinensis_NW_5854744.1_5420490_5423232
>Pelodiscus_sinensis_NW_5854745.1_133264_136914
>Pelodiscus_sinensis_NW_5854854.1_165753_166604
>Pelodiscus_sinensis_NW_5854905.1_316672_315560
>Pelodiscus_sinensis_NW_5855057.1_123854_123603
>Pelodiscus_sinensis_NW_5855057.1_123534_120769
>Pelodiscus_sinensis_NW_5855059.1_3970507_3973157
>Pelodiscus_sinensis_NW_5855178.1_336_2940
>Pelodiscus_sinensis_NW_5855212.1_149388_148684
>Pelodiscus_sinensis_NW_5855212.1_164045_164677
>Pelodiscus_sinensis_NW_5855220.1_356712_355845
>Pelodiscus_sinensis_NW_5855239.1_94561_92028
>Pelodiscus_sinensis_NW_5855311.1_2_1609
>Pelodiscus_sinensis_NW_5855387.1_859099_861335
>Pelodiscus_sinensis_NW_5855387.1_858341_859114
>Pelodiscus_sinensis_NW_5855389.1_918581_919312
>Pelodiscus_sinensis_NW_5855393.1_3309020_3308205
>Pelodiscus_sinensis_NW_5855393.1_3310188_3309202
>Pelodiscus_sinensis_NW_5855410.1_16062_15354
>Pelodiscus_sinensis_NW_5855429.1_23039_22465
>Pelodiscus_sinensis_NW_5855466.1_22196_23095
>Pelodiscus_sinensis_NW_5855480.1_25457_26182
>Pelodiscus_sinensis_NW_5855489.1_1421886_1421047
>Pelodiscus_sinensis_NW_5855501.1_72325_73099
>Pelodiscus_sinensis_NW_5855508.1_48531_48016
>Pelodiscus_sinensis_NW_5855637.1_1938292_1939358
>Pelodiscus_sinensis_NW_5855644.1_710788_711831
>Pelodiscus_sinensis_NW_5855656.1_1660787_1661314
>Pelodiscus_sinensis_NW_5855656.1_2629326_2629637
>Pelodiscus_sinensis_NW_5855656.1_2629688_2631956
>Pelodiscus_sinensis_NW_5855694.1_434955_435738
>Pelodiscus_sinensis_NW_5855800.1_27874_30534
>Pelodiscus_sinensis_NW_5855800.1_200388_199649
>Pelodiscus_sinensis_NW_5855800.1_267386_265773
>Pelodiscus_sinensis_NW_5855811.1_1384914_1384168
>Pelodiscus_sinensis_NW_5855811.1_1679858_1676861
>Pelodiscus_sinensis_NW_5855828.1_3265_4480
>Pelodiscus_sinensis_NW_5855907.1_5144881_5144120
>Pelodiscus_sinensis_NW_5855910.1_2912_2293
>Pelodiscus_sinensis_NW_5855910.1_4901_4117
>Pelodiscus_sinensis_NW_5855913.1_1065943_1066848
>Pelodiscus_sinensis_NW_5855913.1_933845_932844
>Pelodiscus_sinensis_NW_5855916.1_1295_2138
>Pelodiscus_sinensis_NW_5856091.1_1314520_1316256
>Pelodiscus_sinensis_NW_5856091.1_1215198_1216271
>Pelodiscus_sinensis_NW_5856308.1_6507899_6508972
>Pelodiscus_sinensis_NW_5856308.1_2073134_2075619
>Pelodiscus_sinensis_NW_5856310.1_10368_10877
>Pelodiscus_sinensis_NW_5856311.1_46974_47492
>Pelodiscus_sinensis_NW_5856504.1_142063_141293
>Pelodiscus_sinensis_NW_5856638.1_54378_53494
>Pelodiscus_sinensis_NW_5856643.1_490793_491368
>Pelodiscus_sinensis_NW_5856716.1_1399044_1400306
>Pelodiscus_sinensis_NW_5856826.1_682770_683302
>Pelodiscus_sinensis_NW_5856838.1_4801270_4800809
>Pelodiscus_sinensis_NW_5856840.1_2191601_2190408
>Pelodiscus_sinensis_NW_5856840.1_2189234_2188092
>Pelodiscus_sinensis_NW_5856840.1_2187045_2186386
>Pelodiscus_sinensis_NW_5856840.1_2184915_2183452
>Pelodiscus_sinensis_NW_5856897.1_4754743_4753964
>Pelodiscus_sinensis_NW_5857041.1_2554891_2554065
>Pelodiscus_sinensis_NW_5857110.1_1880_2512
>Pelodiscus_sinensis_NW_5857287.1_1201468_1200791
>Pelodiscus_sinensis_NW_5857331.1_1638504_1641241
>Pelodiscus_sinensis_NW_5857338.1_273641_276353
>Pelodiscus_sinensis_NW_5857342.1_334222_335241
>Pelodiscus_sinensis_NW_5857686.1_2007100_2009439
>Pelodiscus_sinensis_NW_5857729.1_196049_196654
>Pelodiscus_sinensis_NW_5857746.1_120222_116959
>Pelodiscus_sinensis_NW_5857821.1_1_1008
>Pelodiscus_sinensis_NW_5857883.1_953513_954034
>Pelodiscus_sinensis_NW_5857914.1_392952_393872
>Pelodiscus_sinensis_NW_5858000.1_3585622_3586468
>Pelodiscus_sinensis_NW_5858151.1_243170_244537
>Pelodiscus_sinensis_NW_5858163.1_27427_27972
>Pelodiscus_sinensis_NW_5858294.1_1794688_1796028
>Pelodiscus_sinensis_NW_5858295.1_1505_2370
>Pelodiscus_sinensis_NW_5858298.1_1561192_1559865
>Pelodiscus_sinensis_NW_5858465.1_1714_2211
>Pelodiscus_sinensis_NW_5858564.1_498645_495993
>Pelodiscus_sinensis_NW_5858577.1_20134_20938
>Pelodiscus_sinensis_NW_5858732.1_2549_6
>Pelodiscus_sinensis_NW_5858776.1_9114_8239
>Pelodiscus_sinensis_NW_5858789.1_17654_17205
>Pelodiscus_sinensis_NW_5858789.1_20487_19363
>Pelodiscus_sinensis_NW_5858850.1_356155_355439
>Pelodiscus_sinensis_NW_5858878.1_266808_267380
>Pelodiscus_sinensis_NW_5858882.1_13133_12645
>Pelodiscus_sinensis_NW_5858909.1_58684_61629
>Pelodiscus_sinensis_NW_5858920.1_45042_41366
>Pelodiscus_sinensis_NW_5858968.1_1222154_1219434
>Pelodiscus_sinensis_NW_5858999.1_56019_56825
>Pelodiscus_sinensis_NW_5859014.1_3312549_3312082
>Pelodiscus_sinensis_NW_5859103.1_1569_784
>Pelodiscus_sinensis_NW_5859184.1_851608_850556
>Pelodiscus_sinensis_NW_5859184.1_841623_840571
>Pelodiscus_sinensis_NW_5859302.1_10997_10593
>Pelodiscus_sinensis_NW_5867609.1_400_2
>Pelodiscus_sinensis_NW_5868331.1_470_28
>Pelodiscus_sinensis_NW_5870820.1_126_803
>Pelodiscus_sinensis_NW_5870991.1_4_1092
>Pelodiscus_sinensis_NW_5871000.1_3297392_3296381
>Pelodiscus_sinensis_NW_5871000.1_3470382_3467338
>Pelodiscus_sinensis_NW_5871001.1_3034792_3033911
>Pelodiscus_sinensis_NW_5871004.1_779461_779937
>Pelodiscus_sinensis_NW_5871010.1_5613702_5614601
>Pelodiscus_sinensis_NW_5871013.1_7624496_7625008
>Pelodiscus_sinensis_NW_5871013.1_5476089_5473268
>Pelodiscus_sinensis_NW_5871015.1_160890_163601
>Pelodiscus_sinensis_NW_5871016.1_6848054_6849155
>Pelodiscus_sinensis_NW_5871019.1_5433857_5434318
>Pelodiscus_sinensis_NW_5871028.1_18969_16588
>Pelodiscus_sinensis_NW_5871028.1_13604_10055
>Pelodiscus_sinensis_NW_5871028.1_2125730_2126116
>Pelodiscus_sinensis_NW_5871040.1_2292127_2293563
>Pelodiscus_sinensis_NW_5871041.1_1104810_1105307
>Periophthalmodon_schlosseri_JACM01000617.1_1962_4445
>Periophthalmodon_schlosseri_JACM01000693.1_1327_1923
>Periophthalmodon_schlosseri_JACM01001400.1_574_1224
>Periophthalmodon_schlosseri_JACM01003103.1_2336_2914
>Periophthalmodon_schlosseri_JACM01003785.1_2705_3157
>Periophthalmodon_schlosseri_JACM01004568.1_7308_8473
>Periophthalmodon_schlosseri_JACM01012495.1_410_817
>Periophthalmodon_schlosseri_JACM01013350.1_10361_10942
>Periophthalmodon_schlosseri_JACM01015800.1_119_868
>Periophthalmodon_schlosseri_JACM01017916.1_5326_6340
>Periophthalmodon_schlosseri_JACM01019834.1_717_3439
>Periophthalmodon_schlosseri_JACM01022874.1_31_576
>Periophthalmodon_schlosseri_JACM01029337.1_1005_1595
>Periophthalmodon_schlosseri_JACM01032271.1_9922_10242
>Periophthalmodon_schlosseri_JACM01033646.1_168_749
>Periophthalmodon_schlosseri_JACM01038558.1_20213_21294
>Periophthalmodon_schlosseri_JACM01051368.1_10720_11070
>Periophthalmodon_schlosseri_JACM01056172.1_1594_4147
>Periophthalmodon_schlosseri_JACM01057261.1_13266_14033
>Periophthalmodon_schlosseri_JACM01057261.1_15941_16630
>Periophthalmodon_schlosseri_JACM01065618.1_2028_2711
>Periophthalmodon_schlosseri_JACM01069596.1_2714_3094
>Periophthalmodon_schlosseri_JACM01076404.1_5552_6367
>Periophthalmodon_schlosseri_JACM01077643.1_12_404
>Periophthalmodon_schlosseri_JACM01077660.1_4411_5028
>Periophthalmodon_schlosseri_JACM01084766.1_7_492
>Periophthalmodon_schlosseri_KN471057.1_37457_37780
>Periophthalmodon_schlosseri_KN471193.1_7480_8034
>Periophthalmodon_schlosseri_KN471832.1_1007_1624
>Periophthalmodon_schlosseri_KN471843.1_8009_8716
>Periophthalmodon_schlosseri_KN471897.1_17142_20040
>Periophthalmodon_schlosseri_KN472778.1_1331_2647
>Periophthalmodon_schlosseri_KN473163.1_2965_3824
>Periophthalmodon_schlosseri_KN473544.1_2038_2668
>Periophthalmodon_schlosseri_KN474566.1_13571_14542
>Periophthalmodon_schlosseri_KN475214.1_7782_9503
>Periophthalmodon_schlosseri_KN475410.1_8156_9209
>Periophthalmodon_schlosseri_KN476154.1_5568_6008
>Periophthalmodon_schlosseri_KN476765.1_88_837
>Periophthalmodon_schlosseri_KN477704.1_2180_4981
>Periophthalmodon_schlosseri_KN479065.1_8980_9435
>Periophthalmodon_schlosseri_KN479329.1_4391_5797
>Periophthalmodon_schlosseri_KN481710.1_21183_24044
>Periophthalmodon_schlosseri_KN482764.1_103_2337
>Periophthalmodon_schlosseri_KN483030.1_14936_15729
>Periophthalmodon_schlosseri_KN483239.1_12765_15100
>Periophthalmodon_schlosseri_KN484267.1_3043_4894
>Periophthalmodon_schlosseri_KN485276.1_15332_16372
>Periophthalmodon_schlosseri_KN486273.1_12910_18410
>Periophthalmus_magnuspinnatus_JACL01047459.1_164_1031
>Periophthalmus_magnuspinnatus_JACL01047459.1_9574_12128
>Periophthalmus_magnuspinnatus_JACL01054285.1_2805_3750
>Periophthalmus_magnuspinnatus_JACL01061806.1_195_518
>Periophthalmus_magnuspinnatus_KN460776.1_156028_156585
>Periophthalmus_magnuspinnatus_KN460874.1_1_780
>Periophthalmus_magnuspinnatus_KN461280.1_111717_112388
>Periophthalmus_magnuspinnatus_KN461634.1_96282_97148
>Periophthalmus_magnuspinnatus_KN461738.1_72854_75860
>Periophthalmus_magnuspinnatus_KN462424.1_23393_24229
>Periophthalmus_magnuspinnatus_KN463542.1_32919_33470
>Periophthalmus_magnuspinnatus_KN463722.1_18615_19586
>Periophthalmus_magnuspinnatus_KN464340.1_3399_5438
>Periophthalmus_magnuspinnatus_KN464777.1_508_1184
>Periophthalmus_magnuspinnatus_KN464966.1_12856_13332
>Periophthalmus_magnuspinnatus_KN465553.1_2663_3340
>Periophthalmus_magnuspinnatus_KN465973.1_8973_9680
>Periophthalmus_magnuspinnatus_KN466240.1_5445_3373
>Periophthalmus_magnuspinnatus_KN466632.1_348_1191
>Periophthalmus_magnuspinnatus_KN466865.1_2194_3063
>Periophthalmus_magnuspinnatus_KN467139.1_2626_2877
>Periophthalmus_magnuspinnatus_KN467341.1_1334_2446
>Petromyzon_marinus_GL476399.1_4165551_4168620
>Petromyzon_marinus_GL476534.1_426772_430134
>Petromyzon_marinus_GL476642.1_1088029_1087403
>Petromyzon_marinus_GL476962.1_422651_421365
>Petromyzon_marinus_GL477332.1_1113795_1115735
>Petromyzon_marinus_GL477456.1_127721_130909
>Petromyzon_marinus_GL478514.1_199685_198327
>Petromyzon_marinus_GL478514.1_124616_121570
>Petromyzon_marinus_GL478596.1_25991_33218
>Petromyzon_marinus_GL479214.1_15797_18854
>Petromyzon_marinus_GL479704.1_4070_2783
>Petromyzon_marinus_GL482964.1_14503_11641
>Petromyzon_marinus_GL486062.1_4664_1293
>Petromyzon_marinus_GL489728.1_2640_6011
>Pimephales_promelas_JNCD01001811.1_756_1382
>Pimephales_promelas_JNCD01002567.1_14406_16882
>Pimephales_promelas_JNCD01002567.1_19250_21217
>Pimephales_promelas_JNCD01007062.1_122885_125217
>Pimephales_promelas_JNCD01010124.1_39989_42856
>Pimephales_promelas_JNCD01010179.1_2766_4721
>Pimephales_promelas_JNCD01010647.1_1857_5216
>Pimephales_promelas_JNCD01013218.1_1680_4336
>Pimephales_promelas_JNCD01013218.1_4945_6153
>Pimephales_promelas_JNCD01014747.1_28057_30495
>Pimephales_promelas_JNCD01019993.1_49117_50973
>Pimephales_promelas_JNCD01029789.1_3777_6256
>Pimephales_promelas_JNCD01037197.1_25_408
>Pimephales_promelas_JNCD01037197.1_3287_2400
>Pimephales_promelas_JNCD01051315.1_271_1158
>Pimephales_promelas_JNCD01072980.1_518_3769
>Pimephales_promelas_JNCD01073002.1_5638_7719
>Poecilia_formosa_NW_006800035.1_54928_55641
>Poecilia_formosa_NW_006800073.1_82471_83091
>Poecilia_formosa_NW_006800087.1_179726_180160
>Poecilia_formosa_NW_006800135.1_45382_48468
>Poecilia_formosa_NW_006800135.1_59143_61814
>Poecilia_formosa_NW_006800202.1_871451_872743
>Poecilia_formosa_NW_006800287.1_261007_264111
>Poecilia_formosa_NW_006800291.1_716377_716825
>Poecilia_formosa_NW_006800516.1_75792_76223
>Poecilia_formosa_NW_006800516.1_98208_98678
>Poecilia_formosa_NW_006800750.1_2258_2923
>Poecilia_formosa_NW_006800771.1_56081_59185
>Poecilia_formosa_NW_006800773.1_25648_25968
>Poecilia_formosa_NW_006800794.1_74442_75165
>Poecilia_formosa_NW_006800900.1_41289_44170
>Poecilia_formosa_NW_006801006.1_46910_49645
>Poecilia_formosa_NW_006801351.1_11141_11503
>Poecilia_formosa_NW_006802476.1_487_3495
>Poecilia_formosa_NW_006803209.1_1_1209
>Poecilia_latipinna_NW_015113059.1_290268_290810
>Poecilia_latipinna_NW_015113717.1_206304_209312
>Poecilia_latipinna_NW_015114436.1_225614_226234
>Poecilia_latipinna_NW_015114577.1_8468_9316
>Poecilia_latipinna_NW_015115104.1_33140_36226
>Poecilia_latipinna_NW_015115412.1_81795_84530
>Poecilia_latipinna_NW_015115439.1_56850_57281
>Poecilia_latipinna_NW_015118543.1_4194_7298
>Poecilia_latipinna_NW_015120199.1_207_1694
>Poecilia_latipinna_NW_015121214.1_21_803
>Poecilia_mexicana_NW_015094974.1_172249_174920
>Poecilia_mexicana_NW_015095673.1_176425_177250
>Poecilia_mexicana_NW_015096361.1_94004_94915
>Poecilia_mexicana_NW_015096502.1_1991_8655
>Poecilia_mexicana_NW_015097867.1_28193_28663
>Poecilia_mexicana_NW_015098273.1_9915_10535
>Poecilia_mexicana_NW_015099006.1_4241_7345
>Poecilia_mexicana_NW_015099948.1_3907_6643
>Poecilia_mexicana_NW_015100725.1_233_3337
>Poecilia_reticulata_NC_024331.1_2070936_2073683
>Poecilia_reticulata_NC_024331.1_25746405_25745467
>Poecilia_reticulata_NC_024335.1_32316875_32315928
>Poecilia_reticulata_NC_024336.1_7626947_7627381
>Poecilia_reticulata_NC_024337.1_7378932_7379589
>Poecilia_reticulata_NC_024338.1_25105765_25105346
>Poecilia_reticulata_NC_024338.1_433153_435594
>Poecilia_reticulata_NC_024339.1_4298496_4297636
>Poecilia_reticulata_NC_024340.1_6285194_6287056
>Poecilia_reticulata_NC_024341.1_24594773_24592494
>Poecilia_reticulata_NC_024341.1_24596843_24595026
>Poecilia_reticulata_NC_024341.1_553750_551144
>Poecilia_reticulata_NC_024344.1_6716104_6717607
>Poecilia_reticulata_NC_024345.1_8044513_8046460
>Poecilia_reticulata_NC_024347.1_27717176_27716295
>Poecilia_reticulata_NC_024348.1_1244564_1247254
>Poecilia_reticulata_NC_024349.1_1996757_1999589
>Poecilia_reticulata_NC_024349.1_26166500_26166168
>Poecilia_reticulata_NC_024350.1_7714833_7714222
>Poecilia_reticulata_NC_024351.1_24001925_24002833
>Poecilia_reticulata_NC_024352.1_1173290_1173713
>Poecilia_reticulata_NC_024352.1_301172_300107
>Poecilia_reticulata_NC_024353.1_13255743_13258894
>Poecilia_reticulata_NC_024353.1_13282058_13282573
>Poecilia_reticulata_NW_007615033.1_216540
>Poecilia_reticulata_NW_007615086.1_41797_42339
>Poecilia_reticulata_NW_007615192.1_14552_14133
>Poecilia_reticulata_NW_007615766.1_923_3
>Protobothrops_mucrosquamatus_NW_15386092.1_15345_21869
>Protobothrops_mucrosquamatus_NW_15386095.1_587695_588780
>Protobothrops_mucrosquamatus_NW_15386141.1_435410_438037
>Protobothrops_mucrosquamatus_NW_15386164.1_727218_726301
>Protobothrops_mucrosquamatus_NW_15386200.1_450344_457509
>Protobothrops_mucrosquamatus_NW_15386201.1_2338403_2338609
>Protobothrops_mucrosquamatus_NW_15386210.1_706764_704258
>Protobothrops_mucrosquamatus_NW_15386210.1_658397_661021
>Protobothrops_mucrosquamatus_NW_15386218.1_494636_494052
>Protobothrops_mucrosquamatus_NW_15386232.1_423067_423909
>Protobothrops_mucrosquamatus_NW_15386232.1_301597_300469
>Protobothrops_mucrosquamatus_NW_15386232.1_851475_854180
>Protobothrops_mucrosquamatus_NW_15386249.1_111192_108492
>Protobothrops_mucrosquamatus_NW_15386253.1_1667066_1666196
>Protobothrops_mucrosquamatus_NW_15386266.1_142285_142965
>Protobothrops_mucrosquamatus_NW_15386268.1_163258_162539
>Protobothrops_mucrosquamatus_NW_15386274.1_1951932_1953059
>Protobothrops_mucrosquamatus_NW_15386274.1_1139064_1138591
>Protobothrops_mucrosquamatus_NW_15386275.1_336277_338894
>Protobothrops_mucrosquamatus_NW_15386277.1_155349_154480
>Protobothrops_mucrosquamatus_NW_15386293.1_2066452_2067006
>Protobothrops_mucrosquamatus_NW_15386293.1_1961959_1968799
>Protobothrops_mucrosquamatus_NW_15386307.1_509716_508628
>Protobothrops_mucrosquamatus_NW_15386333.1_4078322_4078928
>Protobothrops_mucrosquamatus_NW_15386333.1_4296498_4295800
>Protobothrops_mucrosquamatus_NW_15386338.1_1465889_1462667
>Protobothrops_mucrosquamatus_NW_15386338.1_425766_424884
>Protobothrops_mucrosquamatus_NW_15386350.1_254934_253789
>Protobothrops_mucrosquamatus_NW_15386352.1_941932_943077
>Protobothrops_mucrosquamatus_NW_15386356.1_2508276_2508913
>Protobothrops_mucrosquamatus_NW_15386360.1_374832_373868
>Protobothrops_mucrosquamatus_NW_15386360.1_222840_222064
>Protobothrops_mucrosquamatus_NW_15386360.1_216280_215858
>Protobothrops_mucrosquamatus_NW_15386370.1_2515898_2517157
>Protobothrops_mucrosquamatus_NW_15386370.1_2020543_2022687
>Protobothrops_mucrosquamatus_NW_15386370.1_1992984_1992115
>Protobothrops_mucrosquamatus_NW_15386370.1_1677371_1676994
>Protobothrops_mucrosquamatus_NW_15386374.1_354657_352029
>Protobothrops_mucrosquamatus_NW_15386374.1_408428_407433
>Protobothrops_mucrosquamatus_NW_15386374.1_32934_33786
>Protobothrops_mucrosquamatus_NW_15386393.1_3538939_3539709
>Protobothrops_mucrosquamatus_NW_15386400.1_28729_29855
>Protobothrops_mucrosquamatus_NW_15386417.1_415884_415294
>Protobothrops_mucrosquamatus_NW_15386419.1_493422_495933
>Protobothrops_mucrosquamatus_NW_15386422.1_672767_672030
>Protobothrops_mucrosquamatus_NW_15386427.1_4689922_4687816
>Protobothrops_mucrosquamatus_NW_15386427.1_5936970_5937710
>Protobothrops_mucrosquamatus_NW_15386430.1_626656_624243
>Protobothrops_mucrosquamatus_NW_15386430.1_1866604_1869222
>Protobothrops_mucrosquamatus_NW_15386432.1_1260519_1261586
>Protobothrops_mucrosquamatus_NW_15386444.1_613882_612995
>Protobothrops_mucrosquamatus_NW_15386454.1_273229_276103
>Protobothrops_mucrosquamatus_NW_15386480.1_492702_492217
>Protobothrops_mucrosquamatus_NW_15386483.1_383664_383257
>Protobothrops_mucrosquamatus_NW_15386537.1_241045_241743
>Protobothrops_mucrosquamatus_NW_15386560.1_316396_313796
>Protobothrops_mucrosquamatus_NW_15386560.1_1192888_1192334
>Protobothrops_mucrosquamatus_NW_15386560.1_1136449_1137289
>Protobothrops_mucrosquamatus_NW_15386566.1_586800_589811
>Protobothrops_mucrosquamatus_NW_15386587.1_809244_808786
>Protobothrops_mucrosquamatus_NW_15386604.1_514176_513115
>Protobothrops_mucrosquamatus_NW_15386604.1_485569_486717
>Protobothrops_mucrosquamatus_NW_15386616.1_418691_419768
>Protobothrops_mucrosquamatus_NW_15386616.1_206556_207360
>Protobothrops_mucrosquamatus_NW_15386617.1_90887_91694
>Protobothrops_mucrosquamatus_NW_15386627.1_268834_266271
>Protobothrops_mucrosquamatus_NW_15386633.1_77923_80592
>Protobothrops_mucrosquamatus_NW_15386652.1_172886_170200
>Protobothrops_mucrosquamatus_NW_15386652.1_78048_77578
>Protobothrops_mucrosquamatus_NW_15386659.1_49806_46826
>Protobothrops_mucrosquamatus_NW_15386659.1_675592_676278
>Protobothrops_mucrosquamatus_NW_15386687.1_26549_27226
>Protobothrops_mucrosquamatus_NW_15386687.1_696676_694036
>Protobothrops_mucrosquamatus_NW_15386709.1_29491_28574
>Protobothrops_mucrosquamatus_NW_15386737.1_35982_38610
>Protobothrops_mucrosquamatus_NW_15386738.1_51558_51977
>Protobothrops_mucrosquamatus_NW_15386738.1_59178_58417
>Protobothrops_mucrosquamatus_NW_15386770.1_624994_627620
>Protobothrops_mucrosquamatus_NW_15386770.1_383738_382905
>Protobothrops_mucrosquamatus_NW_15386770.1_378426_377386
>Protobothrops_mucrosquamatus_NW_15386775.1_144415_145191
>Protobothrops_mucrosquamatus_NW_15386785.1_183725_182901
>Protobothrops_mucrosquamatus_NW_15386785.1_1692959_1690336
>Protobothrops_mucrosquamatus_NW_15386785.1_188779_189753
>Protobothrops_mucrosquamatus_NW_15386785.1_530213_527593
>Protobothrops_mucrosquamatus_NW_15386806.1_318723_315756
>Protobothrops_mucrosquamatus_NW_15386806.1_321825_322352
>Protobothrops_mucrosquamatus_NW_15386834.1_381187_380467
>Protobothrops_mucrosquamatus_NW_15386834.1_436160_436618
>Protobothrops_mucrosquamatus_NW_15386848.1_160668_161807
>Protobothrops_mucrosquamatus_NW_15386848.1_371443_368895
>Protobothrops_mucrosquamatus_NW_15386848.1_994196_994984
>Protobothrops_mucrosquamatus_NW_15386886.1_613112_610524
>Protobothrops_mucrosquamatus_NW_15386889.1_289396_2886991
>Protobothrops_mucrosquamatus_NW_15386894.1_43901_44435
>Protobothrops_mucrosquamatus_NW_15386897.1_53594_51006
>Protobothrops_mucrosquamatus_NW_15386897.1_81405_83572
>Protobothrops_mucrosquamatus_NW_15386897.1_75843_76232
>Protobothrops_mucrosquamatus_NW_15386907.1_12738_13559
>Protobothrops_mucrosquamatus_NW_15386914.1_898702_900520
>Protobothrops_mucrosquamatus_NW_15386914.1_274264_271710
>Protobothrops_mucrosquamatus_NW_15386952.1_643316_644047
>Protobothrops_mucrosquamatus_NW_15386975.1_217219_217908
>Protobothrops_mucrosquamatus_NW_15386986.1_209595_208867
>Protobothrops_mucrosquamatus_NW_15386986.1_4484_5313
>Protobothrops_mucrosquamatus_NW_15386986.1_16123_19428
>Protobothrops_mucrosquamatus_NW_15386998.1_578558_577188
>Protobothrops_mucrosquamatus_NW_15387019.1_81204_81965
>Protobothrops_mucrosquamatus_NW_15387019.1_75620_73821
>Protobothrops_mucrosquamatus_NW_15387020.1_456696_459341
>Protobothrops_mucrosquamatus_NW_15387039.1_236342_233421
>Protobothrops_mucrosquamatus_NW_15387048.1_274724_273357
>Protobothrops_mucrosquamatus_NW_15387063.1_113929_114399
>Protobothrops_mucrosquamatus_NW_15387063.1_106083_106844
>Protobothrops_mucrosquamatus_NW_15387063.1_114749_115537
>Protobothrops_mucrosquamatus_NW_15387067.1_20101_19190
>Protobothrops_mucrosquamatus_NW_15387069.1_82130_80982
>Protobothrops_mucrosquamatus_NW_15387079.1_319590_318814
>Protobothrops_mucrosquamatus_NW_15387125.1_297147_294010
>Protobothrops_mucrosquamatus_NW_15387152.1_16184_15333
>Protobothrops_mucrosquamatus_NW_15387152.1_146245_143634
>Protobothrops_mucrosquamatus_NW_15387189.1_246100_247086
>Protobothrops_mucrosquamatus_NW_15387189.1_201165_203588
>Protobothrops_mucrosquamatus_NW_15387189.1_199942_198998
>Protobothrops_mucrosquamatus_NW_15387223.1_134296_136793
>Protobothrops_mucrosquamatus_NW_15387264.1_166497_164770
>Protobothrops_mucrosquamatus_NW_15387264.1_58313_58849
>Protobothrops_mucrosquamatus_NW_15387268.1_552392_551850
>Protobothrops_mucrosquamatus_NW_15387273.1_458665_457985
>Protobothrops_mucrosquamatus_NW_15387280.1_589597_590358
>Protobothrops_mucrosquamatus_NW_15387323.1_329835_329332
>Protobothrops_mucrosquamatus_NW_15387326.1_60302_58464
>Protobothrops_mucrosquamatus_NW_15387326.1_340779_340258
>Protobothrops_mucrosquamatus_NW_15387334.1_80507_83060
>Protobothrops_mucrosquamatus_NW_15387351.1_173842_172844
>Protobothrops_mucrosquamatus_NW_15387384.1_151575_152498
>Protobothrops_mucrosquamatus_NW_15387384.1_169236_169919
>Protobothrops_mucrosquamatus_NW_15387406.1_162664_163452
>Protobothrops_mucrosquamatus_NW_15387422.1_18058_21179
>Protobothrops_mucrosquamatus_NW_15387426.1_7494_6568
>Protobothrops_mucrosquamatus_NW_15387427.1_18866_17850
>Protobothrops_mucrosquamatus_NW_15387451.1_122010_121123
>Protobothrops_mucrosquamatus_NW_15387462.1_225280_226122
>Protobothrops_mucrosquamatus_NW_15387496.1_188656_187881
>Protobothrops_mucrosquamatus_NW_15387496.1_44548_45619
>Protobothrops_mucrosquamatus_NW_15387563.1_171776_172914
>Protobothrops_mucrosquamatus_NW_15387646.1_75550_76464
>Protobothrops_mucrosquamatus_NW_15387697.1_65623_65410
>Protobothrops_mucrosquamatus_NW_15387719.1_163545_164045
>Protobothrops_mucrosquamatus_NW_15387719.1_404945_406753
>Protobothrops_mucrosquamatus_NW_15387719.1_86267_88858
>Protobothrops_mucrosquamatus_NW_15387732.1_41486_42121
>Protobothrops_mucrosquamatus_NW_15387748.1_107740_106649
>Protobothrops_mucrosquamatus_NW_15387762.1_253343_252582
>Protobothrops_mucrosquamatus_NW_15387784.1_148457_149209
>Protobothrops_mucrosquamatus_NW_15387784.1_171757_175690
>Protobothrops_mucrosquamatus_NW_15387791.1_341561_338842
>Protobothrops_mucrosquamatus_NW_15387791.1_65155_62557
>Protobothrops_mucrosquamatus_NW_15387799.1_205743_208885
>Protobothrops_mucrosquamatus_NW_15387804.1_123384_122869
>Protobothrops_mucrosquamatus_NW_15387852.1_209076_208009
>Protobothrops_mucrosquamatus_NW_15387875.1_114763_115740
>Protobothrops_mucrosquamatus_NW_15387878.1_34459_37245
>Protobothrops_mucrosquamatus_NW_15387898.1_137344_136811
>Protobothrops_mucrosquamatus_NW_15387899.1_28348_29038
>Protobothrops_mucrosquamatus_NW_15387918.1_171033_169797
>Protobothrops_mucrosquamatus_NW_15387918.1_125851_125264
>Protobothrops_mucrosquamatus_NW_15387918.1_164344_163263
>Protobothrops_mucrosquamatus_NW_15387921.1_197644_196729
>Protobothrops_mucrosquamatus_NW_15387931.1_31053_28132
>Protobothrops_mucrosquamatus_NW_15387972.1_59860_61638
>Protobothrops_mucrosquamatus_NW_15388002.1_22159_23982
>Protobothrops_mucrosquamatus_NW_15388002.1_149424_148636
>Protobothrops_mucrosquamatus_NW_15388008.1_90374_87652
>Protobothrops_mucrosquamatus_NW_15388010.1_155876_151967
>Protobothrops_mucrosquamatus_NW_15388013.1_363230_360672
>Protobothrops_mucrosquamatus_NW_15388061.1_258892_260301
>Protobothrops_mucrosquamatus_NW_15388067.1_173857_172709
>Protobothrops_mucrosquamatus_NW_15388104.1_37703_35064
>Protobothrops_mucrosquamatus_NW_15388105.1_260541_259782
>Protobothrops_mucrosquamatus_NW_15388105.1_293578_292549
>Protobothrops_mucrosquamatus_NW_15388107.1_393045_392626
>Protobothrops_mucrosquamatus_NW_15388117.1_161024_161680
>Protobothrops_mucrosquamatus_NW_15388117.1_104802_106052
>Protobothrops_mucrosquamatus_NW_15388117.1_172203_173324
>Protobothrops_mucrosquamatus_NW_15388118.1_259950_260774
>Protobothrops_mucrosquamatus_NW_15388122.1_376538_376044
>Protobothrops_mucrosquamatus_NW_15388122.1_237295_236588
>Protobothrops_mucrosquamatus_NW_15388166.1_10443_9817
>Protobothrops_mucrosquamatus_NW_15388172.1_3675_820
>Protobothrops_mucrosquamatus_NW_15388172.1_45623_42705
>Protobothrops_mucrosquamatus_NW_15388173.1_145381_142403
>Protobothrops_mucrosquamatus_NW_15388185.1_77775_76796
>Protobothrops_mucrosquamatus_NW_15388185.1_117296_114657
>Protobothrops_mucrosquamatus_NW_15388187.1_226486_225730
>Protobothrops_mucrosquamatus_NW_15388200.1_249843_250316
>Protobothrops_mucrosquamatus_NW_15388200.1_149643_150975
>Protobothrops_mucrosquamatus_NW_15388200.1_91588_93240
>Protobothrops_mucrosquamatus_NW_15388230.1_160890_161693
>Protobothrops_mucrosquamatus_NW_15388256.1_457564_458334
>Protobothrops_mucrosquamatus_NW_15388273.1_126754_124519
>Protobothrops_mucrosquamatus_NW_15388273.1_370098_367273
>Protobothrops_mucrosquamatus_NW_15388314.1_224952_221666
>Protobothrops_mucrosquamatus_NW_15388314.1_139947_140405
>Protobothrops_mucrosquamatus_NW_15388377.1_72052_74923
>Protobothrops_mucrosquamatus_NW_15388377.1_32073_34016
>Protobothrops_mucrosquamatus_NW_15388380.1_148721_146949
>Protobothrops_mucrosquamatus_NW_15388381.1_105634_106579
>Protobothrops_mucrosquamatus_NW_15388381.1_207550_206541
>Protobothrops_mucrosquamatus_NW_15388403.1_43944_44874
>Protobothrops_mucrosquamatus_NW_15388472.1_76620_76015
>Protobothrops_mucrosquamatus_NW_15388472.1_62166_60892
>Protobothrops_mucrosquamatus_NW_15388472.1_125444_127977
>Protobothrops_mucrosquamatus_NW_15388474.1_56815_57657
>Protobothrops_mucrosquamatus_NW_15388518.1_122099_122767
>Protobothrops_mucrosquamatus_NW_15388518.1_23709_22537
>Protobothrops_mucrosquamatus_NW_15388539.1_10549_11692
>Protobothrops_mucrosquamatus_NW_15388553.1_68696_66768
>Protobothrops_mucrosquamatus_NW_15388553.1_58493_57654
>Protobothrops_mucrosquamatus_NW_15388604.1_99727_100534
>Protobothrops_mucrosquamatus_NW_15388605.1_140242_140631
>Protobothrops_mucrosquamatus_NW_15388671.1_108167_111678
>Protobothrops_mucrosquamatus_NW_15388674.1_13519_14439
>Protobothrops_mucrosquamatus_NW_15388676.1_160358_160612
>Protobothrops_mucrosquamatus_NW_15388721.1_45679_46455
>Protobothrops_mucrosquamatus_NW_15388733.1_111037_113764
>Protobothrops_mucrosquamatus_NW_15388757.1_28480_28914
>Protobothrops_mucrosquamatus_NW_15388760.1_35959_39131
>Protobothrops_mucrosquamatus_NW_15388764.1_90610_91903
>Protobothrops_mucrosquamatus_NW_15388778.1_78869_79960
>Protobothrops_mucrosquamatus_NW_15388788.1_87640_86588
>Protobothrops_mucrosquamatus_NW_15388805.1_7418_10283
>Protobothrops_mucrosquamatus_NW_15388808.1_17595_18516
>Protobothrops_mucrosquamatus_NW_15388816.1_59954_57909
>Protobothrops_mucrosquamatus_NW_15388857.1_307791_310492
>Protobothrops_mucrosquamatus_NW_15388878.1_213908_214393
>Protobothrops_mucrosquamatus_NW_15388912.1_78897_79544
>Protobothrops_mucrosquamatus_NW_15388956.1_31885_30734
>Protobothrops_mucrosquamatus_NW_15388966.1_94707_95468
>Protobothrops_mucrosquamatus_NW_15388974.1_87409_86489
>Protobothrops_mucrosquamatus_NW_15389061.1_62738_63148
>Protobothrops_mucrosquamatus_NW_15389085.1_118904_118107
>Protobothrops_mucrosquamatus_NW_15389085.1_87050_85758
>Protobothrops_mucrosquamatus_NW_15389119.1_23445_22987
>Protobothrops_mucrosquamatus_NW_15389169.1_5670_2794
>Protobothrops_mucrosquamatus_NW_15389180.1_119936_120391
>Protobothrops_mucrosquamatus_NW_15389180.1_112274_114010
>Protobothrops_mucrosquamatus_NW_15389208.1_5474_2787
>Protobothrops_mucrosquamatus_NW_15389282.1_61320_62218
>Protobothrops_mucrosquamatus_NW_15389282.1_76221_74929
>Protobothrops_mucrosquamatus_NW_15389364.1_3204_320
>Protobothrops_mucrosquamatus_NW_15389430.1_47279_47860
>Protobothrops_mucrosquamatus_NW_15389451.1_162027_165082
>Protobothrops_mucrosquamatus_NW_15389521.1_15270_16196
>Protobothrops_mucrosquamatus_NW_15389536.1_218520_219203
>Protobothrops_mucrosquamatus_NW_15389537.1_153528_148684
>Protobothrops_mucrosquamatus_NW_15389553.1_18555_17794
>Protobothrops_mucrosquamatus_NW_15389553.1_27132_24248
>Protobothrops_mucrosquamatus_NW_15389579.1_83887_87168
>Protobothrops_mucrosquamatus_NW_15389601.1_158016_158775
>Protobothrops_mucrosquamatus_NW_15389601.1_182158_181198
>Protobothrops_mucrosquamatus_NW_15389631.1_74135_73137
>Protobothrops_mucrosquamatus_NW_15389643.1_5323_4605
>Protobothrops_mucrosquamatus_NW_15389643.1_22475_27967
>Protobothrops_mucrosquamatus_NW_15389643.1_32587_32985
>Protobothrops_mucrosquamatus_NW_15389649.1_7030_7668
>Protobothrops_mucrosquamatus_NW_15389669.1_77126_78229
>Protobothrops_mucrosquamatus_NW_15389689.1_216373_217518
>Protobothrops_mucrosquamatus_NW_15389692.1_15737_16240
>Protobothrops_mucrosquamatus_NW_15389706.1_19825_18710
>Protobothrops_mucrosquamatus_NW_15389714.1_165317_161775
>Protobothrops_mucrosquamatus_NW_15389720.1_2460_3647
>Protobothrops_mucrosquamatus_NW_15389733.1_96170_96997
>Protobothrops_mucrosquamatus_NW_15389752.1_95931_96762
>Protobothrops_mucrosquamatus_NW_15389752.1_108488_110428
>Protobothrops_mucrosquamatus_NW_15389816.1_193053_192113
>Protobothrops_mucrosquamatus_NW_15389929.1_108132_107325
>Protobothrops_mucrosquamatus_NW_15389955.1_87713_87300
>Protobothrops_mucrosquamatus_NW_15389972.1_22882_23640
>Protobothrops_mucrosquamatus_NW_15390012.1_760_257
>Protobothrops_mucrosquamatus_NW_15390034.1_60359_61163
>Protobothrops_mucrosquamatus_NW_15390034.1_97612_100480
>Protobothrops_mucrosquamatus_NW_15390037.1_34829_34185
>Protobothrops_mucrosquamatus_NW_15390087.1_24893_23456
>Protobothrops_mucrosquamatus_NW_15390118.1_6249_3285
>Protobothrops_mucrosquamatus_NW_15390174.1_58479_57469
>Protobothrops_mucrosquamatus_NW_15390204.1_5178_4720
>Protobothrops_mucrosquamatus_NW_15390212.1_24497_23688
>Protobothrops_mucrosquamatus_NW_15390369.1_12148_9435
>Protobothrops_mucrosquamatus_NW_15390390.1_35203_34689
>Protobothrops_mucrosquamatus_NW_15390452.1_29862_29131
>Protobothrops_mucrosquamatus_NW_15390452.1_4066_978
>Protobothrops_mucrosquamatus_NW_15390562.1_19203_19991
>Protobothrops_mucrosquamatus_NW_15390596.1_26226_22165
>Protobothrops_mucrosquamatus_NW_15390596.1_36621_37524
>Protobothrops_mucrosquamatus_NW_15390638.1_65879_64908
>Protobothrops_mucrosquamatus_NW_15390674.1_27326_27829
>Protobothrops_mucrosquamatus_NW_15390709.1_48601_47894
>Protobothrops_mucrosquamatus_NW_15390715.1_59152_58175
>Protobothrops_mucrosquamatus_NW_15390715.1_20391_21563
>Protobothrops_mucrosquamatus_NW_15390715.1_88681_93940
>Protobothrops_mucrosquamatus_NW_15390719.1_13779_10699
>Protobothrops_mucrosquamatus_NW_15390887.1_76451_77002
>Protobothrops_mucrosquamatus_NW_15391091.1_28370_25846
>Protobothrops_mucrosquamatus_NW_15391192.1_80550_83117
>Protobothrops_mucrosquamatus_NW_15391239.1_38483_39025
>Protobothrops_mucrosquamatus_NW_15391261.1_21687_20770
>Protobothrops_mucrosquamatus_NW_15391337.1_14208_13434
>Protobothrops_mucrosquamatus_NW_15391494.1_639_4
>Protobothrops_mucrosquamatus_NW_15391988.1_4101_5439
>Protobothrops_mucrosquamatus_NW_15392038.1_2854_3696
>Protobothrops_mucrosquamatus_NW_15392163.1_18253_18897
>Protobothrops_mucrosquamatus_NW_15392515.1_36608_35886
>Protobothrops_mucrosquamatus_NW_15392604.1_57582_56785
>Protobothrops_mucrosquamatus_NW_15392677.1_16518_14107
>Protobothrops_mucrosquamatus_NW_15393060.1_3288_4352
>Protobothrops_mucrosquamatus_NW_15394474.1_11862_10021
>Protobothrops_mucrosquamatus_NW_15394674.1_22620_22180
>Protobothrops_mucrosquamatus_NW_15394735.1_12483_12956
>Protobothrops_mucrosquamatus_NW_15396208.1_12379_9461
>Protobothrops_mucrosquamatus_NW_15396364.1_7806_5734
>Protobothrops_mucrosquamatus_NW_15396677.1_11897_12631
>Protobothrops_mucrosquamatus_NW_15398489.1_961_572
>Protobothrops_mucrosquamatus_NW_15398952.1_1945_5
>Protobothrops_mucrosquamatus_NW_15399527.1_638_1318
>Protobothrops_mucrosquamatus_NW_15406031.1_10_432
>Protobothrops_mucrosquamatus_NW_15410053.1_10444_10902
>Protobothrops_mucrosquamatus_NW_15415142.1_1323_736
>Protobothrops_mucrosquamatus_NW_15416830.1_8_703
>Protobothrops_mucrosquamatus_NW_15417729.1_1562_1107
>Protobothrops_mucrosquamatus_NW_15422408.1_460_62
>Protobothrops_mucrosquamatus_NW_15422794.1_966_382
>Protobothrops_mucrosquamatus_NW_15422802.1_753_1364
>Protobothrops_mucrosquamatus_NW_15423998.1_879_55
>Protobothrops_mucrosquamatus_NW_15425810.1_1099_359
>Protobothrops_mucrosquamatus_NW_15436173.1_998_9
>Protobothrops_mucrosquamatus_NW_15437813.1_1009_530
>Pseudopleuronectes_yokohamae_BBOV01002736.1_4200_7327
>Pseudopleuronectes_yokohamae_BBOV01004827.1_170_520
>Pseudopleuronectes_yokohamae_BBOV01006879.1_839_1945
>Pseudopleuronectes_yokohamae_BBOV01006910.1_1_840
>Pseudopleuronectes_yokohamae_BBOV01008544.1_44_505
>Pseudopleuronectes_yokohamae_BBOV01012112.1_1768_4290
>Pseudopleuronectes_yokohamae_BBOV01025583.1_1255_1716
>Pseudopleuronectes_yokohamae_BBOV01028282.1_2194_2658
>Pseudopleuronectes_yokohamae_BBOV01031692.1_2236_3033
>Pseudopleuronectes_yokohamae_BBOV01040855.1_171_665
>Pseudopleuronectes_yokohamae_BBOV01063800.1_523_1122
>Pseudopleuronectes_yokohamae_BBOV01069017.1_674_1156
>Pseudopleuronectes_yokohamae_BBOV01072954.1_955_1722
>Pseudopleuronectes_yokohamae_BBOV01096343.1_137_1003
>Pseudopleuronectes_yokohamae_BBOV01115381.1_2_451
>Pseudopleuronectes_yokohamae_BBOV01134337.1_100_1410
>Pseudopleuronectes_yokohamae_BBOV01167822.1_956_1780
>Pseudopleuronectes_yokohamae_BBOV01181509.1_21_506
>Pundamilia_nyererei_NW_005187425.1_165086_166207
>Pundamilia_nyererei_NW_005187482.1_2601736_2602149
>Pundamilia_nyererei_NW_005187533.1_1007304_1008349
>Pundamilia_nyererei_NW_005187544.1_1530038_1532218
>Pundamilia_nyererei_NW_005187544.1_1546024_1546390
>Pundamilia_nyererei_NW_005187592.1_22573_25233
>Pundamilia_nyererei_NW_005187610.1_134516_134824
>Pundamilia_nyererei_NW_005187610.1_550217_551161
>Pundamilia_nyererei_NW_005187630.1_941677_943854
>Pundamilia_nyererei_NW_005187718.1_292603_295154
>Pundamilia_nyererei_NW_005187803.1_145369_148098
>Pundamilia_nyererei_NW_005187950.1_121462_124442
>Pundamilia_nyererei_NW_005188042.1_6405_7544
>Pundamilia_nyererei_NW_005188042.1_9078_11320
>Pundamilia_nyererei_NW_005188072.1_6262_8894
>Pundamilia_nyererei_NW_005188080.1_60944_61819
>Pundamilia_nyererei_NW_005188266.1_8039_10774
>Pundamilia_nyererei_NW_005188280.1_47924_49063
>Pundamilia_nyererei_NW_005188313.1_8068_11723
>Pundamilia_nyererei_NW_005188400.1_37445_39930
>Pundamilia_nyererei_NW_005188438.1_36174_36871
>Pundamilia_nyererei_NW_005188449.1_2634_5384
>Pundamilia_nyererei_NW_005188660.1_5043_6782
>Pundamilia_nyererei_NW_005188714.1_6060_7940
>Pundamilia_nyererei_NW_005188830.1_11263_12482
>Pundamilia_nyererei_NW_005188830.1_9442_9789
>Pundamilia_nyererei_NW_005188847.1_3749_5113
>Pundamilia_nyererei_NW_005188858.1_6072_8592
>Pundamilia_nyererei_NW_005188862.1_8466_11128
>Pundamilia_nyererei_NW_005189328.1_2286_3112
>Pundamilia_nyererei_NW_005189367.1_1262_3994
>Pundamilia_nyererei_NW_005189659.1_5382_6455
>Pundamilia_nyererei_NW_005189735.1_2615_3257
>Pundamilia_nyererei_NW_005189743.1_2171_3536
>Pundamilia_nyererei_NW_005189789.1_3524_5380
>Pundamilia_nyererei_NW_005190345.1_2574_4449
>Pundamilia_nyererei_NW_005190585.1_1345_2466
>Pundamilia_nyererei_NW_005190922.1_2500_3300
>Pundamilia_nyererei_NW_005191253.1_73_945
>Pundamilia_nyererei_NW_005191337.1_1125_1961
>Pundamilia_nyererei_NW_005192046.1_896_1651
>Pundamilia_nyererei_NW_005192108.1_486_1625
>Python_bivittatus_NW_6532031.1_399678_400589
>Python_bivittatus_NW_6532141.1_447023_448006
>Python_bivittatus_NW_6532262.1_451312_450383
>Python_bivittatus_NW_6532305.1_467349_466966
>Python_bivittatus_NW_6532857.1_322450_325025
>Python_bivittatus_NW_6533166.1_293634_290891
>Python_bivittatus_NW_6533495.1_248315_245681
>Python_bivittatus_NW_6533533.1_81029_80514
>Python_bivittatus_NW_6533706.1_144707_143478
>Python_bivittatus_NW_6533718.1_120716_119757
>Python_bivittatus_NW_6533795.1_61824_61366
>Python_bivittatus_NW_6534108.1_52898_53983
>Python_bivittatus_NW_6534656.1_1632_1237
>Python_bivittatus_NW_6534745.1_18991_17843
>Python_bivittatus_NW_6534962.1_14849_14415
>Python_bivittatus_NW_6535274.1_102913_101081
>Python_bivittatus_NW_6535304.1_5278_4392
>Python_bivittatus_NW_6535488.1_80137_79059
>Python_bivittatus_NW_6535493.1_70794_71867
>Python_bivittatus_NW_6535718.1_39078_38439
>Python_bivittatus_NW_6535941.1_26670_27182
>Python_bivittatus_NW_6537195.1_83997_86255
>Python_bivittatus_NW_6537599.1_44798_45583
>Python_bivittatus_NW_6537938.1_25097_27675
>Python_bivittatus_NW_6538370.1_45938_46503
>Python_bivittatus_NW_6538525.1_22132_21602
>Python_bivittatus_NW_6538679.1_50451_49679
>Python_bivittatus_NW_6538716.1_18008_17236
>Python_bivittatus_NW_6539019.1_50054_47792
>Python_bivittatus_NW_6539584.1_27112_27861
>Python_bivittatus_NW_6539591.1_26032_26751
>Python_bivittatus_NW_6539663.1_17375_18252
>Python_bivittatus_NW_6539944.1_24981_24106
>Python_bivittatus_NW_6540048.1_16356_19016
>Python_bivittatus_NW_6540048.1_36527_37529
>Python_bivittatus_NW_6540135.1_2183_2641
>Python_bivittatus_NW_6540361.1_13471_14259
>Python_bivittatus_NW_6540588.1_30285_30980
>Python_bivittatus_NW_6540730.1_18622_22134
>Python_bivittatus_NW_6540758.1_14725_13581
>Python_bivittatus_NW_6540972.1_8572_5276
>Python_bivittatus_NW_6541064.1_24058_24744
>Python_bivittatus_NW_6541458.1_9142_8270
>Python_bivittatus_NW_6541499.1_2227_1775
>Python_bivittatus_NW_6541586.1_1571_380
>Python_bivittatus_NW_6541970.1_12268_10982
>Python_bivittatus_NW_6542102.1_11753_9195
>Python_bivittatus_NW_6542416.1_2891_3238
>Python_bivittatus_NW_6542631.1_874_1310
>Python_bivittatus_NW_6542702.1_5648_4479
>Python_bivittatus_NW_6542890.1_11046_9188
>Python_bivittatus_NW_6542916.1_4813_4159
>Python_bivittatus_NW_6543277.1_6966_5740
>Python_bivittatus_NW_6543328.1_561_145
>Python_bivittatus_NW_6543400.1_5225_4587
>Python_bivittatus_NW_6543671.1_5001_4279
>Python_bivittatus_NW_6543777.1_3011_2571
>Python_bivittatus_NW_6543996.1_1763_735
>Python_bivittatus_NW_6544716.1_3088_2606
>Python_bivittatus_NW_6546068.1_512_57
>Python_bivittatus_NW_6546401.1_628_206
>Python_bivittatus_NW_6546574.1_770_1234
>Python_bivittatus_NW_6552287.1_1223_2528
>Python_bivittatus_NW_6552743.1_749_1201
>Python_bivittatus_NW_6555576.1_432_1
>Rhamphochromis_esox_EQ220237.1_5035_5496
>Rhamphochromis_esox_EQ220323.1_1525_2505
>Rhamphochromis_esox_EQ223188.1_270_989
>Rhamphochromis_esox_EQ223634.1_1161_1523
>Rhamphochromis_esox_EQ226756.1_583_1176
>Rhamphochromis_esox_EQ231940.1_49_309
>Rhincodon_typus_LVEK01035769.1_2_259
>Rhincodon_typus_LVEK01071453.1_6_266
>Rhincodon_typus_LVEK01092532.1_2_253
>Rhincodon_typus_LVEK01112651.1_1_309
>Rhincodon_typus_LVEK01117674.1_2_313
>Rhincodon_typus_LVEK01117719.1_2_286
>Rhincodon_typus_LVEK01136226.1_2_253
>Rhincodon_typus_LVEK01145033.1_4_334
>Rhincodon_typus_LVEK01181018.1_1_369
>Rhincodon_typus_LVEK01186267.1_17_337
>Rhincodon_typus_LVEK01188682.1_2_367
>Rhincodon_typus_LVEK01194520.1_5_241
>Rhincodon_typus_LVEK01219538.1_37_415
>Rhincodon_typus_LVEK01220195.1_66_416
>Rhincodon_typus_LVEK01237448.1_1_441
>Rhincodon_typus_LVEK01245868.1_102_455
>Rhincodon_typus_LVEK01246079.1_96_455
>Rhincodon_typus_LVEK01276982.1_115_510
>Rhincodon_typus_LVEK01288153.1_3_532
>Rhincodon_typus_LVEK01288197.1_174_524
>Rhincodon_typus_LVEK01288376.1_3_532
>Rhincodon_typus_LVEK01289152.1_8_451
>Rhincodon_typus_LVEK01289164.1_190_518
>Rhincodon_typus_LVEK01289767.1_3_515
>Rhincodon_typus_LVEK01302731.1_64_543
>Rhincodon_typus_LVEK01307968.1_2_525
>Rhincodon_typus_LVEK01334178.1_6_635
>Rhincodon_typus_LVEK01346713.1_50_651
>Rhincodon_typus_LVEK01354578.1_13_626
>Rhincodon_typus_LVEK01366663.1_7_369
>Rhincodon_typus_LVEK01367427.1_239_544
>Rhincodon_typus_LVEK01369314.1_19_207
>Rhincodon_typus_LVEK01375676.1_127_549
>Rhincodon_typus_LVEK01376255.1_238_750
>Rhincodon_typus_LVEK01378368.1_160_381
>Rhincodon_typus_LVEK01389672.1_71_751
>Rhincodon_typus_LVEK01394195.1_346_754
>Rhincodon_typus_LVEK01425732.1_79_453
>Rhincodon_typus_LVEK01435585.1_333_860
>Rhincodon_typus_LVEK01438336.1_121_585
>Rhincodon_typus_LVEK01438774.1_242_970
>Rhincodon_typus_LVEK01442015.1_2_355
>Rhincodon_typus_LVEK01451002.1_343_837
>Rhincodon_typus_LVEK01452530.1_526_930
>Rhincodon_typus_LVEK01453766.1_52_933
>Rhincodon_typus_LVEK01458317.1_357_1053
>Rhincodon_typus_LVEK01459765.1_2_360
>Rhincodon_typus_LVEK01465772.1_401_777
>Rhincodon_typus_LVEK01465857.1_558_1016
>Rhincodon_typus_LVEK01470498.1_229_945
>Rhincodon_typus_LVEK01470644.1_325_1097
>Rhincodon_typus_LVEK01471131.1_29_535
>Rhincodon_typus_LVEK01481261.1_654_1133
>Rhincodon_typus_LVEK01488604.1_148_792
>Rhincodon_typus_LVEK01500563.1_239_804
>Rhincodon_typus_LVEK01502103.1_214_768
>Rhincodon_typus_LVEK01503962.1_820_1185
>Rhincodon_typus_LVEK01504957.1_89_580
>Rhincodon_typus_LVEK01506285.1_28_450
>Rhincodon_typus_LVEK01509785.1_70_618
>Rhincodon_typus_LVEK01516287.1_404_1066
>Rhincodon_typus_LVEK01518134.1_105_1130
>Rhincodon_typus_LVEK01522670.1_455_1273
>Rhincodon_typus_LVEK01522918.1_743_1304
>Rhincodon_typus_LVEK01523293.1_9_626
>Rhincodon_typus_LVEK01525822.1_56_328
>Rhincodon_typus_LVEK01528855.1_11_1223
>Rhincodon_typus_LVEK01529351.1_125_672
>Rhincodon_typus_LVEK01530878.1_48_482
>Rhincodon_typus_LVEK01541500.1_307_804
>Rhincodon_typus_LVEK01552094.1_537_1349
>Rhincodon_typus_LVEK01553701.1_550_1020
>Rhincodon_typus_LVEK01555178.1_485_817
>Rhincodon_typus_LVEK01567014.1_879_1244
>Rhincodon_typus_LVEK01570769.1_472_1120
>Rhincodon_typus_LVEK01573470.1_8_469
>Rhincodon_typus_LVEK01577490.1_2_661
>Rhincodon_typus_LVEK01580235.1_140_754
>Rhincodon_typus_LVEK01582336.1_1413_1727
>Rhincodon_typus_LVEK01584923.1_1_365
>Rhincodon_typus_LVEK01587084.1_7_855
>Rhincodon_typus_LVEK01592943.1_283_558
>Rhincodon_typus_LVEK01593675.1_116_456
>Rhincodon_typus_LVEK01599853.1_2_682
>Rhincodon_typus_LVEK01600948.1_1460_1794
>Rhincodon_typus_LVEK01608227.1_1428_1910
>Rhincodon_typus_LVEK01608743.1_344_1257
>Rhincodon_typus_LVEK01614121.1_623_1465
>Rhincodon_typus_LVEK01614807.1_1550_1951
>Rhincodon_typus_LVEK01630213.1_209_727
>Rhincodon_typus_LVEK01630321.1_409_1159
>Rhincodon_typus_LVEK01631021.1_291_941
>Rhincodon_typus_LVEK01632507.1_39_482
>Rhincodon_typus_LVEK01632959.1_1020_1343
>Rhincodon_typus_LVEK01633556.1_997_1548
>Rhincodon_typus_LVEK01635019.1_1444_2002
>Rhincodon_typus_LVEK01638332.1_851_1678
>Rhincodon_typus_LVEK01649952.1_1745_2233
>Rhincodon_typus_LVEK01656010.1_1_666
>Rhincodon_typus_LVEK01657606.1_59_631
>Rhincodon_typus_LVEK01660199.1_484_1282
>Rhincodon_typus_LVEK01664214.1_216_590
>Rhincodon_typus_LVEK01665402.1_1411_2010
>Rhincodon_typus_LVEK01666778.1_496_1626
>Rhincodon_typus_LVEK01668517.1_155_1385
>Rhincodon_typus_LVEK01673885.1_44_688
>Rhincodon_typus_LVEK01676244.1_713_189
>Rhincodon_typus_LVEK01683804.1_1862_2537
>Rhincodon_typus_LVEK01688147.1_336_662
>Rhincodon_typus_LVEK01693778.1_1315_1671
>Rhincodon_typus_LVEK01695861.1_1543_2265
>Rhincodon_typus_LVEK01697050.1_311_791
>Rhincodon_typus_LVEK01699642.1_1793_2287
>Rhincodon_typus_LVEK01700299.1_1042_1429
>Rhincodon_typus_LVEK01701763.1_1411_2112
>Rhincodon_typus_LVEK01705516.1_1369_1739
>Rhincodon_typus_LVEK01706956.1_2461_2739
>Rhincodon_typus_LVEK01712869.1_470_1147
>Rhincodon_typus_LVEK01714021.1_326_804
>Rhincodon_typus_LVEK01717215.1_1496_2272
>Rhincodon_typus_LVEK01721191.1_572_1604
>Rhincodon_typus_LVEK01728548.1_703_1215
>Rhincodon_typus_LVEK01728665.1_1569_2099
>Rhincodon_typus_LVEK01729033.1_1833_2450
>Rhincodon_typus_LVEK01730170.1_863_1741
>Rhincodon_typus_LVEK01731127.1_3_668
>Rhincodon_typus_LVEK01732897.1_1649_2203
>Rhincodon_typus_LVEK01733903.1_107_478
>Rhincodon_typus_LVEK01734183.1_1495_2205
>Rhincodon_typus_LVEK01741375.1_1509_2123
>Rhincodon_typus_LVEK01744600.1_363_635
>Rhincodon_typus_LVEK01745192.1_1705_2273
>Rhincodon_typus_LVEK01745232.1_883_1628
>Rhincodon_typus_LVEK01747913.1_19_2750
>Rhincodon_typus_LVEK01753432.1_1503_2039
>Rhincodon_typus_LVEK01753877.1_2408_3040
>Rhincodon_typus_LVEK01755456.1_922_1516
>Rhincodon_typus_LVEK01755521.1_2345_2841
>Rhincodon_typus_LVEK01759573.1_587_3140
>Rhincodon_typus_LVEK01762589.1_2942_3364
>Rhincodon_typus_LVEK01762859.1_1089_2647
>Rhincodon_typus_LVEK01763931.1_808_3426
>Rhincodon_typus_LVEK01763950.1_216_518
>Rhincodon_typus_LVEK01765432.1_495_1297
>Rhincodon_typus_LVEK01767662.1_2173_2871
>Rhincodon_typus_LVEK01767742.1_2255_2596
>Rhincodon_typus_LVEK01768008.1_2755_3431
>Rhincodon_typus_LVEK01770041.1_999_1622
>Rhincodon_typus_LVEK01770385.1_49_767
>Rhincodon_typus_LVEK01771872.1_1502_2285
>Rhincodon_typus_LVEK01773134.1_3075_3533
>Rhincodon_typus_LVEK01774896.1_1819_2952
>Rhincodon_typus_LVEK01776835.1_1789_2494
>Rhincodon_typus_LVEK01778551.1_2082_3161
>Rhincodon_typus_LVEK01779594.1_83_577
>Rhincodon_typus_LVEK01779810.1_1864_2400
>Rhincodon_typus_LVEK01783948.1_966_1649
>Rhincodon_typus_LVEK01784764.1_2675_3061
>Rhincodon_typus_LVEK01789106.1_3151_3692
>Rhincodon_typus_LVEK01789538.1_3008_3803
>Rhincodon_typus_LVEK01789598.1_929_1633
>Rhincodon_typus_LVEK01790235.1_902_1535
>Rhincodon_typus_LVEK01790863.1_777_1973
>Rhincodon_typus_LVEK01791176.1_1231_1791
>Rhincodon_typus_LVEK01794082.1_458_2823
>Rhincodon_typus_LVEK01797653.1_2487_3191
>Rhincodon_typus_LVEK01800541.1_1752_2394
>Rhincodon_typus_LVEK01801131.1_169_492
>Rhincodon_typus_LVEK01802677.1_2076_2807
>Rhincodon_typus_LVEK01804375.1_940_3937
>Rhincodon_typus_LVEK01804494.1_2874_3400
>Rhincodon_typus_LVEK01804710.1_2110_2853
>Rhincodon_typus_LVEK01805001.1_3114_3800
>Rhincodon_typus_LVEK01808690.1_63_407
>Rhincodon_typus_LVEK01812826.1_715_3217
>Rhincodon_typus_LVEK01813301.1_3298_3675
>Rhincodon_typus_LVEK01815325.1_3395_3838
>Rhincodon_typus_LVEK01816199.1_2515_3288
>Rhincodon_typus_LVEK01817072.1_2087_3012
>Rhincodon_typus_LVEK01818913.1_2344_3052
>Rhincodon_typus_LVEK01821619.1_2367_2959
>Rhincodon_typus_LVEK01822397.1_1157_1666
>Rhincodon_typus_LVEK01822675.1_64_2713
>Rhincodon_typus_LVEK01825425.1_2090_2572
>Rhincodon_typus_LVEK01827498.1_1644_4066
>Rhincodon_typus_LVEK01829466.1_3559_4076
>Rhincodon_typus_LVEK01830797.1_1808_2269
>Rhincodon_typus_LVEK01832052.1_690_2986
>Rhincodon_typus_LVEK01834288.1_368_1187
>Rhincodon_typus_LVEK01835402.1_2071_2706
>Rhincodon_typus_LVEK01836258.1_2868_3697
>Rhincodon_typus_LVEK01838364.1_228_632
>Rhincodon_typus_LVEK01839879.1_720_1100
>Rhincodon_typus_LVEK01841782.1_1374_2255
>Rhincodon_typus_LVEK01844028.1_2187_4716
>Rhincodon_typus_LVEK01844310.1_3442_4148
>Rhincodon_typus_LVEK01846603.1_3900_4265
>Rhincodon_typus_LVEK01848470.1_3814_4221
>Rhincodon_typus_LVEK01848878.1_4715_5071
>Rhincodon_typus_LVEK01851000.1_4273_4664
>Rhincodon_typus_LVEK01853138.1_2975_3568
>Rhincodon_typus_LVEK01856381.1_3910_4685
>Rhincodon_typus_LVEK01856635.1_3336_3605
>Rhincodon_typus_LVEK01857664.1_3086_3961
>Rhincodon_typus_LVEK01858532.1_1559_2311
>Rhincodon_typus_LVEK01859651.1_3689_4593
>Rhincodon_typus_LVEK01861198.1_796_1482
>Rhincodon_typus_LVEK01861638.1_2447_2805
>Rhincodon_typus_LVEK01862912.1_2110_3268
>Rhincodon_typus_LVEK01863168.1_2128_2649
>Rhincodon_typus_LVEK01863822.1_1784_2499
>Rhincodon_typus_LVEK01863955.1_64_684
>Rhincodon_typus_LVEK01865222.1_1445_2432
>Rhincodon_typus_LVEK01866999.1_3205_3717
>Rhincodon_typus_LVEK01867138.1_2789_3292
>Rhincodon_typus_LVEK01868550.1_2377_3027
>Rhincodon_typus_LVEK01870054.1_142_1134
>Rhincodon_typus_LVEK01870147.1_980_3647
>Rhincodon_typus_LVEK01871033.1_1137_1551
>Rhincodon_typus_LVEK01871704.1_1797_4122
>Rhincodon_typus_LVEK01871990.1_4665_5195
>Rhincodon_typus_LVEK01872420.1_2518_3093
>Rhincodon_typus_LVEK01872878.1_2488_3090
>Rhincodon_typus_LVEK01873087.1_1234_1612
>Rhincodon_typus_LVEK01874084.1_2421_3548
>Rhincodon_typus_LVEK01875848.1_3648_4145
>Rhincodon_typus_LVEK01876569.1_5070_5769
>Rhincodon_typus_LVEK01876829.1_2477_3112
>Rhincodon_typus_LVEK01879211.1_2045_3076
>Rhincodon_typus_LVEK01881383.1_1947_2365
>Rhincodon_typus_LVEK01881701.1_908_1654
>Rhincodon_typus_LVEK01882888.1_4570_4986
>Rhincodon_typus_LVEK01883511.1_3032_3757
>Rhincodon_typus_LVEK01884339.1_1950_2749
>Rhincodon_typus_LVEK01884460.1_453_820
>Rhincodon_typus_LVEK01884732.1_1522_2492
>Rhincodon_typus_LVEK01885502.1_1586_2134
>Rhincodon_typus_LVEK01885625.1_2780_3292
>Rhincodon_typus_LVEK01886438.1_1648_2181
>Rhincodon_typus_LVEK01886953.1_3427_5782
>Rhincodon_typus_LVEK01888609.1_3699_4347
>Rhincodon_typus_LVEK01889123.1_438_3041
>Rhincodon_typus_LVEK01891862.1_3877_4644
>Rhincodon_typus_LVEK01894484.1_5429_5803
>Rhincodon_typus_LVEK01895641.1_242_791
>Rhincodon_typus_LVEK01896059.1_3936_4575
>Rhincodon_typus_LVEK01898276.1_1205_1963
>Rhincodon_typus_LVEK01900424.1_1982_2723
>Rhincodon_typus_LVEK01900485.1_253_690
>Rhincodon_typus_LVEK01901307.1_4464_4789
>Rhincodon_typus_LVEK01901775.1_1796_2538
>Rhincodon_typus_LVEK01902687.1_30_737
>Rhincodon_typus_LVEK01902948.1_4409_5062
>Rhincodon_typus_LVEK01904312.1_724_1467
>Rhincodon_typus_LVEK01906541.1_44_899
>Rhincodon_typus_LVEK01907296.1_2123_2529
>Rhincodon_typus_LVEK01908771.1_1772_2616
>Rhincodon_typus_LVEK01910786.1_2227_2687
>Rhincodon_typus_LVEK01911666.1_3683_4711
>Rhincodon_typus_LVEK01912974.1_1176_3564
>Rhincodon_typus_LVEK01914856.1_6271_6970
>Rhincodon_typus_LVEK01917251.1_3801_4214
>Rhincodon_typus_LVEK01917597.1_3171_3908
>Rhincodon_typus_LVEK01918131.1_6063_6659
>Rhincodon_typus_LVEK01919475.1_5350_7448
>Rhincodon_typus_LVEK01919643.1_3884_4319
>Rhincodon_typus_LVEK01923610.1_1766_2569
>Rhincodon_typus_LVEK01925856.1_4102_4596
>Rhincodon_typus_LVEK01926135.1_4780_5328
>Rhincodon_typus_LVEK01928516.1_133_588
>Rhincodon_typus_LVEK01928933.1_2426_3204
>Rhincodon_typus_LVEK01929060.1_6965_7595
>Rhincodon_typus_LVEK01932009.1_2399_2885
>Rhincodon_typus_LVEK01933420.1_1496_4156
>Rhincodon_typus_LVEK01935289.1_4396_5533
>Rhincodon_typus_LVEK01935337.1_701_1126
>Rhincodon_typus_LVEK01938126.1_2653_5155
>Rhincodon_typus_LVEK01939708.1_4231_5121
>Rhincodon_typus_LVEK01941214.1_4845_5587
>Rhincodon_typus_LVEK01942942.1_2678_3144
>Rhincodon_typus_LVEK01943468.1_265_993
>Rhincodon_typus_LVEK01945116.1_6832_7395
>Rhincodon_typus_LVEK01946672.1_8247_8987
>Rhincodon_typus_LVEK01949263.1_4632_7228
>Rhincodon_typus_LVEK01949400.1_7512_8282
>Rhincodon_typus_LVEK01949510.1_53_424
>Rhincodon_typus_LVEK01951975.1_4613_5211
>Rhincodon_typus_LVEK01951979.1_7507_7922
>Rhincodon_typus_LVEK01954823.1_5364_8073
>Rhincodon_typus_LVEK01956202.1_3286_4072
>Rhincodon_typus_LVEK01956403.1_6462_8872
>Rhincodon_typus_LVEK01957079.1_4329_5039
>Rhincodon_typus_LVEK01957096.1_7414_7743
>Rhincodon_typus_LVEK01957538.1_8915_9520
>Rhincodon_typus_LVEK01957751.1_9113_9727
>Rhincodon_typus_LVEK01960952.1_1307_2015
>Rhincodon_typus_LVEK01961046.1_4710_5384
>Rhincodon_typus_LVEK01961220.1_5727_6482
>Rhincodon_typus_LVEK01961514.1_4272_7295
>Rhincodon_typus_LVEK01963502.1_8094_8705
>Rhincodon_typus_LVEK01963590.1_847_1561
>Rhincodon_typus_LVEK01963776.1_5560_6294
>Rhincodon_typus_LVEK01964593.1_9801_10366
>Rhincodon_typus_LVEK01964894.1_3261_4047
>Rhincodon_typus_LVEK01965294.1_9322_9914
>Rhincodon_typus_LVEK01966105.1_5366_8375
>Rhincodon_typus_LVEK01967294.1_7285_10101
>Rhincodon_typus_LVEK01967433.1_7214_9823
>Rhincodon_typus_LVEK01968312.1_8616_8993
>Rhincodon_typus_LVEK01972143.1_10692_11090
>Rhincodon_typus_LVEK01972409.1_9369_9972
>Rhincodon_typus_LVEK01973196.1_11366_11807
>Rhincodon_typus_LVEK01974668.1_8474_9219
>Rhincodon_typus_LVEK01975342.1_4766_7476
>Rhincodon_typus_LVEK01976083.1_5294_5718
>Rhincodon_typus_LVEK01976270.1_5337_8042
>Rhincodon_typus_LVEK01979388.1_6860_7734
>Rhincodon_typus_LVEK01979546.1_3448_4190
>Rhincodon_typus_LVEK01980559.1_11203_11409
>Rhincodon_typus_LVEK01981084.1_3113_3457
>Rhincodon_typus_LVEK01981495.1_11352_11735
>Rhincodon_typus_LVEK01981959.1_989_3072
>Rhincodon_typus_LVEK01981969.1_6221_6727
>Rhincodon_typus_LVEK01982274.1_4967_5449
>Rhincodon_typus_LVEK01982445.1_4283_4746
>Rhincodon_typus_LVEK01983345.1_4729_5232
>Rhincodon_typus_LVEK01983608.1_734_1450
>Rhincodon_typus_LVEK01985100.1_12638_13084
>Rhincodon_typus_LVEK01985423.1_2587_3351
>Rhincodon_typus_LVEK01985663.1_7778_8233
>Rhincodon_typus_LVEK01986830.1_2405_2951
>Rhincodon_typus_LVEK01987522.1_7690_8136
>Rhincodon_typus_LVEK01988524.1_2919_3227
>Rhincodon_typus_LVEK01991051.1_84_782
>Rhincodon_typus_LVEK01991260.1_55_535
>Rhincodon_typus_LVEK01991458.1_17439_18088
>Rhincodon_typus_LVEK01991575.1_5367_6152
>Rhincodon_typus_LVEK01992319.1_4064_4862
>Rhincodon_typus_LVEK01993514.1_5494_7744
>Rhincodon_typus_LVEK01994066.1_18707_19493
>Rhincodon_typus_LVEK01994930.1_927_3466
>Rhincodon_typus_LVEK01994969.1_19538_19922
>Rhincodon_typus_LVEK01995937.1_3825_6341
>Rhincodon_typus_LVEK01996029.1_17508_18278
>Rhincodon_typus_LVEK01996285.1_21916_22676
>Rhincodon_typus_LVEK01996953.1_23838_24562
>Rhincodon_typus_LVEK01997193.1_15128_15868
>Rhincodon_typus_LVEK01997253.1_25635_26694
>Rhincodon_typus_LVEK01997763.1_34053_34636
>Salmo_salar_NC_027300.1_38995607_38995017
>Salmo_salar_NC_027300.1_45408122_45405240
>Salmo_salar_NC_027301.1_11637686_11640719
>Salmo_salar_NC_027301.1_67294887_67297437
>Salmo_salar_NC_027302.1_31475566_31475982
>Salmo_salar_NC_027302.1_39296544_39297329
>Salmo_salar_NC_027302.1_73792700_73796753
>Salmo_salar_NC_027302.1_85517067_85519679
>Salmo_salar_NC_027302.1_8769156_8768575
>Salmo_salar_NC_027303.1_15266802_15267194
>Salmo_salar_NC_027304.1_50968354_50968797
>Salmo_salar_NC_027304.1_52249893_52249077
>Salmo_salar_NC_027305.1_7533964_7533362
>Salmo_salar_NC_027305.1_7536286_7534394
>Salmo_salar_NC_027306.1_38102365_38104847
>Salmo_salar_NC_027306.1_38102365_38106807
>Salmo_salar_NC_027308.1_30597597_30596981
>Salmo_salar_NC_027308.1_30602809_30603537
>Salmo_salar_NC_027308.1_8698836_8699537
>Salmo_salar_NC_027308.1_90538507_90538950
>Salmo_salar_NC_027309.1_4175091_4175435
>Salmo_salar_NC_027309.1_4184217_4184561
>Salmo_salar_NC_027309.1_57694442_57693708
>Salmo_salar_NC_027309.1_93610280_93611890
>Salmo_salar_NC_027309.1_96519557_96518673
>Salmo_salar_NC_027310.1_15704039_15706561
>Salmo_salar_NC_027310.1_51759207_51762212
>Salmo_salar_NC_027310.1_56051766_56052167
>Salmo_salar_NC_027311.1_20342976_20342626
>Salmo_salar_NC_027311.1_21328503_21328132
>Salmo_salar_NC_027311.1_21396728_21396273
>Salmo_salar_NC_027311.1_60020405_60018863
>Salmo_salar_NC_027311.1_64118421_64121833
>Salmo_salar_NC_027311.1_8734361_8735045
>Salmo_salar_NC_027312.1_68959097_68961922
>Salmo_salar_NC_027312.1_92819150_92820472
>Salmo_salar_NC_027313.1_1558577_1558062
>Salmo_salar_NC_027313.1_54030361_54031524
>Salmo_salar_NC_027313.1_61344562_61343780
>Salmo_salar_NC_027313.1_63330670_63331068
>Salmo_salar_NC_027313.1_66473727_66473227
>Salmo_salar_NC_027313.1_93065426_93064677
>Salmo_salar_NC_027314.1_27555189_27558837
>Salmo_salar_NC_027314.1_62349067_62348570
>Salmo_salar_NC_027315.1_25215731_25215228
>Salmo_salar_NC_027315.1_54008777_54008409
>Salmo_salar_NC_027315.1_7104271_7107598
>Salmo_salar_NC_027316.1_36820574_36820924
>Salmo_salar_NC_027317.1_61404334_61403660
>Salmo_salar_NC_027317.1_62938321_62938995
>Salmo_salar_NC_027319.1_42475472_42475987
>Salmo_salar_NC_027319.1_85123885_85123652
>Salmo_salar_NC_027321.1_17932986_17935921
>Salmo_salar_NC_027321.1_48846997_48848569
>Salmo_salar_NC_027321.1_53822821_53821541
>Salmo_salar_NC_027321.1_6743454_6744134
>Salmo_salar_NC_027321.1_7106618_7107598
>Salmo_salar_NC_027322.1_19806349_19807021
>Salmo_salar_NC_027323.1_21192756_21193661
>Salmo_salar_NC_027323.1_35355109_35354461
>Salmo_salar_NC_027324.1_1166926_1166471
>Salmo_salar_NC_027324.1_1173042_1172121
>Salmo_salar_NC_027324.1_1185933_1181721
>Salmo_salar_NC_027324.1_18386527_18386042
>Salmo_salar_NC_027324.1_947910_947152
>Salmo_salar_NC_027324.1_992202_989412
>Salmo_salar_NC_027325.1_1198506_1198189
>Salmo_salar_NC_027325.1_19240379_19237793
>Salmo_salar_NC_027326.1_21901540_21901983
>Salmo_salar_NC_027326.1_23703210_23703761
>Salmo_salar_NC_027326.1_4171663_4170939
>Salmo_salar_NC_027327.1_12556865_12552556
>Salmo_salar_NC_027328.1_15466693_15467097
>Salmo_salar_NC_027328.1_30075118_30074408
>Salmo_salar_NC_027328.1_30082660_30081950
>Salmo_salar_NC_027328.1_30449593_30452499
>Salmo_salar_NW_012349735.1_6790_9525
>Salmo_salar_NW_012351601.1_6448_7323
>Salmo_salar_NW_012380519.1_42_1016
>Scartelaos_histophorus_JACN01007807.1_403_702
>Scartelaos_histophorus_JACN01016940.1_20_724
>Scartelaos_histophorus_JACN01017164.1_989_1853
>Scartelaos_histophorus_JACN01017713.1_3188_5929
>Scartelaos_histophorus_JACN01028718.1_203_1966
>Scartelaos_histophorus_JACN01037884.1_26_409
>Scartelaos_histophorus_JACN01044193.1_2769_3941
>Scartelaos_histophorus_JACN01047681.1_852_1277
>Scartelaos_histophorus_JACN01048643.1_795_1424
>Scartelaos_histophorus_JACN01050968.1_41_472
>Scartelaos_histophorus_JACN01061732.1_452_962
>Scartelaos_histophorus_JACN01071380.1_540_857
>Scartelaos_histophorus_JACN01072408.1_551_1034
>Scartelaos_histophorus_JACN01091412.1_2322_2798
>Scartelaos_histophorus_JACN01092787.1_1659_1871
>Scartelaos_histophorus_JACN01096058.1_7058_7614
>Scartelaos_histophorus_JACN01096058.1_8540_9235
>Scartelaos_histophorus_JACN01097290.1_1_513
>Scartelaos_histophorus_JACN01115922.1_785_1531
>Scartelaos_histophorus_JACN01126892.1_999_1493
>Scartelaos_histophorus_JACN01128721.1_224_916
>Scartelaos_histophorus_JACN01130613.1_8548_8970
>Scartelaos_histophorus_JACN01132312.1_210_623
>Scartelaos_histophorus_JACN01138144.1_515_1304
>Scartelaos_histophorus_KN500207.1_4074_4472
>Scartelaos_histophorus_KN501562.1_2938_3654
>Scartelaos_histophorus_KN510918.1_629_1018
>Scleropages_formosus_KV410777.1_110170_110853
>Scleropages_formosus_KV410795.1_1949869_1950590
>Scleropages_formosus_KV410813.1_897787_897173
>Scleropages_formosus_KV410818.1_448180_448887
>Scleropages_formosus_KV410831.1_3732339_3732920
>Scleropages_formosus_KV410868.1_9460_8825
>Scleropages_formosus_KV410871.1_309630_309052
>Scleropages_formosus_KV410873.1_112956_113429
>Scleropages_formosus_KV410873.1_260410_259454
>Scleropages_formosus_KV410878.1_120132_117464
>Scleropages_formosus_KV410895.1_1889179_1889579
>Scleropages_formosus_KV410906.1_722594_722911
>Scleropages_formosus_KV410918.1_215715_216809
>Scleropages_formosus_KV410952.1_98186_96756
>Scleropages_formosus_KV410953.1_186_641
>Scleropages_formosus_KV410956.1_92358_91450
>Scleropages_formosus_KV410958.1_606248_607148
>Scleropages_formosus_KV411072.1_8932354_8932926
>Scleropages_formosus_KV411115.1_9429620_9429123
>Scleropages_formosus_KV411121.1_10841717_10841268
>Scleropages_formosus_KV411145.1_1904542_1907310
>Scleropages_formosus_KV411234.1_110400_109903
>Scleropages_formosus_KV411234.1_160717_161460
>Scleropages_formosus_KV411234.1_737141_736507
>Scleropages_formosus_KV411250.1_216640_217325
>Scleropages_formosus_KV411272.1_8862020_8861487
>Sebastes_nigrocinctus_AUPR01010350.1_3330_4847
>Sebastes_nigrocinctus_AUPR01061752.1_545_991
>Sebastes_nigrocinctus_AUPR01064968.1_2292_3363
>Sebastes_nigrocinctus_AUPR01127766.1_6_296
>Sebastes_nigrocinctus_AUPR01132766.1_2059_4952
>Sebastes_nigrocinctus_AUPR01192408.1_50_439
>Sebastes_nigrocinctus_KI481617.1_4654_4986
>Sebastes_nigrocinctus_KI483539.1_4963_6336
>Sebastes_nigrocinctus_KI487481.1_1258_1815
>Sebastes_nigrocinctus_KI493453.1_6119_6409
>Sebastes_nigrocinctus_KI499291.1_506_1063
>Sebastes_nigrocinctus_KI499982.1_7333_7914
>Sebastes_nigrocinctus_KI509740.1_3383_3775
>Sebastes_rubrivinctus_447207.1_26950_27342
>Sebastes_rubrivinctus_447869.1_11753_13126
>Sebastes_rubrivinctus_467117.1_6207_7621
>Sebastes_rubrivinctus_467828.1_665_3244
>Sebastes_rubrivinctus_467890.1_2315_2677
>Sebastes_rubrivinctus_469354.1_46_477
>Sebastes_rubrivinctus_KI444882.1_255_899
>Sebastes_rubrivinctus_KI444882.1_900_1370
>Sebastes_rubrivinctus_KI469784.1_2349_5102
>Sebastes_rubrivinctus_PQ01040356.1_6_353
>Sebastes_rubrivinctus_PQ01084527.1_502_924
>Sebastes_rubrivinctus_PQ01087715.1_120_428
>Sebastes_rubrivinctus_PQ01101641.1_130_483
>Sebastes_rubrivinctus_PQ01107118.1_1000_1887
>Sebastes_rubrivinctus_PQ01120353.1_498_902
>Sebastes_rubrivinctus_PQ01123460.1_7331_7912
>Sebastes_rubrivinctus_PQ01127348.1_5_412
>Sebastes_rubrivinctus_PQ01133199.1_1978_2508
>Sinocyclocheilus_anshuiensis_NW_015536510.1_138142_139263
>Sinocyclocheilus_anshuiensis_NW_015536510.1_17423_18808
>Sinocyclocheilus_anshuiensis_NW_015536615.1_53558_55218
>Sinocyclocheilus_anshuiensis_NW_015536842.1_1357_2232
>Sinocyclocheilus_anshuiensis_NW_015537973.1_2480538_2480939
>Sinocyclocheilus_anshuiensis_NW_015537973.1_2487130_2487597
>Sinocyclocheilus_anshuiensis_NW_015539825.1_6444_7100
>Sinocyclocheilus_anshuiensis_NW_015539899.1_13176_14147
>Sinocyclocheilus_anshuiensis_NW_015540743.1_3_665
>Sinocyclocheilus_anshuiensis_NW_015540934.1_66663_69032
>Sinocyclocheilus_anshuiensis_NW_015541009.1_5461_5829
>Sinocyclocheilus_anshuiensis_NW_015541009.1_8180_10646
>Sinocyclocheilus_anshuiensis_NW_015542487.1_25392_28718
>Sinocyclocheilus_anshuiensis_NW_015542585.1_11548_14316
>Sinocyclocheilus_anshuiensis_NW_015542683.1_53534_54167
>Sinocyclocheilus_anshuiensis_NW_015544691.1_944_1894
>Sinocyclocheilus_anshuiensis_NW_015546107.1_91780_92673
>Sinocyclocheilus_anshuiensis_NW_015546125.1_16312_17416
>Sinocyclocheilus_anshuiensis_NW_015547673.1_1681463_1684427
>Sinocyclocheilus_anshuiensis_NW_015548235.1_29044_29664
>Sinocyclocheilus_anshuiensis_NW_015548235.1_32452_32700
>Sinocyclocheilus_anshuiensis_NW_015548294.1_111026_112435
>Sinocyclocheilus_anshuiensis_NW_015548294.1_164395_165486
>Sinocyclocheilus_anshuiensis_NW_015548294.1_172399_172839
>Sinocyclocheilus_anshuiensis_NW_015549580.1_2305375_2306109
>Sinocyclocheilus_anshuiensis_NW_015551023.1_60399_60929
>Sinocyclocheilus_anshuiensis_NW_015551041.1_214970_216037
>Sinocyclocheilus_anshuiensis_NW_015551079.1_167719_169046
>Sinocyclocheilus_anshuiensis_NW_015551082.1_88492_88959
>Sinocyclocheilus_anshuiensis_NW_015553437.1_4_814
>Sinocyclocheilus_anshuiensis_NW_015554082.1_1401108_1402715
>Sinocyclocheilus_anshuiensis_NW_015554125.1_90528_92898
>Sinocyclocheilus_anshuiensis_NW_015555719.1_257935_258717
>Sinocyclocheilus_anshuiensis_NW_015555761.1_111785_112462
>Sinocyclocheilus_anshuiensis_NW_015555761.1_271305_271691
>Sinocyclocheilus_anshuiensis_NW_015555761.1_90505_92129
>Sinocyclocheilus_anshuiensis_NW_015555844.1_78755_79726
>Sinocyclocheilus_anshuiensis_NW_015555865.1_4802_5881
>Sinocyclocheilus_anshuiensis_NW_015555876.1_17449_17838
>Sinocyclocheilus_anshuiensis_NW_015555876.1_371282_374148
>Sinocyclocheilus_anshuiensis_NW_015555935.1_176901_178766
>Sinocyclocheilus_anshuiensis_NW_015556012.1_25436_27366
>Sinocyclocheilus_anshuiensis_NW_015558576.1_124879_125706
>Sinocyclocheilus_anshuiensis_NW_015558639.1_37335_37814
>Sinocyclocheilus_anshuiensis_NW_015558639.1_39373_40239
>Sinocyclocheilus_grahami_NW_015505184.1_5761750_5767482
>Sinocyclocheilus_grahami_NW_015505219.1_1329308_1331230
>Sinocyclocheilus_grahami_NW_015505236.1_2885528_2885839
>Sinocyclocheilus_grahami_NW_015505275.1_29175_29474
>Sinocyclocheilus_grahami_NW_015505276.1_1674752_1675672
>Sinocyclocheilus_grahami_NW_015505286.1_480358_482937
>Sinocyclocheilus_grahami_NW_015505286.1_717861_718238
>Sinocyclocheilus_grahami_NW_015505331.1_444248_445129
>Sinocyclocheilus_grahami_NW_015505408.1_1301841_1305062
>Sinocyclocheilus_grahami_NW_015505426.1_874774_877083
>Sinocyclocheilus_grahami_NW_015505579.1_404992_405837
>Sinocyclocheilus_grahami_NW_015505590.1_20311_21279
>Sinocyclocheilus_grahami_NW_015505659.1_250863_253052
>Sinocyclocheilus_grahami_NW_015505703.1_785101_785580
>Sinocyclocheilus_grahami_NW_015505724.1_1672336_1673708
>Sinocyclocheilus_grahami_NW_015505724.1_847712_848200
>Sinocyclocheilus_grahami_NW_015505852.1_540253_541005
>Sinocyclocheilus_grahami_NW_015505857.1_103051_103917
>Sinocyclocheilus_grahami_NW_015505874.1_509266_510651
>Sinocyclocheilus_grahami_NW_015505946.1_130633_136599
>Sinocyclocheilus_grahami_NW_015505964.1_415767_416717
>Sinocyclocheilus_grahami_NW_015505975.1_458314_458965
>Sinocyclocheilus_grahami_NW_015505993.1_366042_366728
>Sinocyclocheilus_grahami_NW_015505993.1_375452_377395
>Sinocyclocheilus_grahami_NW_015506001.1_283568_285469
>Sinocyclocheilus_grahami_NW_015506001.1_816179_817060
>Sinocyclocheilus_grahami_NW_015506057.1_632853_635521
>Sinocyclocheilus_grahami_NW_015506061.1_597275_597835
>Sinocyclocheilus_grahami_NW_015506078.1_443230_444480
>Sinocyclocheilus_grahami_NW_015506085.1_100048_100878
>Sinocyclocheilus_grahami_NW_015506245.1_105008_106323
>Sinocyclocheilus_grahami_NW_015506391.1_10_792
>Sinocyclocheilus_grahami_NW_015506391.1_4993_5364
>Sinocyclocheilus_grahami_NW_015506401.1_290821_291609
>Sinocyclocheilus_grahami_NW_015506603.1_21337_22191
>Sinocyclocheilus_grahami_NW_015506603.1_74613_77396
>Sinocyclocheilus_grahami_NW_015506603.1_82695_83171
>Sinocyclocheilus_grahami_NW_015506734.1_77159_79086
>Sinocyclocheilus_grahami_NW_015506817.1_265736_268756
>Sinocyclocheilus_grahami_NW_015506844.1_5142_7810
>Sinocyclocheilus_grahami_NW_015506885.1_102273_102889
>Sinocyclocheilus_grahami_NW_015506885.1_102894_103442
>Sinocyclocheilus_grahami_NW_015506925.1_14888_151661
>Sinocyclocheilus_grahami_NW_015507110.1_107354_109886
>Sinocyclocheilus_grahami_NW_015507193.1_38438_45313
>Sinocyclocheilus_grahami_NW_015507473.1_54909_58577
>Sinocyclocheilus_grahami_NW_015507792.1_14373_15215
>Sinocyclocheilus_grahami_NW_015507931.1_9662_10348
>Sinocyclocheilus_grahami_NW_015508666.1_9159_10238
>Sinocyclocheilus_rhinocerous_NW_015624541.1_780828_781709
>Sinocyclocheilus_rhinocerous_NW_015629583.1_29182_32306
>Sinocyclocheilus_rhinocerous_NW_015629599.1_11305_11913
>Sinocyclocheilus_rhinocerous_NW_015632731.1_322518_324107
>Sinocyclocheilus_rhinocerous_NW_015633211.1_14393_15537
>Sinocyclocheilus_rhinocerous_NW_015633213.1_13532_15475
>Sinocyclocheilus_rhinocerous_NW_015633213.1_19574_21352
>Sinocyclocheilus_rhinocerous_NW_015634052.1_24582_26084
>Sinocyclocheilus_rhinocerous_NW_015634052.1_26241_27544
>Sinocyclocheilus_rhinocerous_NW_015634073.1_9323_10267
>Sinocyclocheilus_rhinocerous_NW_015635027.1_154126_157293
>Sinocyclocheilus_rhinocerous_NW_015635553.1_162626_163487
>Sinocyclocheilus_rhinocerous_NW_015638939.1_41796_44780
>Sinocyclocheilus_rhinocerous_NW_015638939.1_45429_48041
>Sinocyclocheilus_rhinocerous_NW_015641681.1_9504_10226
>Sinocyclocheilus_rhinocerous_NW_015644641.1_8262_11127
>Sinocyclocheilus_rhinocerous_NW_015645566.1_94786_99028
>Sinocyclocheilus_rhinocerous_NW_015647804.1_14_973
>Sinocyclocheilus_rhinocerous_NW_015650004.1_95814_96878
>Sinocyclocheilus_rhinocerous_NW_015654536.1_94638_96162
>Sinocyclocheilus_rhinocerous_NW_015655420.1_12251_13396
>Sinocyclocheilus_rhinocerous_NW_015655464.1_728431_729171
>Sinocyclocheilus_rhinocerous_NW_015657306.1_400262_403126
>Sinocyclocheilus_rhinocerous_NW_015658546.1_108957_110978
>Sinocyclocheilus_rhinocerous_NW_015658724.1_13410_14297
>Sinocyclocheilus_rhinocerous_NW_015659003.1_1319_2302
>Sinocyclocheilus_rhinocerous_NW_015659003.1_4745_7570
>Sinocyclocheilus_rhinocerous_NW_015663498.1_105855_106803
>Sinocyclocheilus_rhinocerous_NW_015663498.1_5232_5954
>Sinocyclocheilus_rhinocerous_NW_015663508.1_43919_46783
>Sinocyclocheilus_rhinocerous_NW_015664014.1_22733_23401
>Sinocyclocheilus_rhinocerous_NW_015664206.1_5448_8095
>Sinocyclocheilus_rhinocerous_NW_015664762.1_428770_429990
>Sinocyclocheilus_rhinocerous_NW_015666987.1_3770_5035
>Sinocyclocheilus_rhinocerous_NW_015670978.1_61306_62613
>Sinocyclocheilus_rhinocerous_NW_015670978.1_63517_64437
>Squalius_pyrenaicus_CVRK01000322.1_43_870
>Squalius_pyrenaicus_CVRK01018648.1_547_1053
>Squalius_pyrenaicus_CVRK01030820.1_853_1416
>Squalius_pyrenaicus_CVRK01040417.1_1_321
>Stegastes_partitus_NW_007577788.1_84933_86449
>Stegastes_partitus_NW_007577817.1_686938_687339
>Stegastes_partitus_NW_007577829.1_542162_542452
>Stegastes_partitus_NW_007577835.1_592657_593076
>Stegastes_partitus_NW_007577845.1_1797_2567
>Stegastes_partitus_NW_007577878.1_679354_680903
>Stegastes_partitus_NW_007577890.1_747592_748244
>Stegastes_partitus_NW_007577892.1_398984_397065
>Stegastes_partitus_NW_007577914.1_521457_524743
>Stegastes_partitus_NW_007577927.1_321446_322081
>Stegastes_partitus_NW_007577944.1_191369_191827
>Stegastes_partitus_NW_007578151.1_103491_104021
>Stegastes_partitus_NW_007578188.1_480422_483007
>Stegastes_partitus_NW_007578544.1_157179_157736
>Stegastes_partitus_NW_007578843.1_79393_85162
>Stegastes_partitus_NW_007578843.1_91722_92243
>Stegastes_partitus_NW_007578851.1_11234_11683
>Stegastes_partitus_NW_007578851.1_17321_18025
>Stegastes_partitus_NW_007579472.1_69583_73984
>Stegastes_partitus_NW_007580344.1_30087_30380
>Stegastes_partitus_NW_007580448.1_171_1013
>Stegastes_partitus_NW_007580498.1_6254_8757
>Stegastes_partitus_NW_007580530.1_4292_6991
>Stegastes_partitus_NW_007580991.1_16_1920
>Stegastes_partitus_NW_007581468.1_8659_10305
>Stegastes_partitus_NW_007581845.1_1667_2575
>Stegastes_partitus_NW_007581845.1_3_626
>Stegastes_partitus_NW_007582570.1_784_1308
>Stegastes_partitus_NW_007582925.1_1_716
>Takifugu_flavidus_KE120375.1_103965_104367
>Takifugu_flavidus_KE120325.1_143742_144035
>Takifugu_flavidus_KE120963.1_169713_170644
>Takifugu_flavidus_KE120423.1_208730_211498
>Takifugu_flavidus_KE120971.1_27695_30227
>Takifugu_flavidus_KE120395.1_8_415
>Takifugu_flavidus_AOOT_01103102.1_1245_2072
>Takifugu_flavidus_AOOT_01103785.1_103_591
>Takifugu_flavidus_AOOT_01104462.1_168_734
>Takifugu_flavidus_AOOT_01105780.1_9_1277
>Takifugu_flavidus_AOOT_01106701.1_79_819
>Takifugu_flavidus_AOOT_01107323.1_294_854
>Takifugu_flavidus_AOOT_01108034.1_699_1352
>Takifugu_flavidus_AOOT_01108035.1_21_1786
>Takifugu_flavidus_AOOT_01108454.1_11_811
>Takifugu_flavidus_AOOT_01108504.1_70_1050
>Takifugu_flavidus_AOOT_01108525.1_5_805
>Takifugu_flavidus_AOOT_01108895.1_23_568
>Takifugu_flavidus_AOOT_01110546.1_1126_2163
>Takifugu_flavidus_AOOT_01110604.1_1_456
>Takifugu_flavidus_AOOT_01111061.1_832_1760
>Takifugu_flavidus_AOOT_01111133.1_1681_2556
>Takifugu_flavidus_AOOT_01111435.1_135_1172
>Takifugu_flavidus_AOOT_01111436.1_24_691
>Takifugu_flavidus_AOOT_01111664.1_47_682
>Takifugu_flavidus_AOOT_01112019.1_751_1461
>Takifugu_flavidus_AOOT_01112185.1_5_667
>Takifugu_flavidus_AOOT_01112511.1_6_482
>Takifugu_flavidus_AOOT_01112649.1_674_1942
>Takifugu_flavidus_AOOT_01112719.1_552_1311
>Takifugu_flavidus_AOOT_01112773.1_422_1249
>Takifugu_flavidus_AOOT_01112980.1_224_1186
>Takifugu_flavidus_AOOT_01114026.1_594_2813
>Takifugu_flavidus_AOOT_01114227.1_46_654
>Takifugu_flavidus_AOOT_01115374.1_10_2304
>Takifugu_flavidus_AOOT_01115406.1_299_2815
>Takifugu_flavidus_AOOT_01115407.1_1994_3120
>Takifugu_flavidus_AOOT_01116070.1_753_1403
>Takifugu_flavidus_AOOT_01116344.1_4505_7167
>Takifugu_flavidus_AOOT_01116521.1_2006_3042
>Takifugu_flavidus_AOOT_01116870.1_161_1036
>Takifugu_flavidus_AOOT_01117119.1_82_909
>Takifugu_flavidus_AOOT_01117669.1_11572_11928
>Takifugu_flavidus_AOOT_01117669.1_1677_2541
>Takifugu_flavidus_AOOT_01117730.1_1_675
>Takifugu_flavidus_AOOT_01118633.1_4_1077
>Takifugu_flavidus_AOOT_01119928.1_594_1419
>Takifugu_flavidus_AOOT_01119983.1_7_530
>Takifugu_flavidus_AOOT_01120317.1_24_1088
>Takifugu_flavidus_AOOT_01121256.1_77_553
>Takifugu_flavidus_AOOT_01121257.1_2_562
>Takifugu_flavidus_AOOT_01121721.1_967_3837
>Takifugu_flavidus_AOOT_01121974.1_171_910
>Takifugu_flavidus_AOOT_01122423.1_2367_4625
>Takifugu_flavidus_AOOT_01122672.1_697_1173
>Takifugu_flavidus_AOOT_01122677.1_967_1794
>Takifugu_flavidus_AOOT_01123253.1_128_955
>Takifugu_flavidus_AOOT_01125258.1_15_2531
>Takifugu_flavidus_KE120274.1_7087_9868
>Takifugu_flavidus_KE120303.1_274052_274612
>Takifugu_flavidus_KE120325.1_155576_156310
>Takifugu_flavidus_KE120508.1_826058_826635
>Takifugu_flavidus_KE120508.1_830435_831601
>Takifugu_flavidus_KE120528.1_23773_26382
>Takifugu_flavidus_KE120641.1_50763_53440
>Takifugu_flavidus_KE120759.1_82579_84958
>Takifugu_flavidus_KE120795.1_15447_16415
>Takifugu_flavidus_KE120820.1_326_2990
>Takifugu_flavidus_KE121178.1_28954_29688
>Takifugu_flavidus_KE121340.1_62500_63087
>Takifugu_flavidus_KE121428.1_11971_12516
>Takifugu_flavidus_KE121553.1_37696_38310
>Takifugu_flavidus_KE121868.1_1265_3408
>Takifugu_flavidus_KE121884.1_22849_25418
>Takifugu_flavidus_KE121902.1_180057_181238
>Takifugu_flavidus_KE121909.1_10234_11607
>Takifugu_flavidus_KE122118.1_2788_5663
>Takifugu_flavidus_KE122223.1_1045_3266
>Takifugu_flavidus_KE122260.1_49751_50428
>Takifugu_flavidus_KE123272.1_398_901
>Takifugu_flavidus_KE123299.1_4391_6752
>Takifugu_flavidus_KE123386.1_499_3009
>Takifugu_rubripes_NC_018891.1_9879556_9884426
>Takifugu_rubripes_NC_018906.1_3985029_3985310
>Takifugu_rubripes_NW_004071307.1_70320_75519
>Takifugu_rubripes_NW_004071356.1_47942_48620
>Takifugu_rubripes_NW_004071360.1_56383_57208
>Takifugu_rubripes_NW_004071892.1_41_972
>Takifugu_rubripes_NW_004072407.1_192639_193323
>Takifugu_rubripes_NW_004072407.1_247208_249429
>Takifugu_rubripes_NW_004072481.1_30693_32914
>Takifugu_rubripes_NW_004072736.1_168_734
>Takifugu_rubripes_NW_004072904.1_15882_16238
>Takifugu_rubripes_NW_004073045.1_4616_5278
>Takifugu_rubripes_NW_004073405.1_1_2532
>Takifugu_rubripes_NW_004074265.1_9755_11572
>Takifugu_rubripes_NW_004074536.1_4036_6330
>Takifugu_rubripes_NW_004075435.1_552_1311
>Takifugu_rubripes_NW_004076450.1_702_3687
>Takifugu_rubripes_NW_004076781.1_1_865
>Takifugu_rubripes_NW_004077140.1_7_2127
>Takifugu_rubripes_NW_004077266.1_7_504
>Takifugu_rubripes_NW_004077562.1_4063_5993
>Tetraodon_nigroviridis_CAAE01002014.1_423_905
>Tetraodon_nigroviridis_CAAE01002645.1_350_700
>Tetraodon_nigroviridis_CAAE01002850.1_2_925
>Tetraodon_nigroviridis_CAAE01003727.1_540_1616
>Tetraodon_nigroviridis_CAAE01003789.1_1493_1765
>Tetraodon_nigroviridis_CAAE01005433.1_425_763
>Tetraodon_nigroviridis_CAAE01006824.1_91_1305
>Tetraodon_nigroviridis_CAAE01006952.1_1172_2206
>Tetraodon_nigroviridis_CAAE01007376.1_1478_4386
>Tetraodon_nigroviridis_CAAE01007378.1_49779_52712
>Tetraodon_nigroviridis_CAAE01007378.1_52712_49779
>Tetraodon_nigroviridis_CAAE01007378.1_65399_65935
>Tetraodon_nigroviridis_CAAE01007378.1_65935_65399
>Tetraodon_nigroviridis_CAAE01007690.1_3221_3764
>Tetraodon_nigroviridis_CAAE01008325.1_15026_17068
>Tetraodon_nigroviridis_CAAE01010121.1_1095_4002
>Tetraodon_nigroviridis_CAAE01010387.1_9423_12087
>Tetraodon_nigroviridis_CAAE01010404.1_3692_4515
>Tetraodon_nigroviridis_CAAE01010612.1_13488_13970
>Tetraodon_nigroviridis_CAAE01010680.1_17359_20081
>Tetraodon_nigroviridis_CAAE01011154.1_1565_5816
>Tetraodon_nigroviridis_CAAE01011418.1_40_627
>Tetraodon_nigroviridis_CAAE01011807.1_7142_7936
>Tetraodon_nigroviridis_CAAE01011913.1_45_1074
>Tetraodon_nigroviridis_CAAE01012254.1_4_642
>Tetraodon_nigroviridis_CAAE01013077.1_152_1252
>Tetraodon_nigroviridis_CAAE01013078.1_1_303
>Tetraodon_nigroviridis_CAAE01013140.1_96_1175
>Tetraodon_nigroviridis_CAAE01013964.1_253191_253790
>Tetraodon_nigroviridis_CAAE01014506.1_16083_16841
>Tetraodon_nigroviridis_CAAE01014506.1_2001_2816
>Tetraodon_nigroviridis_CAAE01014526.1_404464_405540
>Tetraodon_nigroviridis_CAAE01014539.1_385804_388677
>Tetraodon_nigroviridis_CAAE01014539.1_388677_385804
>Tetraodon_nigroviridis_CAAE01014540.1_8802_9515
>Tetraodon_nigroviridis_CAAE01014613.1_113358_113759
>Tetraodon_nigroviridis_CAAE01014616.1_118508_121033
>Tetraodon_nigroviridis_CAAE01014616.1_121033_118508
>Tetraodon_nigroviridis_CAAE01014616.1_129313_128945
>Tetraodon_nigroviridis_CAAE01014616.1_136259_136899
>Tetraodon_nigroviridis_CAAE01014616.1_136899_136259
>Tetraodon_nigroviridis_CAAE01014616.1_56670_57077
>Tetraodon_nigroviridis_CAAE01014616.1_57077_56670
>Tetraodon_nigroviridis_CAAE01014694.1_103650_104132
>Tetraodon_nigroviridis_CAAE01015006.1_2983470_2984246
>Tetraodon_nigroviridis_CAAE01015006.1_2984246_2983470
>Tetraodon_nigroviridis_CAAE01017985.1_399_1073
>Tetraodon_nigroviridis_CAAE01025689.1_17_820
>Thamnophis_sirtalis_NW_13657684.1_533957_534372
>Thamnophis_sirtalis_NW_13657687.1_1591360_1590602
>Thamnophis_sirtalis_NW_13657714.1_858754_857854
>Thamnophis_sirtalis_NW_13657731.1_18584_19698
>Thamnophis_sirtalis_NW_13657744.1_1721537_1720551
>Thamnophis_sirtalis_NW_13657745.1_810529_811160
>Thamnophis_sirtalis_NW_13657756.1_556622_558421
>Thamnophis_sirtalis_NW_13657781.1_1321276_1320292
>Thamnophis_sirtalis_NW_13657784.1_43606_46160
>Thamnophis_sirtalis_NW_13657788.1_14900_13461
>Thamnophis_sirtalis_NW_13657791.1_1370464_1371276
>Thamnophis_sirtalis_NW_13657807.1_1136043_1135315
>Thamnophis_sirtalis_NW_13657834.1_648553_649341
>Thamnophis_sirtalis_NW_13657841.1_11842_13098
>Thamnophis_sirtalis_NW_13657843.1_103961_104883
>Thamnophis_sirtalis_NW_13657844.1_1573972_1573190
>Thamnophis_sirtalis_NW_13657877.1_1334493_1334954
>Thamnophis_sirtalis_NW_13657907.1_751010_750219
>Thamnophis_sirtalis_NW_13657957.1_829527_830781
>Thamnophis_sirtalis_NW_13658009.1_457481_459856
>Thamnophis_sirtalis_NW_13658025.1_656131_656538
>Thamnophis_sirtalis_NW_13658093.1_565677_564736
>Thamnophis_sirtalis_NW_13658158.1_177858_178907
>Thamnophis_sirtalis_NW_13658176.1_366237_365236
>Thamnophis_sirtalis_NW_13658178.1_26920_27444
>Thamnophis_sirtalis_NW_13658216.1_698514_699320
>Thamnophis_sirtalis_NW_13658231.1_174414_173677
>Thamnophis_sirtalis_NW_13658240.1_235130_234441
>Thamnophis_sirtalis_NW_13658241.1_520670_519906
>Thamnophis_sirtalis_NW_13658270.1_661260_663079
>Thamnophis_sirtalis_NW_13658276.1_648673_651254
>Thamnophis_sirtalis_NW_13658281.1_130754_131698
>Thamnophis_sirtalis_NW_13658315.1_466295_467368
>Thamnophis_sirtalis_NW_13658376.1_312849_313181
>Thamnophis_sirtalis_NW_13658383.1_333909_334673
>Thamnophis_sirtalis_NW_13658415.1_187206_188132
>Thamnophis_sirtalis_NW_13658441.1_1081_2205
>Thamnophis_sirtalis_NW_13658446.1_265759_266814
>Thamnophis_sirtalis_NW_13658514.1_113717_113133
>Thamnophis_sirtalis_NW_13658595.1_311757_312628
>Thamnophis_sirtalis_NW_13658689.1_24587_25336
>Thamnophis_sirtalis_NW_13658691.1_334197_333703
>Thamnophis_sirtalis_NW_13658721.1_314221_313100
>Thamnophis_sirtalis_NW_13658767.1_172880_172155
>Thamnophis_sirtalis_NW_13658834.1_293941_293354
>Thamnophis_sirtalis_NW_13658838.1_108115_107363
>Thamnophis_sirtalis_NW_13658862.1_64852_64983
>Thamnophis_sirtalis_NW_13658906.1_37534_37992
>Thamnophis_sirtalis_NW_13659019.1_277789_277069
>Thamnophis_sirtalis_NW_13659128.1_39592_38804
>Thamnophis_sirtalis_NW_13659368.1_73017_72336
>Thamnophis_sirtalis_NW_13659448.1_17170_16517
>Thamnophis_sirtalis_NW_13659496.1_34102_33365
>Thamnophis_sirtalis_NW_13659521.1_214844_214104
>Thamnophis_sirtalis_NW_13659947.1_39112_41740
>Thamnophis_sirtalis_NW_13659949.1_32560_31883
>Thamnophis_sirtalis_NW_13660238.1_106706_111077
>Thamnophis_sirtalis_NW_13660238.1_119583_120371
>Thamnophis_sirtalis_NW_13660322.1_88361_87647
>Thamnophis_sirtalis_NW_13660583.1_6295_7708
>Thamnophis_sirtalis_NW_13660622.1_70625_69714
>Thamnophis_sirtalis_NW_13660840.1_15834_15109
>Thamnophis_sirtalis_NW_13661616.1_27101_24379
>Thamnophis_sirtalis_NW_13661675.1_7762_7064
>Thamnophis_sirtalis_NW_13662373.1_4239_4802
>Thamnophis_sirtalis_NW_13662579.1_3243_2824
>Thunnus_orientalis_BADN01002889.1_10200_11265
>Thunnus_orientalis_BADN01009415.1_6337_5195
>Thunnus_orientalis_BADN01010870.1_7722_8117
>Thunnus_orientalis_BADN01017339.1_9460_10305
>Thunnus_orientalis_BADN01019844.1_1100_1372
>Thunnus_orientalis_BADN01019942.1_1025_1252
>Thunnus_orientalis_BADN01020801.1_4501_4944
>Thunnus_orientalis_BADN01026607.1_16803_16384
>Thunnus_orientalis_BADN01028108.1_4310_4789
>Thunnus_orientalis_BADN01029435.1_10048_9707
>Thunnus_orientalis_BADN01030181.1_4920_4297
>Thunnus_orientalis_BADN01030974.1_20158_20740
>Thunnus_orientalis_BADN01036768.1_2599_2823
>Thunnus_orientalis_BADN01042637.1_12161_13201
>Thunnus_orientalis_BADN01044036.1_4314_5363
>Thunnus_orientalis_BADN01061201.1_651_139
>Thunnus_orientalis_BADN01062489.1_2533_2
>Thunnus_orientalis_BADN01065104.1_6439_5645
>Thunnus_orientalis_BADN01066062.1_14_496
>Thunnus_orientalis_BADN01068276.1_163_474
>Thunnus_orientalis_BADN01070115.1_24901_25299
>Thunnus_orientalis_BADN01075631.1_4108_3746
>Thunnus_orientalis_BADN01076737.1_6160_6669
>Thunnus_orientalis_BADN01084929.1_355_50
>Thunnus_orientalis_BADN01091866.1_3158_2544
>Thunnus_orientalis_BADN01094128.1_2297_1512
>Thunnus_orientalis_BADN01094426.1_479_1243
>Thunnus_orientalis_BADN01100297.1_9750_10313
>Thunnus_orientalis_BADN01100508.1_925_1708
>Thunnus_orientalis_BADN01100509.1_144_533
>Thunnus_orientalis_BADN01101123.1_1550_1928
>Thunnus_orientalis_BADN01101124.1_689_1018
>Thunnus_orientalis_BADN01102596.1_1341_73
>Thunnus_orientalis_BADN01108214.1_5783_6325
>Thunnus_orientalis_BADN01110249.1_2767_3939
>Thunnus_orientalis_BADN01112239.1_502_2122
>Thunnus_orientalis_BADN01112771.1_1905_1414
>Thunnus_orientalis_BADN01114778.1_1713_980
>Thunnus_orientalis_BADN01115502.1_330_1
>Thunnus_orientalis_BADN01116717.1_1232_2110
>Thunnus_orientalis_BADN01120499.1_933_4
>Thunnus_orientalis_BADN01121244.1_1705_2052
>Thunnus_orientalis_BADN01123881.1_1558_965
>Thunnus_orientalis_BADN01125085.1_864_1310
>Thunnus_orientalis_BADN01126551.1_1032_1412
>Thunnus_orientalis_BADN01128151.1_462_782
>Thunnus_orientalis_BADN01129556.1_1_966
>Thunnus_orientalis_BADN01132764.1_2076_1765
>Vipera_berus_KN613584.1_17908_18426
>Vipera_berus_KN614103.1_8284_7568
>Vipera_berus_KN614435.1_3516_3968
>Vipera_berus_KN615071.1_856_1854
>Vipera_berus_KN615421.1_7965_7435
>Vipera_berus_KN615821.1_29407_28313
>Vipera_berus_KN615837.1_18582_19370
>Vipera_berus_KN615896.1_25108_22460
>Vipera_berus_KN616465.1_7898_8701
>Vipera_berus_KN616591.1_28197_28823
>Vipera_berus_KN616709.1_10894_8267
>Vipera_berus_KN617289.1_23462_24247
>Vipera_berus_KN617645.1_2987_3814
>Vipera_berus_KN617684.1_46975_46364
>Vipera_berus_KN617755.1_13140_11971
>Vipera_berus_KN618455.1_15815_14733
>Vipera_berus_KN620143.1_6655_7506
>Vipera_berus_KN620952.1_10993_11406
>Vipera_berus_KN621586.1_424_68
>Vipera_berus_KN622119.1_6806_7466
>Vipera_berus_KN623298.1_6515_5673
>Vipera_berus_KN624019.1_9897_10601
>Vipera_berus_KN624339.1_2445_3218
>Vipera_berus_KN625032.1_249191_248425
>Vipera_berus_KN625621.1_36066_35299
>Vipera_berus_KN626454.1_48318_49106
>Vipera_berus_KN631104.1_1382_603
>Vipera_berus_KN631880.1_8879_8340
>Vipera_berus_KN632281.1_73356_70728
>Vipera_berus_KN632441.1_84385_83438
>Vipera_berus_KN632543.1_74027_73242
>Vipera_berus_KN632564.1_65797_66345
>Vipera_berus_KN632836.1_57262_56534
>Vipera_berus_KN633063.1_80990_81773
>Vipera_berus_KN633154.1_28661_28554
>Vipera_berus_KN633559.1_71445_70700
>Vipera_berus_KN634211.1_77533_77925
>Vipera_berus_KN634317.1_15417_18134
>Vipera_berus_KN634317.1_15450_18314
>Vipera_berus_KN634597.1_14429_14992
>Vipera_berus_KN634944.1_32554_31475
>Vipera_berus_KN634955.1_9923_8850
>Vipera_berus_KN635219.1_52065_51199
>Vipera_berus_KN635492.1_1413_2756
>Vipera_berus_KN635975.1_39057_41624
>Vipera_berus_KN636049.1_31114_31989
>Vipera_berus_KN636617.1_19262_18756
>Vipera_berus_KN636778.1_39434_38667
>Vipera_berus_KN637129.1_20907_20281
>Vipera_berus_KN637540.1_18039_18428
>Vipera_berus_KN637655.1_251395_251045
>Vipera_berus_KN637923.1_2144_3088
>Vipera_berus_KN638666.1_48198_48731
>Vipera_berus_KN638720.1_15684_16216
>Vipera_berus_KN638801.1_16939_16277
>Vipera_berus_KN639019.1_11203_11826
>Xiphophorus_couchianus_KQ557201.1_28370829_28371368
>Xiphophorus_couchianus_KQ557201.1_7386659_7388403
>Xiphophorus_couchianus_KQ557203.1_6194391_6195140
>Xiphophorus_couchianus_KQ557204.1_31424192_31424866
>Xiphophorus_couchianus_KQ557206.1_21772572_21773314
>Xiphophorus_couchianus_KQ557209.1_815683_816330
>Xiphophorus_couchianus_KQ557214.1_1195651_1197895
>Xiphophorus_couchianus_KQ557219.1_846708_850191
>Xiphophorus_couchianus_KQ557221.1_5824564_5827153
>Xiphophorus_couchianus_KQ557225.1_23051110_23054383
>Xiphophorus_couchianus_KQ557225.1_24266441_24267940
>Xiphophorus_couchianus_KQ557225.1_27261634_27262251
>Xiphophorus_couchianus_KQ557225.1_32555525_32558264
>Xiphophorus_couchianus_KQ557225.1_36517075_36517713
>Xiphophorus_couchianus_KQ557225.1_37621558_37623519
>Xiphophorus_couchianus_KQ557225.1_38104187_38105281
>Xiphophorus_couchianus_KQ557225.1_39271177_39271758
>Xiphophorus_couchianus_KQ557225.1_40589970_40590888
>Xiphophorus_couchianus_KQ557225.1_40775798_40776820
>Xiphophorus_couchianus_KQ557225.1_42003616_42004464
>Xiphophorus_couchianus_KQ557225.1_42822505_42822933
>Xiphophorus_couchianus_KQ557225.1_43426649_43427566
>Xiphophorus_couchianus_KQ557225.1_43598294_43600152
>Xiphophorus_couchianus_KQ557225.1_43754774_43756003
>Xiphophorus_couchianus_KQ557225.1_44660832_44661227
>Xiphophorus_couchianus_KQ557225.1_44688842_44689822
>Xiphophorus_couchianus_KQ557225.1_44702819_44703700
>Xiphophorus_couchianus_KQ557225.1_44707405_44708634
>Xiphophorus_couchianus_KQ557225.1_45461288_45462232
>Xiphophorus_couchianus_KQ557225.1_45538301_45538651
>Xiphophorus_couchianus_KQ557225.1_45874404_45874766
>Xiphophorus_couchianus_KQ557225.1_46757340_46758065
>Xiphophorus_couchianus_KQ557225.1_47310944_47311471
>Xiphophorus_couchianus_KQ557225.1_48292118_48292474
>Xiphophorus_couchianus_KQ557225.1_48405411_48405599
>Xiphophorus_couchianus_KQ557225.1_48767244_48767648
>Xiphophorus_couchianus_KQ557225.1_53320026_53320916
>Xiphophorus_couchianus_KQ557225.1_9011476_9012339
>Xiphophorus_hellerii_KQ556841.1_28412809_28414716
>Xiphophorus_hellerii_KQ556841.1_7399743_7401508
>Xiphophorus_hellerii_KQ556846.1_1197463_1200060
>Xiphophorus_hellerii_KQ556847.1_1502165_1502713
>Xiphophorus_hellerii_KQ556851.1_840831_841541
>Xiphophorus_hellerii_KQ556854.1_5837572_5838897
>Xiphophorus_hellerii_KQ556855.1_23620936_23621889
>Xiphophorus_hellerii_KQ556858.1_13110548_13111147
>Xiphophorus_hellerii_KQ556858.1_25425423_25426880
>Xiphophorus_hellerii_KQ556858.1_33455520_33455954
>Xiphophorus_hellerii_KQ556858.1_33455520_33458237
>Xiphophorus_hellerii_KQ556858.1_36089234_36091901
>Xiphophorus_hellerii_KQ556858.1_37399981_37401811
>Xiphophorus_hellerii_KQ556858.1_42398930_42399661
>Xiphophorus_hellerii_KQ556858.1_42421003_42423748
>Xiphophorus_hellerii_KQ556858.1_44548070_44549569
>Xiphophorus_hellerii_KQ556858.1_45070346_45073018
>Xiphophorus_hellerii_KQ556858.1_47965386_47968904
>Xiphophorus_hellerii_KQ556858.1_48449409_48450446
>Xiphophorus_hellerii_KQ556858.1_52111013_52111594
>Xiphophorus_hellerii_KQ556858.1_52874048_52874506
>Xiphophorus_hellerii_KQ556858.1_53762812_53764182
>Xiphophorus_hellerii_KQ556858.1_54306415_54307896
>Xiphophorus_hellerii_KQ556858.1_55872437_55873807
>Xiphophorus_hellerii_KQ556858.1_57953961_57957054
>Xiphophorus_hellerii_KQ556858.1_58499755_58500509
>Xiphophorus_hellerii_KQ556858.1_58868103_58868516
>Xiphophorus_hellerii_KQ556858.1_59004360_59005100
>Xiphophorus_hellerii_KQ556858.1_59651932_59653020
>Xiphophorus_hellerii_KQ556858.1_59954046_59954714
>Xiphophorus_hellerii_KQ556858.1_61325479_61326960
>Xiphophorus_hellerii_KQ556858.1_61495273_61497150
>Xiphophorus_hellerii_KQ556858.1_62061770_62062129
>Xiphophorus_hellerii_KQ556858.1_62638301_62638969
>Xiphophorus_hellerii_KQ556858.1_62785282_62786226
>Xiphophorus_hellerii_KQ556858.1_62936844_62938130
>Xiphophorus_hellerii_KQ556858.1_63643458_63644825
>Xiphophorus_hellerii_KQ556858.1_63697431_63698351
>Xiphophorus_hellerii_KQ556858.1_64202945_64204213
>Xiphophorus_hellerii_KQ556858.1_64433574_64434170
>Xiphophorus_hellerii_KQ556858.1_64592266_64592865
>Xiphophorus_hellerii_KQ556858.1_64676597_64676980
>Xiphophorus_hellerii_KQ556858.1_65265300_65266391
>Xiphophorus_hellerii_KQ556858.1_65945780_65946196
>Xiphophorus_hellerii_KQ556858.1_66224447_66224809
>Xiphophorus_hellerii_KQ556858.1_67350848_67351543
>Xiphophorus_hellerii_KQ556858.1_67395417_67395749
>Xiphophorus_hellerii_KQ556858.1_67451721_67452458
>Xiphophorus_hellerii_KQ556858.1_67489797_67490180
>Xiphophorus_hellerii_KQ556858.1_67899361_67899957
>Xiphophorus_hellerii_KQ556858.1_67999666_68000247
>Xiphophorus_hellerii_KQ556858.1_68445923_68446357
>Xiphophorus_hellerii_KQ556858.1_69191255_69191779
>Xiphophorus_hellerii_KQ556858.1_69215605_69218287
>Xiphophorus_hellerii_KQ556858.1_69567048_69567377
>Xiphophorus_hellerii_KQ556858.1_70525814_70526185
>Xiphophorus_hellerii_KQ556858.1_70876041_70876412
>Xiphophorus_hellerii_KQ556858.1_71594280_71594531
>Xiphophorus_hellerii_KQ556858.1_75283557_75283760
>Xiphophorus_hellerii_KQ556858.1_75582763_75583509
>Xiphophorus_hellerii_KQ556858.1_76273019_76273207
>Xiphophorus_hellerii_KQ556858.1_77109909_77110973
>Xiphophorus_hellerii_KQ556859.1_31475258_31478216
>Xiphophorus_hellerii_KQ556860.1_25376853_25378137
>Xiphophorus_hellerii_KQ556861.1_21800483_21800967
>Xiphophorus_hellerii_KQ556863.1_20562646_20563374
>Xiphophorus_hellerii_KQ556864.1_818239_818982
>Xiphophorus_hellerii_KQ556865.1_3681374_3683517
>Xiphophorus_maculatus_NW_005372223.1_2106063_2106882
>Xiphophorus_maculatus_NW_005372286.1_540477_541106
>Xiphophorus_maculatus_NW_005372297.1_1001008_998425
>Xiphophorus_maculatus_NW_005372335.1_1219360_1220639
>Xiphophorus_maculatus_NW_005372402.1_573277_574029
>Xiphophorus_maculatus_NW_005372551.1_307352_307872
>Xiphophorus_maculatus_NW_005372576.1_9823_10776
>Xiphophorus_maculatus_NW_005372895.1_94618_95784
>Xiphophorus_maculatus_NW_005373130.1_30774_32342
>Xiphophorus_maculatus_NW_005373399.1_3052_6008
>Xiphophorus_maculatus_NW_005373405.1_11383_13389
>Xiphophorus_maculatus_NW_005373407.1_8686_10185
>Xiphophorus_maculatus_NW_005373656.1_28603_29475
>Xiphophorus_maculatus_NW_005373720.1_8799_9491
>Xiphophorus_maculatus_NW_005374497.1_10636_11863
>Xiphophorus_maculatus_NW_005374584.1_6449_8319
>Xiphophorus_maculatus_NW_005374679.1_4542_7862
>Xiphophorus_maculatus_NW_005375208.1_9329_10366
>Xiphophorus_maculatus_NW_005375476.1_8423_9109
>Xiphophorus_maculatus_NW_005375836.1_5611_6678
>Xiphophorus_maculatus_NW_005376596.1_1_1320
>Xiphophorus_maculatus_NW_005376810.1_5_1381
>Xiphophorus_maculatus_NW_005376886.1_3737_5218
>Xiphophorus_maculatus_NW_005377442.1_983_1509
>Xiphophorus_maculatus_NW_005377929.1_660_1753
>Xiphophorus_maculatus_NW_005378085.1_216_3202
>Xiphophorus_maculatus_NW_005378128.1_91_1170
>Xiphophorus_maculatus_NW_005378212.1_1677_3074
>Xiphophorus_maculatus_NW_005378292.1_16_769
>Xiphophorus_maculatus_NW_005378588.1_1991_2659
>Xiphophorus_maculatus_NW_005378973.1_228_1058
>Xiphophorus_maculatus_NW_005379161.1_5_1966
>Xiphophorus_maculatus_NW_005379250.1_638_1756
>Xiphophorus_maculatus_NW_005379546.1_1082_1750
>Xiphophorus_maculatus_NW_005379735.1_149_1435
>Xiphophorus_maculatus_NW_005379945.1_149_1516
>Xiphophorus_maculatus_NW_005379947.1_5_1372
>Xiphophorus_maculatus_NW_005380038.1_21_941
>Xiphophorus_maculatus_NW_005380127.1_688_1425
>Xiphophorus_maculatus_NW_005380890.1_11_1123
>Xiphophorus_maculatus_NW_005381117.1_203_1150
>Xiphophorus_maculatus_NW_005382935.1_118_855
>Xiphophorus_maculatus_NW_005384058.1_8_703
>Xiphophorus_maculatus_NW_005384857.1_3_674
>Xiphophorus_maculatus_NW_005385533.1_160_687
>Xiphophorus_maculatus_NW_005386821.1_12_524
>Xiphophorus_maculatus_NW_005386822.1_12_524
>Xenopus_tropicalis_strain_Nigerian_Chr01_contig57
>Xenopus_laevis_strain_J_chr9_10L_contig2351
>Xenopus_laevis_strain_J_chr5L_contig6594
>Nanorana_parkeri_isolate_BGI_ZX_2015_contig82332
>Nanorana_parkeri_isolate_BGI_ZX_2015_contig93125
>Nanorana_parkeri_isolate_BGI_ZX_2015_contig110407
>Xenopus_tropicalis_strain_Nigerian_Chr07_contig2089
>Xenopus_tropicalis_strain_Nigerian_Chr02_contig5
>Xenopus_tropicalis_strain_Nigerian_scaffolAd_376_contig13
>Nanorana_parkeri_isolate_BGI_ZX_2015_contig72102
>Xenopus_tropicalis_strain_Nigerian_Chr01_contig3553
>Xenopus_laevis_strain_J_chr5L_contig4486
>Xenopus_laevis_strain_J_chr9_10L_contig2351
>Nanorana_parkeri_isolate_BGI_ZX_2015_contig89755
>Xenopus_tropicalis_strain_Nigerian_Chr08_contig2597
>Ambystoma_mexicanum_JXRH01408857.1_scaffold55546_469_774
