# Supplementary material for: Endogenous retroviruses of non-avian/mammalian vertebrates illuminate diversity and deep history of retroviruses
Source: PLoS Pathog. 2018 Jun 14;14(6):e1007072. doi: 10.1371/journal.ppat.1007072 (PMC6001957; doi:10.1371/journal.ppat.1007072)
Supplement: S2 Data — (TXT) [file ppat.1007072.s007.txt]

Dataset S2: The reconstructed ERV consensus sequences 
Fish
Amphilophus citrinellus (am_ci)
>am_ci_ERV1_con
TGTCGAATGAAGTGAGTTGAGGTTGAGATCTTGGTTATTCGATGGCCTATGCCTGGTACTATGTGGACAATCATAATTCTGATTTATATAAAATGATAAAGTTGATTTATGGAATGTAACAAATAATCTGTATGATTTCTAAGTTGATAAGAATGTGTGTAACACAGAAATGATTTTAAGCACAACAWGTTAAGGAAATTGTGAAATCTTGGAGAATCACTGAGCAGGGTAAAATGAGGAACTGAAACCTGTTGCCTAGGAATAAGTAGGAGCAGAGGGGNAAAACAAGTTAAGAATAGTCTTAACTGGAAAAGTACCTAAAAACCCAGAGGGGASAGGAGATGAAGTAATGGTTAAAGCCAAATACCATAATTGGAAGTTAGACAGTGGAGTGATAATTTGTCATGATGATGTTTTAAAACTAGGATGTGTCTTAGATTTAAACTATAAAAGGCGATGCACAGAAGCATCGGGTGAGAATCTAGGGAGCCCTTCCCARCACCAGGACAAGTCTACAGAGTGGACCAAGCCAACCCAGATGTGGACATTTAATTGACTTAAAATGTCTTTGTGAGMATTCTCCCTGCATTTTCAGATGAAGATTGGAAGTACCTAAGCTGTTGGATTTCAAAAAGGATTTCCGAATAACAGTAAGGATTATAAAAGANGGACAGTCAACAGAAGAARATCAACATCTCTCTTTTTGGACTTCTCCTTTTTNCCCCCAACTTCACTGAGGCAGTAACGGACTGGACTTTGGGTGTGGTCGCTTTGGCCGAGTGACTCACTTGAATCCAGTCTCTTCAAAAAGGATTTATGGACAGAATTGGACATTTTCAAGCCCCTTCTTCAACAACCCAGCTCATAAGTAACCATTTTGATTAAGATTWAGTCTGTGATTGATTTATTTTGATTCTGAAATTTAAATTTTAAGTTGATTGTTGAATTTKGAGAATTGATTAAGAATTGATTTTGAGCTAAATGCAAACTGCTTGAGCTGAAACCTGCATAATAAAATTTGACTCTAAAAAGTCAGTATAATTCTTTGAGAATTATTTCCCTTTTAACGGTACAYTTAAGTCCATGCAACAGTAAAACTCTAGGCAAGTTAAGCTATAACATCTGGTTCTGTTTTGGACACACTAGTCTTCAGTAATCCACTTCAACTTTACTTATGTCCCTTGGGCTCACTGTCCGAGCCGATAAAAGAATCTGGTCGGTAACAAGYGCACTGATCAAAGGGGCTGGCTGCTATAACTAATTGGGCTGTATTTCGGGGTCGGCTGTGTGAGCCTTCCTGACCGGCRGCATCGGAGTACAGAGGAAGCGGGGCAGATGTTAGGATTATTAGCGGTTAGAGCCAGACGAGCAGCCCCGCCACAGCTTAAGTAGTGTCACTGAGTTCAGRAGAGGGTAATACCCCGCTGACRGAAGTGATCAGGACCCTATGAAACGGAGTAGCTGTCACAGAGGTAAAATACCTGTGGGATCTAACACGTGGCGCCCAACGTGGGGCGTGGCCGAAAAAAGAGGATTTCGCCGCGCCTAAAGAACCTAGATAGCCCGGAGAGGTTATCATTCGTGGGAGATAACCCCAGGATTGATTGAAGGAGCAGCGCGAGGCAGAGAGGACTTCGTGAGCTGTTCAGGAGCGTAAGCGGGGATCAACCGACGCTCTCAACCTGTCCAGGAAGCGGAGTGACGCGGACAGGAGTAGCAGCAGACGTCGCTGAGGACACCCAGACCGACAGGGGCCCAGAGGACTCTGCAGGAAGGCAACGCTCGACTCCATCCCTTGCCTCGGAAGTACAACGAGGGGCCTTGGAGGAGAGCAACTCGAGACGACAAAGACAAAGAGYGCTGGWCCAGTCTAGTGATGGCTGAGGCGACAGATGAAGGAGTGCATGAGGAGCCCCAATCAGAAGGGGTGTCCCTCTTTAAGTCACTCAAGGCACCCGGCGAGGAGGAACCGGAGGCGCCTGCCCCATCGGAGGCAGGGTCGACGGAGGCGCAGGGAGCAACAGGGCCGGCAGTATCCCAGGTCCAGGCATGGGCKATGATTCATGTTGTCCCATGGGGACAAGGATGGAAGAAATGGGAAGCTGCAATCCAGTATCACGTAGCTTCAAGGTGTATCGAYATGGATGAAGGAGAAGTTGGTRAGGCGGTGGATGCAGCTTGYAGCAGAAACCAAGCYTATCGGACACCCGAAGTGTTGAACCGAATTTGGGTTCAAGTGGAACCGTCCCCTGAGCCCGGGACGAAGAAGGATATAATACAGAAGTGGCTGGAATGGGCAGTGAAGGTAATATGGCCCAACGGCGTAGAAGAAGAGCCACKACCCATAGCATCGTGGATTAGTCCCCAACCAGAATATGATCCCATTATTAAAATGTTGGGGAAAGTGACAGGTACTGGGGCAGTTGAAGTAGGAACAAAAGTTATTGCAGCTAAGCAGTACAAAGAGCACCGAGAGTTATTGATACAGTTGGAAAAGTATCAGGAGAAGGCTGCTGAACTCTCCAAGGACCCCCCTGAAAGTATAGTRGGATCCCAAATAGAGGATGGAGAAACCGGCTCGGAGKATGACTCCGAGTTGGATTCTGAGAAAGAYGGAAAATGGGATSTAAAGGGAACAACACTGCATCTAGCGGACCTGCCCTACAAGCTTGAGAGTGCATCAGAGACACCACGGAAGGTGCAACCTCTTCTGCGGGAGCAGGAGGACCGGCTGAGGGAGAAGTATAAATGGACTTCCCCATTTGGCCTGGCGGACGAACCAGTTCGAGAGGAGACTCCGTCGGACTGGCTCCCTAAACTTGATCCTGTCCCAGCGGAGGCCCTGAAGTGGAGGGGCCAGACTCAGAGGACAATGTATCATCACTATGGTGAGCCATGGGAGTTAGATGGACATGGACTGATTATTCTGACAAACTCCCAATATAATCCTAGAAATAATAATTTCAAAAAGGAGTTAAAGAATCAAGCAGGCAGGGAATATATCGAAGAGTTAAAAGACAGAATTAAAAAGTTAAAGGGATCGGAGAAAGGAACTCAGGTCCTGATCACCAGTGGTGGAGAGTCTGGGCATTTTGCCATCATACATGTTCCAGTGCCGGGATACCAGAAAGGACAACCTTCAGAGGAGTATGAGCAACAGTTGGTTGATGCTCTAGAAGAAGGACTGCGCAGCGCCAGCAATGCAGGATATGCACGAGTGACAATGTGTGTCGATGGGATCAGATCAGGCGATTTGCCATGGATTGTGGCTGAACAGGCCATGGTACGAGCTGGGCGTCTACACACCACTGGGGCAGCGGCCTGGTCTGGGATCACAGAATTGGTCCTGGTCACCTCCAAGAAGCAGCATAAAGAGTTCCGGGAGCGTCTTTCCGTGAAGCTGAGGCGGCAAGGAGGTGAGAATTCCTGGGTTCCGGTGGCCAGAGAGACGCCGGGAGCCCCGCTGAGGACATCGCGGCTTAAGAGTACTTCAACCCCGGGCAAAGATGACGGGGAAGAACCATCGACATCTCAACAACAGCCCCCCTCAGTTAAGACACCAGCGCGGATGAAGCCTGAGGCAGTAACCCCGAGGGTGAAGGCCTCCCCTGCACGACTTAGCCTGCAGCCAATGAACGAYTACGTTGGTATGCGGACTGAGGGAAATACAGGGGTTGCTACCTTCACCTACAGGGTGCCATCCCCCACCAATGTGCCAGAGGTGGTCAACACATCGATTCGTGGGCCAGCAGTCACACCACGGCAGGAGGCACAGAGGGAGCCGATGATCTCGTCTAGCTAYGCAGGACGACAGCCGGAGTACAGTGACATCAGCGAAGACAGTAGCAGTGAAGGAGAGAAAGAGAGTGAGGAAGAGGTGGATGCCATGACTTCTGCACGACAGGAGGATATCACCGGAGCGGTTGAGCTGAGGGTAGGACAGAGGAAAGGGACAAAGAAGAAGACCCCAGTGTACTCTGTCTATCGMACCTCAGAGAAGATGGCCCGGGATCTCTCCTTCGGGTGTGTGGAAACTAGGGATGGACGGAAGGCGTATATGCCCGAGGCCGGCCAGCAGGATTATGGAATACCGATGGAATGGGCAGAACGACTCGAAGAAGAGGTCGTGTTGCCAGTGAAAGCACCAGTGAGRGAATGGGCTAACTTCCTAATGGCTCCTACCTACCCCACACTGAGAAGCCATGAGCCACTAACAACTAATTTCAAGAATGCCTTTCTAGCCATCACACATGATGTCATGCTCCGTCGCTTGAAGAAATCTGCCCTTAAATATGCAAGGGAGACAGAAATTCAACGCCAGCGAGAGCTATCCTCTAGTGATGAGGAAGAGCCAMGGATACCCTTCCAACCAAGAGCTGAGCTGCAGGCACGCCGGACCACCAGAGATGTAGCGGTGGATGCTAACGGGGTTGGCGCGCCAGCAGTGACGGGAGGAGGTTCGAGTTTTGAGGAATTTAAAAAGATAAAGGCGTTGGTGCCGGAGAGATCTCCGACGCAGAGTCTACAGGAGTACCTGAAGCAACACTGGCAGATGGTGATGACCTGCACCCAAGATAACCAAGCACGACTAATGTGGCTAGCCCGTGCCACTGGGCAAGCATTAGGCCCAGAGGAATCAGCTGAAGAACATTACAAAAGACTGGTCTTGGAGGACTTCGACGACGAAGACACCAAGATAGAAAAGGCACGGGGACAACTAGACCAAGGACAGACTCTGTCACAGGTGTGGCATGTTTTGAGTAATGMAATCCCCGTAGGTCGGAATGTGCAGGCGCTCAGGAGGCTGATGAAGGGCCGTAAGGGTGAGATGGATTTCGTCACCCTGCATCCTGCAAACAGCACACAGGAGCAGATAAGGGAGGTGGTGAAAAAGTGGGACCTCAAGAGGAAGTTTGAGGAACAGAGGCGGGCCGAAGAGGGTCAACGTACTCAACAGAAGGCTGCCACCCCGAAACCCCCACCAAACCCACAGGGTCAGCAAAGGAAGACAGATCAGCGACCTGCCTTCCAAGGTCCACCCAAGAACGCCACGAGCAACCGACCACCAGACCAGAGACCACCAAGGGGGGATTCTACAAATAAGAGGCCTGGATATCTGCCATTTGAGGAGTTTAGGAAATTAACGCCAGAACAGAAGGACGCCCTCCGACTCGCCCGYCAGCAGACGGCTGCGGGAGGGAAGAAGGAGTAATGGACACGACAGCTCAAGTCACCCTGGAGCATGCTTACCGGGTCAAGGATAAGATCTACACCCAGGTCGATGGAGCTCCGTATTTGGTGGACTCAGGGGCTGAGGTGTCAATGACACGGAGGGCTCTGAGTCCTAAAGGGAAGTTGAAGGTGCAGTTGGCGGATGCCTCCATCGCTGAAGTCCCCTATGGCATCTGGAGGGGGATTATATGGATCCTGGGGACCTATGACTTGGTAACCATCACGGATTTAGAAGGATTACATCAGAGACCACGAAACCGCAGGAAGGTGGAGGAACGTCTGAAGATTTTGCAGGCGCGCCTAGTCAAGATACCTACGGTCGAGGACCAGGTCGGAGGGGCCTGGTACAAACCGGTTAATGTTCCAGAGGTGACAGAGCAGAAATTACAGGAGAGTGATCTCTCTCCAGAAGGAAAACAGCGGTTGAGGGAGATCATCTCCAAAGCAAAAGTAGCGAGATTTAAAAATGACTGTGGCGATCTAGGAACCAAATACATCCATACCATAGAAGGGGGAGTACATCCACCAGTTCGACAGTACCCCCTGAATCCGGGAGCAGTGAAAGAAATGGACCTCATAGTAAGGGAGTTACTGATATTGGGAGTGATTCGTCAGGAATTAAACCCGATTACTAACAGCCCGATACAGGCAGTAAAAAAGCCAGAATCYTCAGGAGGAGGCTGGCGACCTGTGATTAACTTCAAGGCTCTGAATAGAAGAACTGTAGCTAACAGAGCAAGCCTTATYAACCCGCAAGGGACTTTAAAGACCCTAAAGCTAAAACCCTTTAAATCCTGTATAGACTTGGCAAATGGATTTTTCTCCCTACGACTGACACGAGGATCCCAGGGGAAGACGGCCTTCACCCACAAGGGAAGATCCTACGTTTGGGAGAGGCTTCCACAAGGCTACAAAAATTCTCCCAACGTGTTCCAAGCAGCAGTTATGGATGTACTTGACGGATTAGGTGCCACTATTTATATAGATGATGTGTTCATTGCAGATGACACGGAGGAGCAGCACTTGGACAGATTGCAAAAGATCGTGGAACGACTAACAGCTGCAGGACTCAAGCTGAACTTGAAAAAGTGTCAGTTTGGGCGAAAGCGAGTGGATTATCTGGGATTCCAGGTGTCTGACGATTTGGGACTATCTGAAGTGTACAGAAAAAAGATCGAGCAGATAGAACCTCCGTCGTCACTGAATGAACTGCAAAAAGTATTAGGACTATGCAACTATGTGAGAGACTATGTTCCAGGATATCAGAGGTATGCTAAACCCCTGTATGCCAAACTAAAGAAACCAGATGAGACTGCAGCATGGAATTGGACAGCGGCTGATCAAAGCAACTTGGAAGAGCTGAGACAAGCGATCCAAGGGGCTCTGAGGCTTGAACCCCGAAGTCCAACAGCAAAGTTGGTTGCAGAAATAAGCTGCGATGAGGATAGTGCTACAGTGAAGGTGAGCAATGAGGGCGGTGGACTAGTCACCTTATGGAGTTATGCTCTGACTTCGGTGGAAGTGAAGTTTCCCCCTGAAGAGAAGGAGCTTGCGGTGCTTGCACGGTACTGGGGCTCCTTGAAGGATTTGGCGCAAGGCCAGGGAATCCGAGTCATCACCGAAAGCCAAGTACACCGTTTCCTCAGAAAAGCCACTATTGAAAGCACTAAAGCAACTAACGCCAGATGGGGCCGGTGGGAAGACATCCTACTGGATCCAGATCTTGAAATTGGACCACTACAACCGGGAGTTCCAAAAGCTGCAACAGCTGAGAAACCGACGCAAGAGGAGTACGATTGGACTCTTTTCACAGACGGCTCGAGAAAAGGACCGGACGACACCGCGTACTGGGGATTTATTCTCAAGCTGAAAGGTAAAGAACAGACCCGCCAGCGAGGGAAAGCACCCGGCAGCGCGCAGGCTGGGGAAGTGACAGCAGTGTTGGAGGGCCTGTTAGAGCTGGAAAAGAGGAAGATTAAACGAGCAAAAATAATAACAGACAGTTATTATTGCGCTCAAGCGTTAAAAGAAGATCTGACCATTTGGGAAGAAAATGGATATGAAACAGCGAAAGGAAAGAAAGTAGCCCATGAAGATTTGTGGAAAAAGATTGCCGAGCTACGAATGAACCTGGATTTGGAGGTTGTACATCAGAAGGCCCATGTTAAAGAAGGAGCTCACTGGCGAGGAAACGAAGAAGTGGATCGTTTCGTCCAGATGAGAAAAATTGTCTTTGTCGGGATCGAGAAATGGGACAACACGCCTCAGGGTAAGCTTGTCCCGAAAGACTGCGTGAAGGGGGTAACGGAAGCAGTGCATGAGGCACTAGGCCATGCCGGAGCTGACCCGACGCGCAGGGAGCTGAAGAAACAGCAGCTATGGATTCCAGTACGAGAAATCCGGCGTGTTCTCAAAGACTGTGTTGAGTGTGGTCGGTACAACGCAGGTCGGCGGGGGCAGCGCATGGGAGGACTCACCATCAAGAGCACCGTTCCCTGGGGGTCGATTTGTATGGATGTAGCAGGACCCTTAGGGATAACAGGTATGAAAGGAGAAAAATATCTGTTAGTGTTGGTGGACTCTATGTCAGGGTATGTTGCTGTGAAACCTGTGCGCCAAGCAAATGGTTCCAGTGTAGTCAGCATGCTGGATCAGGCATGCTGCTATATGGGAATACCCAAGGAGCTAAGAACGGACAATGGAACGCACTTTCGGAACGCTAAGGTGGACCAGTGGTGTCAAGAGAATGGGGTGATGAGAGTGTATTCACCACCATATACACCGCAGGCCAACGGAGTGGTCGAGCGAACCATTGGACTGGTAAAGAGCTGGATTGGTAAAAATGCTAATGGTAAAGAATGGAGTACAAAAGTCCTAGAGCTAGTCAAGACCCTGAATGACAGGCATCGACAAGGGAGACCTAGGAACCAAAACCATGGCCAGTAGCACACCTTGCCTACCACCCTATGTCAGACTGGCCACTGTTAAGGGGGTGGTTATCATGAGACGCAGTACCGATGGGCTCTGGGCAGGCAGAGCCCTTGAAATGTTGGAGTTTGCCAAAGAAGGAATCTTTACAAGTGACAAAGAGTTCCTGCAATGGAAAGAAATTAGAAATAACTGTGTGGTGTGTTGGAAACCCACCACCCTGGGTGTCCAGTGGGAAGGCCCAGGAAGGAATAAGCCCCTCCGGGCTGAAGCAAATCGGAGGGAATTCAGGGGGATGCACCCCAAACCAGTAAAAGTGCTGGATGGTCATGTGTGTGGACTATGCCGGCTGAATGGTTTACCCCGACTGAAGTTTTACACTCAGTGGGATTTAAGAGGAGGAAAAGTAGACTGCAGAGAGTGTACCTGCCAGTGGGATGGTGAACGGCTCCACCCATGTGGCAACTGCAAGCTGCAGCAAGAGAGTGGACGTCTGCTGCAGGTCGCCACCGCAGAGGGATGGCAGGTGAGGAAATTCCTGGACCCTCTGCAGCGCTTCACAACAGCGATGGTGGAAGGAGGAGAACGAGGGGAGAGCGGGAGTGACCCACTCAGTTCCCCTGATCCCGGCTCGCCAGAGACCGAGGGCCCTTCTGCACCACCCCTGCCACCGGAACCCTCATCAGCGAGAGGGCGAGGGAAAGGAGCAGCGAGACATCCTGAGCAGGAGCAGCTGTGGAAGGAGGCGATTAGGAGAGGATGGCCTTACAGTCCGGCTCGGACGGAGATCCACGAGCCACCGCCATCAATGGAGCAGGTAAATATGGTGTTTCGAGTGCAAAGGGACCCCGATGACCCAGGATACTCCCCTATCTCGAGAGATCTGAGAGAAGATCAACGGGAGATGGCGGAGAGCCAGGGATGGACTGGACCATGGGAGCTGACCACTTGGGGCCGTCTAATAGAGGAGGTTTACTCTGATCCCTCCCTACCGGTCCAAGATTTGGAACCAGTCCCAAGAGAGGCCGGGGCGAGAAGCACCAACCTGTTCTACAGTACCACAAGCCTGGATGCATGGGGCCACCAGGCGGCGCGAGCCAAAGAAAAGAGTAAGGAGTATGTGGTGACGCCAGAGGCGTGGCGAAGAGAAGGGGTGGTCCAACTGCCTGGGACGTGGGCAGGGCGTGCGGCCACGCCCACCTACCCTGAGCAGCTGACCAGGGTACGAGTGGCGGTTCAGACTGTGATCATTCCCTTCCGAGGAGTCTACTCAGTCGGAGCCACAGTGACGTGCCTGGGAGAACCACCAAAGCCTGAAGAGGCAGAAAAAGAGGGGAAAGGGAAGTGGAACCCTTTCCAACGATTCAAGTTGAAGAAATGGAGCCGCAAGTCCCAGCAGTAGCCGATACTGGGACACAGGGACGGGCACAGAGGCGGAAGAAAAAGTGGCAGAGGAAGCTKGCCCGTGTACCCTATATAAGGCTGCCAAATCAGAAGGTATGGTTAAAATACCCGAAGAGWGACTATTCCTATAATTGGATGTATTGTGGATCTGCAGCRTAYTGCTGCAGTACCGTGGAAGTAACCAGATCAGCCGACTTGTCWAAGCCTGAAGAAGGGCAAATGGGAGGWAAAGTGTTYCGWGGACATGAGTTGCAGTTCTTTTCGWTGAACTATGAACTTACCATGGGCARRTGGAAGAACCAGCCMGTGGTGGAGTGTCCMAAGTGGATGCCCTGGATCCTTAATACAGTGTACCTTCAGGTCAAYCACGARCTGATCAAGCTCAGATGGGGRGTTAATCACTGCCAACCGTGGTTAGGGACATATGTGGAAATGTGGCTCGGAARCCTGCTGATATGGACTAACAGCCCTAACACCTACAAGAAKTTGCAGCAGAGAATTAAWGATCCAGAGAGGRTCGTAATGGAAAATCAGCATTTGCCTCTGAAAGTGCAGGAGAAGAACTATCCCAATTCTCGCCAGTCTATGATAAGTCTACCCAAGACACGGAGGGATGAACCTCACCCTCTTCTGCCAAGCCCTGACAGATGGGGCAAATTGGTGGAATTGCTGGACCGCCGAGGGGAGCCCTTAGTTGCTGAGCTGGCAATGGTACGGGCTGAGGAACCTCGTCGGCCGACGGGAAGAGTYATCATTACCCGCTACACTTGGATGTGGAAGGGCTTYGACCCATATATCARGGACAATTACAAGGTTCACAACTGTGACAAGGAYCATCCTTAGCCGTTGATGAGACCACTCATGATAGCACGGCTGTGGCGGGATCCATCAGGACATCTGCACTCACCACGACCCAAGGTAACAGTGGTTCCTCTGTCACCTGGAGACAGGGGGAGGAGCTACTGGCTGTGATTAACACTGAGCCCCGTAAGGCCTAAATCCATTCACCACCTGAGGCCTTGAGAAGTGAGCAGCATGGCTGGAAGAACTCTATTCTGTCCTGCAAAATGGATTATTTTGAAAACTATTGTCGGCTTTCTGGGACTTTCTGCTATTTTGATATTTTTGTATTTTCATGGAAATGGACTCTGGGAGAGTGATCATGTRAGGATCAGCTACACTTCCACTGAAAGGTATAACCAAACCTGTTGGAAGGTCAAAAAGGAAATAGTCACAATAAGGAATTTTTCCTTATTTTGTGATGAAGATGAAGARGACAACTGCACGGAAGCAGTGTCTGCTTTTAATGTTTCAGTGTTACTGCAATTCTTTGACTCCCATAGAAAAGAAGGAGGGGGAGTAATCGAGGCAATTGACTTTCAAGGTGAGACACTGCTTTTGCATGGCATTATCCCCCAACAAAATGAGACTCGTATGGTGCAAGCTAATTGGATTCAAGTGGACGGACAGAACCCGTATTGGTACTACACGCAGGCATGTGTCAAAGGRAGGAAGATAACCTACTGGGCTGAAGAGGTAACTCTGCCAGCTCACAAWCTTCAGCAACAATGTCATGCAACGATCCCGAAGCCGGAGGGGTTTTGGGGAAATCTGAACCTAACATGTGATATGCAGACCCAACTTGAAAGGCATGAAGATAATGGCACCGGGGAGTTCCCCACAGCTCRCGGGMATAACTCTRCAACAGCCAGCAACTCTACACCGAAGCCTGGAAGNANGANAANGNACAACCGGTCCAGAAAAGGCCTCCCCAGGTYTCAGAAGCTGACCAGGAAAGAATGAGGAAATGCATGGAGGAGAAAGTCTTCAAGCTTGATCCTTGTTACTGGAGTTTGGGGCCTATAGTGTGCAAAAGACAGCACTATTTGGTCCTGAGCCAGGCCGAGGAAAAGACTTGGAGAGTCTGGAGTAATGACTGGTTCGGGAGAGGGACAAGAAGGAAGGGAGATCCACCCGATTCTGGGGGGATCTGGATTGACGACTGGCTGAATCAGAGTCTACCGTGGGTGTGGAAGARAGGAGTAACCCATCTGAGGGCAACTGCTGACACCGTGACGCAGCCCAACCAACTGGGAGGCCCAGARAGGWCGGAAATGTATGTCCAAAGAATCCCAACACCTGATGAGTTATGGTCTGCACCATCAGGAGACTTCGATAAAATTGACCGATGTGTTCTCCAGAAAATGGCGGCAGATCTTGACGGGAAAGACTACTCGAAAGGTGAAGGAACAGTGTCACAGTATTGGGCGTCGCCAAGGTGTGACATTACCCAAGTAGGAGCATGGGACGAGGGATATTGGAAGTACAATTGTTCCCGAATGAAAAGCCATAACACCATGAAGGGGGTGCTGGAGCAGTGGCCRCTGTTTTGGGATGCCCCTGACGCCCAGAAACCGGGAGGAGTTGGAGCTCCTCCTACGCGAGGAAGGATCACCTCGCGAGTAAAGGGTTCTAATTGCCAACCTGAACCCACAATGGGACCTGCCTGCGTGACAAGGGAGACCACAATTAACATTGAAGCCTTCGACATGACCACAGAAACAGGAAATTGGACTGGATCAACCACAGCACCTCCCTGGCAGATTAAGGAGTTTAAGGGAAAAGTCACGGAGTTCGTCACCTTGGAAGTAATATGGTTTGTCTTCTGCTGCACGGGGCTCTGGGCTGGAAGTCAAGCATTCAGGGTCCTTTGCCTGGTTGAAGGAATGGTACGAGTACTGATAGTAAACGTGTGGAGAGGTGAGCCTGTATACACCACGTCCTGGTTCGTCGCCTTCCTTCTAGGAAGGCTCAAGATCGACACAACCAAAAGAGGGATTATGAGAATGATCATTCTAGTCATCTGGCTGGTACTGGACTTGGCCTCAATGTGGTACCCAGTAGCATATTGGGCTAGGCTGGTACTAGAAGGACTGGTGGTTGTGGGCTTACTGAGCTACATGTACTCACAAGTCAGCAAGTTGAAAGGCAGCCATGCTTCAAGGTGGGCACTCAAGTTACTTCGACTGTGCCTGTGGGGATTCGGCTGGGGAATTCTGAGTGTCATGAGTATACTGGAAGTCACCACCAACCTACCCCTGATCGTCTGGTTCGTGCTGTATGGACATCTGTTTCCTCAACCAGTTCGGAAGGAGCCGGGTAGCGGTTCGCCCAGGGAGGAAAGAGCCAGGACAGCCGACACCCGACGTTGGACGAGGGGCGTGGAACACATGTACGAAGAAGTCCCACTCTGAAAACAGACTGGAAGGCGTTAACCTCGTCACAAAGGCAGCCCAATGCATTTTGCAAGCTACAGCTATGTTAATGATAATCATCCAATCAGAATTTATGTTACCATGTATGGATAAGAAAGTAAGCAGGAAGTGAAGGGAACCGCCCGTAGGAGGCGGGGCTAAAGGATATAACCAGCGGAGCGCAARGAGGAAGTGGTCAGTTCGAGATCGGGGAGAGCAGAGGCAACACGACAACGAGATGTCGAGCACCACCAGCAACGCAAGTACAATGTCTGCAGCAACTACCGCCACCACTATGTTCATAGGAGTAAGTACAATTCCAACTTATCTCCAGAATTGCACTGAGTCCCAAGAACCAGAGATCAAATTTACTAGAATTGATTTCTGGGTTTTCGAGTGTATATGGTTGGCATTCTGCTGCAGCGGAGATTGGTCTACAAAGCAACCCCTGAGGATTATAGCCCTGTTTATCGGCTTCTTCAAAGCGTTGATGGAAATCTTCATGCTGCAAAGAATGAAGATCACCCTGTCCTGGTTTGTCATCTACCTACTGGGACGCACCGACATTGAAACCAACAAGAGAGGGGTAATCAAAACGGTGGCATTGCTGATTTGGTTGCTGCTCGACATCGCAGTGGACGTCATTGGAGACARCTGGAACATCGGATATCTGTTTGAAGGAGTATCKCTGGCTGTCTTCTTGGCGTATCTACTGACCTGGACGTTGGTCAGATATGGGAGGCCAGGATGGTGTCAGCTTGACCGGGTCATCATTGGAACCATATGGGCCCTGGGCTGGATAGTCCTGACGTCCGCCTGCTGTGCTGGGGCTGAGGCATCGGTCTCCATGGCGGGATGGTTCATGCTGTATCCCATCTTCTACCCCCGAGTCCAAGCCAGAGTGGCCGGAAGAACCCCACCTCCAGAAAGGAGGAGCGGCTGGCTTGACCTGATCGGCAGCAGGGTTCAGGGAGGAGGAACCCTAGCCTGATCCAAAAGAAGATTGACCAACGCTCCGCTTGCAAGAAAATGAGAAAAAGAGTTGAAAAATGATTAATCATTATTAATTGATTTTGTTGTTTGATTATAGGAGGACGCAGGATGCAGCGGGTGCGGGGCTACGCTGACAGAGGCCGGCTGTTTGTGGAACCTGGGAATAAGAATGCAATGTTCCAGGTGCTACATGGAGGATCCTCACCCGCATGCAGTCCATGGCGTCCTCCAAGGAACAATGACCACACAAGTACCAGTAGAAACGGCTATGGAGCTTGARGAGCAAGCTAGAATCATCTGGAGTTCGTTCTGGAACAGAGGAACGACCTGGATACCACGCGTCGTCGTGGGAGGATTCTACACACCAACCTACACCCGCATTTGGGAGTTCCACGACAGATCTCGCCTTCGCACYACCCATTCTTTGGATGGGCGAATCCTGATAGCAGGAGCTCGGCAGCTGCCTACACCATACCAGGCAGAGCCCCGCACACCCCTGTCATCAGTGCCGCGGTCGTCAGCAGAATCCGGGACGGAACATCGAGACGTGGAGACGCAAACGGACTTCGATGACGCCGGTGTGGAGGACGGAGACGGGGGCAATGAGGCACACCTGGAAGAGATGGCTGAAGCTGTGGAACAACAGCTAAGGGAGCCTACTCCTACATCGGAGCCCTTGGACGTTCCAGTAGAGGAGGCACCCACATTGGCAGCAATGCTGGAGCAGCTCGACGCGACAGAATGGCCAAGAGAAGCCGCTCTAGGGCAGCAATCGGAGAACCAGCTCGAAGGCATGGAAACGCCCAGAGAGGAATATGTTCCTGATGTTTTGGAAATAATTTCTGATGACTCTTGGGATGGTGATCTGTAAAATCATCGAAAGGTAACCTGCAATCTCAAGAAGGGGGTGTCGAATGAAGTGGGTTGAGGTTGAGATCTTGGTTATTCGATGGCCTATGCCTGGTACTATGTGGACAATCATAATTCTGATTTATATAAAATGATAAAGTTGATTTATGGAATGTAACAAATAATCTGTATGATTTCTATAAAGTTGATAAGAATGTGTGTAACACAGAAATGATTTAAGCACAACATGTAAAGGAAATTGTGAAATCTTGGAGAATCACTGAGCAGGGTAAAATGAGGAACTGAAACCTGTTGCCTAGGAATCAGTAGGAACAGAGRGGAAAAACAAGTTAAAAATAGTCTTAACTGGAAAAGTACCAAACAGGCCATGTATTACAAGAAATGAAGTAATGGTYAAAGCCAAATACCATAATTGGTAATCAAACAGTGGAGTGATAATTTGTCATGATGATGTTTTAAAACTAGGATGTGTCTTAGACTTAAACTATAAAAGGCGATGCACAGAAGCATCGGATGAGATTCTAGGGAGCCCTTCCCAGCACCAGGACGGGTCTACAGATTGGACCAAGCCAACCCATATGTGGACATTTAATTGACTTAAAYCGTCTTTGTGAGCATTCTCCCTGCATTTTCAGATGAAGATTGGAAGTACCTAAGCTGTTGGATTTCAAAAAGGATTYCCGAATAACAGTAAGGATTATAAAAGAGGGACAGTCAACTGAAGAARGTCAACATCTTTCTTTTTGGACTTCTCCTTTTTCCCCCAACTTCACTGAGGCAGAAAAGGACTGGACTTTGGGTGTGGTCGCTTTGGCCGAGTGACTCACTTGAAGTCTAGTCTCTTCCAAANAGGATTTATGGACAGAATTGGACATTTTCAAGCCCCTTCTTCATCAACCCAGCTCATAAGTAACCATTTTGATTAAGATTAAGTGATTGATTTATTCTGATTCTGAKATTTARATTTTAAGTTGATTGTTGAATTTHGAGAATTGATTGAGAATTGATTTTGAGCTAAATGCAAACTGCTTGAGCTGAAAACCTGCATAATAAAATTTGACTCTAAAAAGTCAGTATAATTCGTTGAGAATTATTTCCCTTTTTAACGGTACACTTNAAGTTCATGTAACAGTAAAACGWTAGGCAAGTCAAGCTATAACATCTGGTTCTGTTTGGACACACTAGTCKTTAGTAATCCACTTCAACTTTACTTATGTCCCTTGGGCTCACTGTCCGAGCCGATAAAAGAAATCTGGTCGGTAACAAGYGCACTGATCAAAGGGGCTGGCTGCTATAACTATTTGGGCTGTATTTTGGGGTCGGCTGTGTGAGCCTTCCTGACCGRCAGCATCAGARTAYAGAGGAAGCGGGGCAGATGTTAGGATTATTAGCAGTTAGAGCCAGACGAGCAGCCCCGCCACAGCTTAAGTAGTGTCACAGAGATCAGAAGAGGGTAATACCCCGCTGAMGAWAGTGATCTGGACCCTATGAAACGGAGTAGCTGTCACAGAGGTAAAATACCTGTGGGATCTAACAGTG
>am_ci_ERV1
MDTTAQVTLEHAYRVKDKIYTQVDGAPYLVDSGAEVSMTRRALSPKGKLKVQLADASIAEVPYGIWRGIIWILGTYDLVTITDLEGLHQRPRNRRKVEERLKILQARLVKIPTVEDQVGGAWYKPVNVPEVTEQKLQESDLSPEGKQRLREIISKAKVARFKNDCGDLGTKYIHTIEGGVHPPVRQYPLNPGAVKEMDLIVRELLILGVIRQELNPITNSPIQAVKKPESSGGGWRPVINFKALNRRTVANRASLINPQGTLKTLKLKPFKSCIDLANGFFSLRLTRGSQGKTAFTHKGRSYVWERLPQGYKNSPNVFQAAVMDVLDGLGATIYIDDVFIADDTEEQHLDRLQKIVERLTAAGLKLNLKKCQFGRKRVDYLGFQVSDDLGLSEVYRKKIEQIEPPSSLNELQKVLGLCNYVRDYVPGYQRYAKPLYAKLKKPDETAAWNWTAADQSNLEELRQAIQGALRLEPRSPTAKLVAEISCDEDSATVKVSNEGGGLVTLWSYALTSVEVKFPPEEKELAVLARYWXSLKDLAQGQGIRVITESQVHRFLRKATIESTKATNARWGRWEDILLDPDLEIGPLQPGVPKAATAEKPTQEEYDWTLFTDGSRKGPDDTAYWGFILKLKGKEQTRQRGKAPGSAQAGEVTAVLEGLLELEKRKIKRAKIITDSYYCAQALKEDLTIWEENGYETAKGKKVAHEDLWKKIAELRMNLDLEVVHQKAHVKEGAHWRGNEEVDRFVQMRKIVFVGIEKWDNTPQGKLVPKDCVKGVTEAVHEALGHAGADPTRRELKKQQLWIPVREIRRVLKDCVECGRYNAGRRGQRMGGLTIKSTVPWGSICMDVAGPLGITGMKGEKYLLVLVDSMSGYVAVKPVRQANGSSVVSMLDQACCYMGIPKELRTDNGTHFRNAKVDQWCQENGVMRVYSPPYTPQANGVVERTIGLVKSWIGKNANGKEWSTKVLELVKTLNDRHRQGRPRNQNHGQ*
>am_ci_ERV2_con
GTTATGCATTTGATCTTATTTCTTATATTATAATCATGTCGTGCATTTGCTTTTTATTCTCACATTTTATTTAGTTGAGAAAACTTTGCCTTAGAGTATAACATAAATAAAGTTAGATGCTTAATAAAASAAAAGTATKATGTTTAGGTTAGGCAGGCACAGTGTGTTTTGGTGGTATGTGTGTATCAATCACAGATGTTCGAGGTTTCGGCAATGGTCCGTCGGAATGGCGCCCTGAGCARCCGAGAAGGAGACTAAACTGGGAGATAAGAGGAGACTTCRAGGCCGTCCAAGGAAYCAGCTGCTGAAATCCRTTTTCTTGCACATTTCTTGYTTTGTATATGATGTAACAGAGMTGATAAGCTCTGAGTATATGAGATCTGGACAGACTTAGATAGGAATCAGACTTCATGCYCTGATTCTGCTTATGTATTAGTTTAGTCATATTTTGCAGTCTGAWCCAGATCGATCTGTAACCTGTGTGTGAAGTGGCTGATTAAATTCARTAAYTAWCTCCTTATCCCTGGTGTGRGTGTAAYTCCTTTCCGATAAACGAACAYGCTGAAACCTGGAGGAATAAACTGGTGACAGGNNNNTTCAGATGGTGAMCCCCGACGTGATCRGAATAGGASYTTGATGTYTTTTGTGNNNNNNNTTTKKTTTCTGAGTTTCTTGGGAATAAGGAGTAATCAGGCYRCCGATAATCGCCGTTCCGAGGTCCCGCGCGACAGTGSTGACTCCTCGAGATCACCAGTGACCAGGACGTCCACCTAAGAGGTAAGCAGAGACCTTTCTAAAAYTTCTGCGCATTGAGCTTTGTCAAATTGGTGGTCACTGGTGRTAAGACAGGAGAAGGTGTAGGTCGAAGCCAAGTCACAACAGGTGTAAAAGAGAGTTNNNNNNNNNNNNNNNNNNTAAGAGARAAAGAGTTTAAGAAGACAARAGAGTTTAAAGAGTTAAAGAAAKKGAAAAGAGTTAATAGGGTGCTGCYRGTGANNNNNNGAGTGGGAAGTGATCAACCCACTGAGAAGCCCACCSTAAAATAGAGATAAAGAGNNNNNNNNNNNNNNNNNNNNNNNNNNNTAAAGAGAATAAAGAGAAATAAAGAGTTAAGAGAAAGGACAAAGANGTTTTTTGTAATAAAAATAAAAATAATTWAAAAARAGANNGAATAATAGAAGTGCTGGTACCTKGTTKAAAAGTGTKTTGTTGTAGTATTGTGTGTTTGTGSGSRTTGTTTGATTGCTTGGTTGGGTGATYGAGTGATTSACTGACRGAYAAAATGACTGACKGTTGTGARTATGATGTGTTAATTCACTGGGAAAACATGAGAAATCNAAATAGTGAGTGGGGARGTTGCAGACAGAAAGGAGGACATGAAAAGGGAGTTGCAGGAGGTTTGGACTGAGTATTTGGTCAATGCAAATGTTAAATCTGTTAAGGAGATGAAGATTAAATTGTTGGAGGAGGAGACAAAAGCTAGAGATAGATTGACAGAKCATAGAAARACTNAAAAAACCTTTAATGGGTAAAATAACATGGTTAAAGGAGGAAMRGAAGCTTGACACTATACGTGCTGCGTTCCATAAATTAGGCAATGTGTGCTGTGATGTAGCCTCCAGCAGACGGGAGAAGRAAGCTGWAAAAGCTCCTKCTCTGCCAACAGCCCCAGCTCCACCTCTACYTTATAACCCAGGCTTAAYTAAGGGTTTMRAGCATCTACAGATGCCCCTTTTGCAGATTGAGGGYCAGCTTAAAGYAGACTCGACACCTACTGAACAGGAAAMGCAGATTGCAGAATTGAGAAGGCAAATACAGAAACAACAGGAGGAGCTAGCAGAGCAGGCTCGGTTAAATTACMGAGTCTTRCAAACAGCWAGTAATTCAAAYAAAGCATGTGTTGATTTAWTRTGTGGCTCTCCTGTACAGTCTGAGGTAGATGGKGAGGATARTACAGAGTGTCTGGCARCGGTGGKTTCCCCRCCGRGGAGTTCTGTGTTRAAGGGATCTTTTAAARGACCCCTTGTGACAGACTCTGCRGCYCCTTTTAAAAGYAGAGYAGAGAGGGAGAGKTTTGATAYTGAAATAGAGCCKGAAAGAGTAGARCRTTRTGCAGACAGGCATGACTCTGTGCCTGCAGAGGACAGACCGGAYGTTCTCGAGGCAAAGSAGGAGAGGTTTCTGAGGGACGGAGAGGAAGTGCACTTTAGAGGCACMGTACGCAGAACGTCAGATACAGGAAGKGAGAGAGGAGAAACACACACACACTTACAGCCACATGCATACAGCACACGYAGCAAGAGTAAAATTTCAGCTGGCATTATGGCACCTTTGATGCAATACCAACCTAATCAGCGGCCGGTTTATTCTCCTTGGAGCTTAACTGATTTAAACTGTGTGGTGGATAAAATGCCCCCTCCTACTGAAGGAGGCAGTAANTGGATGCACATGTTTAGTAAATACACAATGAGTTTTACTTTGGCTTTGGGAGATTGGCGTGGTGTGTTGGGAAGACAGATTGGAGAGCATGAGGTAGCAGATGTGGAGAATAGGGCTGGCACAGGACATTTAACTCATGAAACCTCATTTAGTCCCGTHGCTACGTTGATTGGTGCAGCAATGHGAGACAAATATCCGGTGCCTCCNGGAGCAATACACTCATTGGTTTTTGAAATGGGTGAGAAGGAAGAYRTTCCTTCATTTTTGATGYGYTGTCARGARTCYTGGGTKAAYACMMCAGGTGTACAYCCTGGTAATGNNNNNNNNNNNNNNACCATSTTYAGAAAAGCAATAATGGATGGKTTACCTAARGARGTRMRAARTAAAATGCARCARMATCCWGATCTRCCYGGCTGYRRTGATGCAACCTGGWCYAGACATYTGGCACAYCAYATGAAAGCAYAYAGASAGCAGGATGATCAYRMAAAAGCAGARRAGACTAARWTACAAAATCAGTTGTTAAAACTWCARMTWGAGGAGGCYAGRAGRAARKYRRRYAYKGAWAAAAAGAGTAAGTTHCAATTTCCTGTGACTAGTVCTGCACCTGAACCAACHCCACCCCTGVCAGTGGGAGGTGGTCCAGATTTTTCTAACGCTCATTCATATCAGCTTGCATTATCTACCCAAGGGGAGGCATCCCCTGCTGGAGGTGCATACACTGACAGCCAAAATTYYCARATGRCAGGTAYTGGWWAYAGAGGACGTGGAGTGGGCTGGGGTGGTTYGCGTGGGGGTGCTGGGCCGTGGTCGCGTGGTGGCTHTCGACGGGGCCGTGGGAGGGGCTCCTTTGGAGGGAGACGGTCGCAATGGTATAATACGTGCTACCACTGTGGGAGTGAAGGACACTGGGCTATCTACTGTCCTGCTTTGGGTCACAACGMCCCTGGATATGTGCCAACGCCACATGCTGGCCAAAATCCAAATGCTTCTTTTCATCAGGCACCAAATCCCTCTGCTGCCCCTGGTGGACAATATCCACAACAACACTAYTACAGAGGCCCGGGAATGCCACAAGAAGGGGTTTTGGCAGACCCTCTTCTGAAAATAAAGGTTGGAAACATTGAACTGCCTTTTCTTGTTGACACAGGAGCAAGATATTCTACTTTGACGTCTGCTGTGCACAAAGACTTCATATCTAAAGACACTGTATCAGTAATTGGATTCTCGGGAAAACCACTTGATCTGCCTGTCACTCATCCTCTGCCAGTGMAAMTGGCTAATCAGACRCATCATCATYCTTTTGTKGTGTCTCRSTCTTGYCCAGTTAATTTACTGGGWCGTGATTTRYTGACYAAAAGTGGAGCTTCAATYYTCTGCAGYYCWGATGGRRTYATTGTGACTTTTCCAGATGGATTTTCYACAAACTGYACSCTCACCTCTCATTGGTCTTCAACTCAGATGATGCTTCAAGCTGACACCTCTCCAACTTATAACCCACTGGCAAAGATYTACTGGGGACTTCTGCAGCCTGATCTTGAAGGAGGTGGTCTYTTTTCGCGGTTTCTCTCGTGGTCCCCGTGGCTTCGTGCTTTGCACCCTTACGCCCCCCCCCCAGACCCATACCATGTCACCCTGTATTATGATCGMCAGGATGATGATGTTTATCTTGAAGCTTTTTCANNACAACTGCAGGATGCAACATGGTCAATGACATCTACTGATATCATTGCTGGTCCTGAGGGCGTAGCCGCCCTGGTKGACTTRACAYCTGARCAGTTRCAGTGGTATAGGATGRAGGACACGGCKGTGCCTCATCTTACATTACTGGTTGCYKCAGAYCAYGAAGCWCGTGAATTGGGKCCTATGTGTAAAAGAGCAACTGAACMRACAGAYTGGSTGMCCACTCARATTCCACARGTCACKTATTCACCTTCWCTCMAGGCCTATCGKATWGCTAAYACARSACAAGATMATTTTGTACTGGCAGCTGAGGATGTGGCCAGGACTCATGGCCGGGAGCGTACAGATCATGATCAAGCTCAATTTTTGTTGGACTCTCTTCCACCTGACCTATGGTCAACAGGTCCAGAAGACGTCGGGTATTGTACCAACACTCCTGATGTCACATTCACTTATCAAACTAGTGAACCTATTTGGATTCCACAATACAGWCACAAACCACAGGCAGTTGAGGGCATCTCTGACACTATAGATGGCCTCTTAAAGGCTGGAGTGCTCGAGTATTGTACATCTTGCTGGAATACTCCGATTCTTCCAGTTGAGAAAAAGGGCACTGGAAAATATCGCATGGCCCATGACCTCAGAGCAATTAATGCTATCATAACCACCCCAACTGTCCCAGTTCCAAATCCTTACACAGCCCTTTCAGCTCTTACACCAGAGCATCAGTGGTTCACTTGTATTGATTTGGCTAATGCTTTTTTCTSTCAACTAAGGTATACCTGTCTCCCCCAAGGRTTTGTTTTGTCGCCGGGTATATTTAATCAGGTKTTGAAATGTAGATGATCTCATGCTRGCTGCTCCATCAGCTGAYAGCTGCTTGACGGCTACCATGTCTTTGTTGAAACACCTACATAAATGTGGGTTCAAGGTTTCACGTCAGAAGATTCAGTGCTGTCGCCCAGAGGTTGTTTTCCTGGGACGGGCGGTATCTGGTCGAGGCTCCACKGTCTCTGGAGCTCATCGATCTGCAATTTTGTCTCACACTAAACCCTTAACAGTTAAAGGCATGCTCTCTTTTCTGGGTCTCACTGGGTTTAGTAGAAACTACATTCCTGGCTATCGTGATTTGACAGCCCCTCTCAGAGCCCTAGTAAATGAAAAAGGGATGAGAAATCTCACTGCTAMATTAGATTGGACAATGGAAGCAGAACAATCTTTCATTTCATTGAARCAGCTGTTAGCACGTGCTGCTGACCTTTCTAGCCCAGATTATAAGCACCCCTTTTTCTTGGATGTTTCTGTAAAAGCACGCACGGCGGATGGCGTGCTTTTCCAGAAAAAAGGGGGKGRAAGACAGGTATTGATGTACATAAGTGTTGCACTTGACTCAATAGAAACCAGACAACCACCATGTGTCAGACATGCMGCAGGAGTGGCCAAATTGATACAAAAAACAGCACACATTGTAATGGGACACGCACTAACGGTACTCACCACACACAGTATTGTGGCATTTGTAAACTCAGCAGCATTTACTATGTCATCACTGAGACAGAACAGGTTAGAAAAAATCCTAAATGCAGCACATATCACCTACACACACGAAGGGATCAACATGGCAGAACAGATAGGAGAGGGAGAACCGCATTGSTGTGAGGAGAGAGTAGAAAGAGACACCAAAGTGAGACAGGACCTGAGAGGAGAACCAATTGAGGATGCTGAAGAGAATTTTTTCACAGATGGATGCTGTTTCAGACACCCGGTAGAGGGTCTGAAAGCAGCATATGCAGTTATCAGACAACATCCAGATGGGACTACAGAAAYTGTTAAGACAGAAAGGGTGATGGAGAGACCTTCAGCCCAATTGGCTGAGCTCTTAGCCCTTACAGTAGCCCTAGAACAAGCAGCAGGTAAAACTGTAAATATTTACACTGATTCAGCTTATGCATGTGGGGTGGTACATATAGAGCTTACTCAGTGGGAGAGAGCAGGGTACAAAACAGCAGCAGGCACTCCGATTAAACATGAGAGGGAAGTGCGAAGGTTTGCTGAAGCATTGCACGBACCAAGACAAGTAGCAGTAATTAAATGTAAGGGACATGACAAAAAAGGAGGATGGATTGCTAAGGGAAATGATGCAGCAGATAGTGCTGCTAAGCAGGCTGCAGGCTACATACCACAGTACATAATGACACAAGCTGAGGTGACAGTCTACGACATCCTACCTAAAATAGATGTAGAGTATCTAAAAACAGAACAGGAAAAGGCGTCCCCTTATGAGAGGTCAGTTTGGGAAGAAAGGGGGGCGACACAAACACAGGGTGTATGGAGAGCACCTGATGGGAGACCAGCRTTGCCGGCCTCTTTAGCTGTTGGCCTGTTAGAAGAGGCTCATGGGTTAACTCACTGTGGTAAACAACAAATGGAGAGAAAACTCACACATTGGTGGCATCCACATCTACCAGCAATGGTGGAGAATTTTCTGAAGGAGTGCACAGTTTGTAATGTATATAATGTAAAAAGTACAGTGAAACCTCACCAAGGTAAATTTCCTATCTCTCCAATGCCAGGACAGGAAGTAGTGATTGACTTCACTGACATGGGAGAAAGGGTTAACGGTCTAAGGTACCTTTTGGTGGCAGTTGATGTATATACAGAGATGCTGCATCAGTAGTGAAGTTTTTGATTAATGAGTACATACCAAGACATGGSTTTCCAAAAAGGATCAGATCAGATAATGGAACCCACTTTAAAAATAAAGATTTGCAGCAAGTGGAGAAAGCATTAGGGTTAAAACATGCTTTCGGGAGTGTTTACCATCCTCAATCTCAAGGWAAAGTGGARAGRATGAATCGCACATTAAAAGAYAAAWTRGCYAAARTRTGTGCRCAAACAGGAATGACCTGGGTKCAGGCATTACCTATTGCTCTYCTARGKGTYAGAAGTGAGGTGAATAGGAGYACTGGATTCACCCCRTATGAACTAACTCATGGYTTGCAATTTCCAGGTCCAGSTGCYGGAGGAGTTTCYRGASGAGAGGCTTTTTCTCTGAAACATAAGCCATAYTWTGATCAGYTAATGAGTATTATCTCAGATTTYTCTMAACAGGSSAARCCAGGAGAYCAGACCAAGGAAGGAACACCACATKYSRSYGRRTGGGTCTGGCTGAARGCYATMAAGAGGAAGTGGTCYGAACCRAGGTGGASAGGACCSTACCARGTGGYTGAACGCACCRCGTGYGCRGTAAGGTTRARGGGTAAAGGTGACACTTGGTATCAYTGGAGTAACTGTGTTCCAGCAGCAGAACCGRRCAGGACWCTGAAGGACRYCCGGAGWSAGGTCAAGGWGRYTRCAGCTGGACAGCARGRYTAATGGTATGGACTAAGGTGTGARGGTYAAAACGCTCTCGGGGGGACGGTGTCRCCCCTGATACAAGGAYGGTATTGCCTGCYATTGAAGGNNAAAAAAAAAAAATTATAAAAAGGACAATTAGGAGTTTATTATATTATTTTCATTTTATTTTTTGTTATTGTGTTTCATATAATCACCAGCTTGATCACAGTAGTCGATAGYTGAAATAACAGTTGATMYTTTCCATTYTTGATTGGTTTTCAAVTTAATCATGCAAGTCCCTAAGTGGAAATTGATTGCAGTGTTAACTDGGATAACTATAGCCATTGTGTTACCTATTTTAATATGGGAAACTTTGCAGAGATGCCAGGTAGGAGAGGAAGAGGTGCCAGATCCCATACACATGCCTGAACAAGGTAGGTCAAAAAGAGACATAGCTCAGCAGAAAGGCACACGACCAGATGATGTGTGCTTGCATCATATTGGTGGGATTGAAYTAAATTACACCTATAATACTGAAGTGGCTTGGATTTTCGATTTGTGTTCAGTGATTGATTGTGGGGGAAAACCATCAGCGTGGAATGGCTATGATGTATATCTTTGTGCACCTCCTGACATTGATGATATGTGTGGGAGACAACAGTGGCCTTGCAGGDGGCTGGGATGTCAGACGTTCTGTGCCTCATGGCAGCATGTGTGGGCCTACACGGGACCCTGGACCCCCGCCCCAATCACGGAAAATTCTGAGGTATCAAAGATCAAACTGGTAAGACAAACTAACTCTGATCCAACTAAAAATACAYTGATACTYACATTTTCGAATTTGACTAAAAATCCCCAAGATAGTTTCAGAGGACGGTCACRGAAAAAAGATGTATATTTAACAATAGGTGTGGATGTTTCAGGCAGAGACCCCGAAGCCWTAATYAAAATTAATYTGATTACCCCTAAAAAAAAGGACTAACCCAAAACCAAGTTCTGGCCAAAAACCTGTAAAGAAAGGTNNNNAACATTSAGACTGGAGTCTCAGTAGGGAAWGGAATAGTGAARGTAGACTTATCTAAATTAACCCCACAAGGGGCRCTAACTTTAGCCACTGGCTATGCTGATAGAAACTTGTGGTTAGAYTGGCTGGTGAGCACAGCACARGAAAATAATTGGTCGCCTTGTGTAGCTTGTGCAGCAGCTAGGCCCAAACTAAGGACTGCACCTGCTCCCCTGCACCCCAAAGATGACCCRAAGGGGWTCCATTGTATTCTAGGRCTYCACATMACTAGGAATCCAAAAGGCTGTGYTCAGTTTTCNAMATTGTACCCAGTAGTYAGTAACACCRTTTCTCCTCCAGGCTTYACTCCAACCCCAGGTAATTACACRTGCTTAAYTAGAYGTGGAAATACAACTGTWGGAYAGATAGATNNNGCGTGGTGTGAGAGTCTGATTGATGTTACAACTTGGACAAACAGCTCTCAATTTGTCTGGTCTAGAGCGGACCTGTTCTGGTACTGTGGTGGTGTGACACTCAGGAATGTCCTTCCACCCGGATGGTCAGGCATGTGCGCTCTGGTCAGACTTTATCACCCTGTAACAATAATAACAGCACTCGAGGCCTCCAACCTAGACAAGATTAGGATTAAAAGAGGTGCTAATTGGGAATGGCACGATACCACTTTTTTATGTCCGATACCGATATTTTACATTTGGATATCGGCCGATACCGATATAAATCCGATATTTAAAATTGATCCAGGCATTTAAA
>am_ci_ERV2
MPQEGVLADPLLKIKVGNIELPFLVDTGARYSTLTSAVHKDFISKDTVSVIGFSGKPLDLPVTHPLPVXXANQTHHHXFVVSXSCPVNLLGRDLLTKSGASIXCSXDGXIVTFPDGFSTNCTLTSHWSSTQMMLQADTSPTYNPLAKIYWGLLQPDLEGGGLFSRFLSWSPWLRALHPYAPPPDPYHVTLYYDRQDDDVYLEAFSXQLQDATWSMTSTDIIAGPEGVAALVDLTXEQLQWYRMXDTAVPHLTLLVAXDHEARELGPMCKRATEXTDWXXTQIPQVTYSPSLXAYRIANTXQDXFVLAAEDVARTHGRERTDHDQAQFLLDSLPPDLWSTGPEDVGYCTNTPDVTFTYQTSEPIWIPQYXHKPQAVEGISDTIDGLLKAGVLEYCTSCWNTPILPVEKKGTGKYRMAHDLRAINAIITTPTVPVPNPYTALSALTPEHQWFTCIDLANAFFXQLRYTCLPQGFVLSPGIFNQVLKCSLMLAAPSADSCLTATMSLLKHLHKCGFKVSRQKIQCCRPEVVFLGRAVSGRGSTVSGAHRSAILSHTKPLTVKGMLSFLGLTGFSRNYIPGYRDLTAPLRALVNEKGMRNLTAXLDWTMEAEQSFISLKQLLARAADLSSPDYKHPFFLDVSVKARTADGVLFQKKGGXRQVLMYISVALDSIETRQPPCVRHAAGVAKLIQKTAHIVMGHALTVLTTHSIVAFVNSAAFTMSSLRQNRLEKILNAAHITYTHEGINMAEQIGEGEPHXCEERVERDTKVRQDLRGEPIEDAEENFFTDGCCFRHPVEGLKAAYAVIRQHPDGTTEXVKTERVMERPSAQLAELLALTVALEQAAGKTVNIYTDSAYACGVVHIELTQWERAGYKTAAGTPIKHEREVRRFAEALHXPRQVAVIKCKGHDKKGGWIAKGNDAADSAAKQAAGYIPQYIMTQAEVTVYDILPKIDVEYLKTEQEKASPYERSVWEERGATQTQGVWRAPDGRPALPASLAVGLLEEAHGLTHCGKQQMERKLTHWWHPHLPAMVENFLKECTVCNVYNVKSTVKPHQGKFPISPMPGQEVVIDFTDMGERVNGLRYLLVAVDVYTEMLHQ*
>am_ci_ERV3_con
TGCAGGGGTCCATCGGGGATGAGAAAAGTGTAAACGCGGTAAGGGAATATTGATCTGCAATCTCCAAGCATGCTTGTTTAATTCTGCATTATTTTTGGCCCTCATGTATTATGTGTGGTGATTAATAAATTTTAAGAATGAAACTGAAAGTCTGACTTTTACCTTCCTTTATCAACGAACCCGGGRGGGANCGGGACGNAGGAATCCTGTCATCCCAATAATTTTGGGAGCTCGTCCGGGGATAAARGGAGGAAAGGTAGGACAAATTGGAGAGGTCTGTGTTAGCCAGACGAACCGGGAAACGACCTGATCTGACCCCGCGCGGAAAAYTCTTGAAAAGGTAAGGCAGAAACCTGTTTTATCGAATSTCTGCCGATTGATTATTTTAAAACAGTGGTCAGATCACGTTTAACTCCCGTGTTTCTAAATTAAAAAGGACATCAATAATGCAGAATGTCGGGATAAATAAAAAGAAAGTAAAATAAGGAAAGGAAATATTGTGTTACTTAACGAATGGTTTAGTGTAAAGGAAAAAGTAAAATAAGAAAAGAAATAGTTTTTGCTCAGCGATTGGTCATCGCCAGCCGGGCTTAGACGTAGGTCCGGTCCACGCGGCCAGGGGTCGGTGGAGACTAGGTGCAAGGCCTGAGGGGATTGGAGCTCCCTCGAAGATTAAAATATTAAAATAAGGGTGAGAGGCCCGGAGTAGGTATTAGACATACTCCAAGCATATGGGTGAAAGGCCCGGAACAATTATTAATAAGAATTCCCAGCATATTAAAATAATAGTGCAAGYTCCGGAATAATTATTAATAAAAGATTCCAAGCATATNNNNNNNNNGGTGNAAGGCCCAGAGTATTATTAATAATAANTCCAAGCCAAGNCCCGGAGTAATTATTAATGAAAAGACTCCAAGCATATTAAAAGAAGGGTGGAAGGCCCGGGGTAATTATCAGGGTTATTATAGTTAACGAAAACGAACGAACTAATGAAAACTGAAAAACTCCAGCAAATTCCTGGAGGGAGACTGCTGTCGGAATGGACGTGAGGAAATGAAGGAAGTGGAAAAACAGGGACAAATATGTTTGCAGCCAAAAAACTGAGCACAAAGAGCGAGGACCAAAAACAGTCCCAGCTGGCACAAAAGGAGATGGAAGATGACCAGTTCCTGTTTGGAGGAGGCCACCTAACAGAGGGAGAGTCTCCGATGGAGCGGAGACGGACAAAGAAAGGTAAGAAAAAGGAAAAAGAGAAAAGGAAGGACCCCAAGAGGSAAAGGGGTAAAAGGCAAATTAAATTACAGGCTGAAATAGATGGAGACGTGGACTCTGAGAGCGAAAACTCTCAGCATTCACCAGAACAGTCAGAACCAGAGTCAGAAGCCTCAGAGGAGGAGGATCTCCGCAGACAACAGTATGAAATGTGGGAGCAAATGGCACGAAACTACACTGAATTGCAGGAACACCTGCTGGAGATAAGAGAACAACTGAAGAATAAGGAGGAGRACCCTGAAGAGGAACACCAGGCTGGTAGTGACGAAGAAACACATGAAACAGGGGGACCATCCAGTAGGACCCGAAGCAAAAYGTTGCCCACACAAATGCCATTATTAGCTAGAATAAAAGGAGGTCCCCTGCAATATAAACCCTTTGGTTTAGGGGACATTCAAACATTGGCAGATCAGCTACCTCCCCCATCTGAAGGAGGAGCTAAATTCCTACATGCGCTAGATCGCCTTACACAAGGCTACGTAGTMGCAGTGGGTGATTTCAGGGCTGTGGCAGCACGACGAATGTCAAAAAGGGACCTTAAAGAGGTCCAAGAATTGGCTCAAATGGAGAATGACCCAGACGATACTCCCCTGCATTACAGAGGAGTTGCCTTGGGTGCAGCTATGAGGGAAGTTTTCCCTAGGAATGTAGCTCCAGCCATTCCTAAACTCAYGTGGGACACATCTGAGGCCCCCAGAATTTATCTGGATAAGGCTAAAGACACCTGGCTCCAAGAGACAGGTGCTCATCCCTATAAAGAAGGAGCGAACAAAGAGTGGTTCAGGAAGGCGGTACTKGAGGGAATGCCAGGGGAAATTAAGARAATGATGCAAGATAATCCTGATATACCAGGGTGTGAGGACACCAAATGGGAAAGACACTTAGTACACCATATGCAGCGACACAAAGACACAAAAGATGAAGAATCCAGTAAGGTGAAGGATTTACAGGCCCAATTGTTGAAACTCCAACTCGGCAAAGCAAGACAAGAAGCGACTGAGTTRAAGAAAAATAGTAAACAGACCACAAAACAAATGGTGGTTCGCATGGCGAACCCAGAGGAACCGAATTGGCCGGATTTGGATCCGGATTCGGATCCTGCCGGTCATCGGTTACCATTCCCACAGAGAAACCCACAGCGTGGGTGGGGGGCTCCGAGGGGGAGACTTCCGAGACCGTTTGGCGGACCAGGGGGACCACCTCRTGGATTAGCCTGTTTTCTGTGTGGTCAGATGGGTCACTGGGTCAGGAACTGTCCTATGAACAGACAAGGACCAGCAAGCCGTGGGAGAGCGCGTGGCAACCCTCGCCCGAAYACATGGGCACCACCACAACGCCCAGGAGGGTGGACAGCGCCTAATCCACAGGCCGCACCCAATCACCAGTTTGCACCAGGAGTGCCGTACCAGGCTCCAGGGGGCCAGTACCCCSTGTGGGAGGACACCTGGGGTTCGGATCCAGGACAGTATTGACACACCCCACAGGGAGGCCACGGAGAAGAGGGAAYGGCAGAACCACTTCTCCCAGTGAYKGTGGCAGGCAAGACGATGCCATTCCTGGTTGACACAGGAGCAACTCATTCCACAATAAGACAATTATCTGGACTGACACCATTATCGGACAAGACAGTCGACGTGGTCGGCTTCTCTGGGGTGCCACAAACTCTGCCCATAACGAAACCACTTAACACGGTGGTAGCTAAACAGACAGTGCATCATTCATTTGTAGTTGCCAAACATGTACCAGTGAATCTCCTGGGGAGAGATTTATTGATGAAGTTGGGAGCATCGATTCTGTGTAATACAGATGGACTGACAATTACCCTACCTGATGGGCAAACAAGGACGTGTGATTATCAGCCCTCCAGTTGGAAGCACCAACTATTGATGCAACCCCTGGCCACACAGACACACACTGCTGACATTTACTGGGCTTTGYTGAAACCAGAAACGCCAACACAGACAGGCATATTGACTTTGTTCCGCAGGTGGGAACCCTGGATCGCTGGATTGGGACCATATGTCTCTCCGCCTGACCCTCCCCATGTCACGTTGTTYTATGACCGAGATGACACAGATTGGTATAAAGACGCTTTTGCCGAGCTGGAGGGTCAACAATGGGAGGTAGCAGTTTCTGATTTATATGTGGCTCCTGAGGGAGTCGCAGCGGCGGTTATTCTCACCTCCGATCAACAACATTGGTATATGATGGCGGAGACATCCGTTCCACATGTCTCGCTGGCATTACATTCAGGACACGCGGCCAAAGAATTAGGGCCCATGATGAAACGCGCAGGGGGCCTGACAGATTGGGTCCCGACACAGATCCCCGGACTCACTTACTCTCCAAGTACCAAAATGTATCGAATTTATGCGCGTGCAAACAATCAGGCTAATTTGGAACACGTCACGCTCGACCGAGAACACGGCCGAGAACACTCCGATCACGAGCAGGCTGAAGTCATAATTGCCCGGCTACCTCGTACTTTGTGGTCAACAGGACCAGCCGATGCGGGACATTGTCAGTGGTTACCTCCTATTACATTCCAAGTTCAAAAGGTCCATCCCATTTGGATTCCCCAGTACCCTCACAAACCTGCGGCTGAAGCTGGTATCACAGATACCATTCAAGGACTCCTGAAGACGGGAGTCCTTGAACCTTCACAGTCCAATTGGAACACCCCGATTCTCCCTGTGGAGAAGGCGGGGACCGGTAAGTACCGAATGGCTCATGATTTGCGGGCCGTAAATAAAATTGTGGTAACTCCCACCCTACCGGTGCCAAATCCCTACACCGCTCTCTCATCGCTTCTTCCCACACAAAAATGGTTTTCCTGCATAGACCTGGCAAATGCATTCTTCTGCCTTCCTCTGGCAGAGAGTTGTAGAGACATGTTCTCCTTCACTTTCCAGGGGCGACAACTCCGGTACACACGGGTCCCGCAGGGATTTATTTTGTCACCAGGACTCTTCAATCAGGCCTTAAAAGAAGCCTTATCGGGCTGCGAACTTCCACCCGACTGTACACTAATTCAGTACGTGGATGATATTCTCATCGCAGCCACAACAGCGGCAGATTGCCTCCAGGCCACACACGATGTGCTCTGGCGGTTACATGCCCGCGGCTTCAAGGCCAGCAAAGACAAATTACAGATAGCCCGTCCCACTGTCAAATTTTTGGGGCGCCTCATTAACAGACAGGGAGCYGGCATGTCCCCGAATCACAGACAAACCATTTTGCAACATCCAAAACCGGCCACAGTAAAGCAAATGTTATCATTTTTGGGTCTTGCAGGGTTCAGCAGAAGTTATGTACCAGACTTTGTGAACCTGACCAATCTCCTCCGAGAAATGGTGAGAGAAAAGGGCATGAGAAATCTTACAGCCCCACTCCAGTGGACAGTYCCAGCAGAAGAGGCATTCACAAAACTGAAACAATCCTTAGCGGGAGCAGCGGAYCTGGCTCGTCCAGATTACGCACTTCCCTTTTTCTTGGATGTTTCTGTACAGGACAACGTGGTTAACGGTGTCCTGTATCAGAAACAAAGGGGGAGAAGGTGTATTCTAATGTATCTAAGCGTGATGCTGGACCCATTAGAAAGAAGGCACCCGGTGTGCACACAACACGCAGCAGGAATAGCAAAACTCATTCAAAAGACAGCACACATAGTGATGGGACACCAGCTGGTGGTCCTAACAACACACAGCGTAGTAGCATTTGTGAACTCACAGATTTTCACACTGGCTCCGCTGAGACAAGGGAGATTGAGTAAGATCTTGGAAGCCCCAAACCTGGTGTTTACACACCAAGGGATCAACGTGGCTGACCAGATCTCAGGGGGAGAACCACATGACTGCCAAGAGAAGGTCTTGGAAGACCTAAAAATCAGACCAGACCTAGCCAGCGAACCGATAGAGGGCGCTGAAAACTGGTACACAGATGGATGCTGCTACAAAGACAAACAGGGAGACCTCCAAGCAGGGTATGCGGTAGTTAGGGAGACAGAGACAGGTTACCAGGTCGTGAGAGCAGAGAAGTTAACAGAAAGACCATCAGCTCAGAGAGCAGAGCTCCTAGCAATGATCACAGCACTGCAACATGCAAAGGACAGAGAAGTGAACATCTACACCGACTCGGCCTACGTGGCAGGAGCYGTGCATGTGGAACTTAAACAATGGGAAAGAGCGGGATATCGAACAGCTAACATGACCCCTGTAAAACATGCAGAAGAAATGGCGATCTTGGCCCACGCCATYCAGGGACCAACTAAGGTGGCAGTGATAAAATGCAAAGGACATGACAGAGAAGGRAGCAGAGTGGCAAAAGGAAATGAGGAGGCTGATCAGCGAGCCAAAGAAGCAGCAGGATACACCCCTAGACATCAAATGATGATGAGCCACCCACAGGTAAGTGATCTACTCCCTAGGATCGACATTGATATGATCAAAGATTGTCAAAAGAGAGCATCACTTCAGGAGAAGACTGTTTGGAAACAACGAGGAGGCACCGAAACTGAAGGTGTGTGGAGAGGACCAGATGGTCGACCYATTCTTCCCCCAGAATTGASATCAAGTCTAATAGAAGAAGCCCATGGGCCAGGACATGTGGGGGCACAACAAATTCTGAGAAAYTTGAGCCACTGGTGGCACCCCTACCTGGCTGACATGGCAAAGAGATGGGTAAGAGACTGTGAAATTTGTGGTAAGTATAACCCAAAGCCAACGGTGAAACCCCACATGGGAGCRTTCCCATTGCAGGTAAGACCCGGGGAAGAGATTGTGATTGATTACACTGACATGATTGACAGAGTTCGAGGGTATCGCTACCTCCTGGTGATGGTCGAATCGATCACAGGATGGCCCGAAGCGTACCCCGCAAAAAATGAAGACAGTAAAACAGTGATCAAATGTCTGATAAATCATTACATACCACAACATGGGTTTCNGAAAGANTGANATNNGANAACAGAAGNATTTAAAAATTTGGAGCAGTGTATCATCCAGAATCTCAGGGTAAAGTTGAGCGCATGAACCAGAATCTAAAAACTAAATTGGCTAAAATCTGTGCACAGAGCAAAATTGATTGGGTTACAGCCCTACCAGTGGCATTGTTGCAGGTAAGGAGCTCACTAAATAAAGTGACAGGGTTTACACCATTTGAACTGTTGACAGGTAGACAGTTCCCAGGCCCCACAGCAGCTATTCCTGGGGAAGGGCAACATATAACCAACTTCCAGTACAAATCATATTTTGATGAACTCAAAGCTTTGTTGTCAGGTTTTGTCTCACAGGTGCACGACGGAGTGACGGGAGGCCAAAAGGGGGAGCCACACACAGCAGAGTGGGTCCTTCTGAAGGTCATCAAGAGGAAGTGGTCAGAGCCCAGGTGGACAGGACCCCACCGGGTGGTCGAGAGAACGTCGCATGCCGTGCGCCTACAAGGGAAAGGAGACACCTGGTACCACTGGAGTCAGTGCGCTCCAGCAGAAGAACCAGGAAGAACGGTTCAAGAAATCCAGAGCGCGTTGAAAGGGTCATCTGCTGGCGACCCCAACAAGGCTCTTCCACAAACGGGGCAGAATAATCCCCAGGKAGAGCCTCTGGCTGAGGTAGTCCACCCTCAGTCAGCAACGTGATCTCCTCCGGCAGGAGGGGATCTGAAGACAGAAGATAGAAGATCGACGTAAAGACAATTGCAAGTAGTATCAGAATAACAGATAATCTCACCACACATAACTCATTATGTCTGGCAAAATGTATGATAACTGGAAATTGATGGCCATGCTTGGAGTACTTAGCATAGGGAATTTTGGTCACTTGTGGATGCTGTTGCGTGCCCTGCATCCGGTTCCTCTGTATTCGGTGTATTACCAGAACCATTGAAGGAGGGKTTAAGGACCCACCTCCGGCATATCAGATGCCGTTATTGGGAATGGATTCAGAGGAGCTGGAGTGGGAGCCCGCAGGAGCAGCTACAACTGATTGTGAGCTCTAGAAGAGCTCAAAAGGGGGAATTGAGGGAATTGATTATTGCAGATTTATGAAATGTAANGCTCATTGTGGAGGTGCATTATTCTGATCAGGGATCCATGCAGGGGTCCATCGGGGATGAGAAAAGTGTGAATGCGGTAAGGGAATATTGTTCTGCAATCTCCAAGCATGCTTGATTAATTCTGCATTATTTTTGGCCCTCATGTATTATGTGTGGTGATTAATAAATTTTAATAATGAAACTGAAAGTCTGACCTTTACCGTCTTTTATCA
>am_ci_ERV3
MPFLVDTGATHSTIRQLSGLTPLSDKTVDVVGFSGVPQTLPITKPLNTVVAKQTVHHSFVVAKHVPVNLLGRDLLMKLGASILCNTDGLTITLPDGQTRTCDYQPSSWKHQLLMQPLATQTHTADIYWALLKPETPTQTGILTLFRRWEPWIAGLGPYVSPPDPPHVTLFYDRDDTDWYKDAFAELEGQQWEVAVSDLYVAPEGVAAAVILTSDQQHWYMMAETSVPHVSLALHSGHAAKELGPMMKRAGGLTDWVPTQIPGLTYSPSTKMYRIYARANNQANLEHVTLDREHGREHSDHEQAEVIIARLPRTLWSTGPADAGHCQWLPPITFQVQKVHPIWIPQYPHKPAAEAGITDTIQGLLKTGVLEPSQSNWNTPILPVEKAGTGKYRMAHDLRAVNKIVVTPTLPVPNPYTALSSLLPTQKWFSCIDLANAFFCLPLAESCRDMFSFTFQGRQLRYTRVPQGFILSPGLFNQALKEALSGCELPPDCTLIQYVDDILIAATTAADCLQATHDVLWRLHARGFKASKDKLQIARPTVKFLGRLINRQGAGMSPNHRQTILQHPKPATVKQMLSFLGLAGFSRSYVPDFVNLTNLLREMVREKGMRNLTAPLQWTVPAEEAFTKLKQSLAGAADLARPDYALPFFLDVSVQDNVVNGVLYQKQRGRRCILMYLSVMLDPLERRHPVCTQHAAGIAKLIQKTAHIVMGHQLVVLTTHSVVAFVNSQIFTLAPLRQGRLSKILEAPNLVFTHQGINVADQISGGEPHDCQEKVLEDLKIRPDLASEPIEGAENWYTDGCCYKDKQGDLQAGYAVVRETETGYQVVRAEKLTERPSAQRAELLAMITALQHAKDREVNIYTDSAYVAGAVHVELKQWERAGYRTANMTPVKHAEEMAILAHAIQGPTKVAVIKCKGHDREGSRVAKGNEEADQRAKEAAGYTPRHQMMMSHPQVSDLLPRIDIDMIKDCQKRASLQEKTVWKQRGGTETEGVWRGPDGRPILPPELXSSLIEEAHGPGHVGAQQILRNLSHWWHPYLADMAKRWVRDCEICGKYNPKPTVKPHMGAFPLQVRPGEEIVIDYTDMIDRVRGYRYLLVMVESITGWPEAYPAKNEDSKTVIKCLINHYIPQXXXXXQKFGAVYHPESQGKVERMNQNLKTKLAKICAQSKIDWVTALPVALLQVRSSLNKVTGFTPFELLTGRQFPGPTAAIPGEGQHITNFQYKSYFDELKALLSGFVSQVHDGVTGGQKGEPHTAEWVLLKVIKRKWSEPRWTGPHRVVERTSHAVRLQGKGDTWYHWSQCAPAEEPGRTVQEIQSALKGSSAGDPNKALPQTGQNNPQXEPLAEVVHPQSAT*
>am_ci_ERV4_con
GTTCCTGTGCAGCGGCGAGAGTGGTACCATGAAATTCCGATTATTGGAGTTTTTTGCCATTGAGGGTGCCCAGTGAGACTGTTAAGGCTGTCAGCCAAGTGATCTGTAACAGCCTGTACCAAAACAATGATATTTATCTGGAATTTGGCCCCCCTACCTGGCCTTGGGACAGCTGGGAAATCTCATTATCTCCTGGAGTTATGTAAACAGATGCTCTTCCCCTGCTCATCCCGTCTCTTGTGACCTGTGTGATCATCCCAGCAACCTGGCTACTGATGAACATTACTCCACTCTTATCAGGACTGCTTGTCAAGGACACCTGGAAGGCTCCACAGTATCCTGGACTCCTTACCTCAGTCGGCGCCCCCCGCCACGCCCTACCCTGCTGTGTTTCCATGCTATGCTATATGTGCTTACTATGCAGAGGTTTTTCAACCTCATACTGTGCCCCTGATTATGGGGCAAAACATGAGAGGATTTTTTTCCCTCACCTATCCTATTGTTGTTTTTCACTTTGCTTTCCCTCCCTGCTACGATAGCGCCTAACGGCACATGACCGCAGACGCCTGTCTCCCCCCTTGTTTGTTTTGTGGTTTGTATTCTTCTTGGATGGGTGTTCTGGAACGTACTTTTCATTGTATACTTGTGTACAATGATAATAAAGTTGAATCTAACCTAATCTAATCTAATCTTGTATATATATATACACACACACACACCATGGAGGTATTCAGGTAAGCTTTGTTTACTTCAGTTATTTCCTCTATTTACTTCAAAATGTGTTTTTTCTTCATACATTGTTTTAATTTTACTTTCCACCTTGTGGTATTCCTTGATTGTTTTGACCTGTGCTCAAGTTGTGTTCCTCTCCTTCCTGTTTCACATCTGTGTATTTTATTAGATCAGTTTTCAGTTGTTCTTTGTCATGGTGTCTGTGTAATGTCTCTATTTGTCATCTAAGGACTTTCTGGATTTTGTACCTTTGCTTCAGCCTTCAGTAAAAGGCTTGTTTTGTATTACCTTTTTCTGCCTTTGAGTCAGCACCACTGTAAGAATAGATAAACGTTTAACTGTTTTTCTGTATATCACAATGTGTTGGAAGTGTTCATCATAAACATGCACATGACAATCRGATTGTAAGSACAAAACATACTYGTACATACCCAAACCCTCCAGGTGAGGAAAGCAGGTAACGCCTGTTTCCTGACGTCACACRCACATACACACACCCMCACACACTCACGTGATGCTAAAATAAAAGAGCCGGCAGGAAGAAGGARGTCAGAYTCTCTCTSAGACACACACACGAGTGGTGGCTGACGGAGACTCTCCCTGCAGGTAAAARRWYMACTACGGGTTTCTGTGTCTYCTTTTATTTAACGGTGGTCTGAACAGCTCTGTTACAGTCTTTTGGAGATAAATTGAGGCCAATCGCTTATTACTCCAAACGCCTAGATGCAGTCTCACGAGCATTACCACATTGCGTGCAAGCAGTATGTGCAGCAGCACTCGCTGTTGAGGCCTCCAGAGAACTGGTGCYTTTCCACTCACTTACACTTAAAGTGCCACATGCAGTATCAGTTCTGCTCTTACAGAGCAAAATGACATTCTTATCCTCACCCAGACACTTGAGCTGCATAGCTCTCCTGTTATCGCAACCACACATAACTATAGAGCGCTGCACCACTCCAAACTCAGCCACTCTGCTACCAACGCCACATGACGGCGACCCTCATGACTGCAAAGTGCTGGCGAAACAAAACAGTAAGCCCAGATTAGACTTGCAAGACGAACCACTGGCGAAAGGCCACGTTGTGTTTGTGGATGGCTCAAGCCGGAAAAATGATAGAAGCAAAACAGAAAYGGGCTACGCTATAGTCACCAATACCACCATAATCAAAGCTGAAAAACTGCCCTCACACCTCTCTGCTCAAGCAGCCGAGTTAATCGCATTAACCGAAGCATGCAAGCATTATGCAGGTAAAGCAGTCACGATTTACACTGACAGCCAGTATGCCTTTTCTGCTGTACATTTATTTGCAGCACAGTGGGCGAGAAGGGGAATGCTGACCTCTACAGGGAAGCCAGTGAAACATGCTGAACTGTTAAAAAACCTATTAACAGCGATAAAACTACCATCAGCCCTGGCCATTTGTATTATGCGCGGCACACAAAACAGGCACAGACTTGTTAGTATTGGGAAACAACTATGCTGACAAAGTGGCAAAACTGTCTGCAAGTGGTAAATATGGCACCTCAGATGCTTATACAACAATTGTGGAACCCTTGTGAACCGAAGTGCTGCATGATATGCAGCAGCAAGCTCCTAAAACTGAAGTAGAACAATGGCTAAAGGATGGTGCATTTAAACTAAACCAGCTGTACCACATAAATGGAAAACCTGTACTTCCTATGTCACTATTCAAAACAGCAGCCATATTGACACATGGTTTAACACATGTATCAACAGGGGGGATGGTGAATATTATAAATAAGCATTTCTATACTAAAGGCTTCAATAATTACTCAAAACATTTTTGTAGGGCATGCATCATCTGTTGTAAGAATAACCCCCAAGGCAACATAAGGCCAATACGAGGGACCTTTCCTACCCACAGCTACCCGTTCCAATTTCTGCACATGGATTTTATAGAGCTAAACCCATGTAGGACCTATAAGTATTGCTTAGTATTAATAGATCCTCTGACTAAGTGGGTCGAAATAATTCCAGCAGTGAAAGCGGACGCACTCACAGTAGCAAAAGCTCTGTGCAAAACTATTGTACCCACATATGGGGTACCTGAAAAACTGTGGAGCGACAACGGCCCACATTTCGTAAATGAAATAGTGAGCAAAGTATCGCAAAACCTAGGGGTACAGCTAAAGAATCACTGTTCTTATCTTACGCAAAGCGCAGGACTCGTTGAAAGAACGAATGGCACAGTAAAAAACAGACTAAGGAAATGTATGGCAGAAACGGGAAGGCCCTGGGTAGAATGCATAGACTTAGTAAAAACATACATGCATGTGACCCCCAACAACACAGGGATAACCCCCTATGAGGCATTGTTTGGCCGACCTTTTAGACTCCCGGTGTACACAGAAGAACAACAAGCNAAAAAAAAAAAAAAAACACGAGTGAATGTGGATGTGTGAATGCAGTCTTTGTTTGGTTGAAGCAGCAGTGGGGCGAGAAACCTCGCGGTGTTAACAAAGTCCCAGTCTGTTGAAGTAGGCCAAGCAAAGGCTGATTGTACGTCGAAAACAATGGGTAAGTCCTCGTCGAAATGCGAGGCCACGTATTAGAGGGCGATGTAAAATTTATGGAATGGCATAAACAAGGGTCAACTAAAAAAATGGAAGAAAAAATATGGGTTTAAGGGAAAGTTGGTAGTGACAGAATGTGAAAACTTAGTAACACAGCTGCAACAAAAAGCAGCATTTTGCAAAAAGGCGCATTTGGAACTGCAGTGTGCAAAGTTGTGGCTGTTACAGGCTAAACGCCGACAGGAACAGCGGAAGGCAAAAGCTACAGCAGCAAAACCACCCACACACGTGCATGCAGCTGTAATAAAGGCAGATGAGGAAACTCAAATTGTATGTAGACCCCAGCAAGACGCACCCGGAGCATGTTTAGAGGGGGGAGGGCCTAACGGGACAAAACAAGCCGCTCCATTTTTAGAGGGGGGGAGGGGCTAGTGGGACAAAACAACATGAGACCCAAGCAAGGGAAGGCTTAACAGCTGTTTCTCCCGCAGCTTTTTCTCCCATTGCGAGCCGCACCAGAAATGGAGAACTTAAAACACTCGCGCACATAGATGTGCATGCCACACCTAAGCCAGCAGGTTATCCCATTTTATCAGAGTACGGGCATGAAAGGGATTGTTTCAATTGTGGAGGGCCCCCACCTCCACTGGAACCAATGGCACAAACCTTCCCCATGCTCCAAGTCGCGAACCCAAACACAGGGACAGCAAGGGCCCCTCAACCTCCCACTATTTTGGTTTACCGACCTTGGACTGAAACTGAAATGCAAGAGGCCGTTAAAGGCTTAACCCCACCCAAAATTGACATAGAACAATGGGCAACAGATGTAAGGGGATTACAAACCTCGTTTAACCTGAATGGGGATGAAATGTTYCGTGTGTTCCGCAACCATTTTAAACACGAGTGGGGAAGAGTAAGGGACACCTTCACAGGAAGAGATGAGGGCGGCAACATTTTAAGGCATAATTCAGAAATCTTACGGCAAGGGATGGAAGGGGTAATTTTGAGAACAAAACAGACCCGAGTGCCACCCCCAAATTATGACAAAATTAACCAATGCAGACAAAAAGAGGGCGAAGATGTGTATGAGTACCAAGGTCGCCTGGAAGCAGTTTTTAAAGCCCACAGCGGCATTCCTGAAAGTGCAGAACCAAACAACCCCTACCAACAACACCTAAAACTAGCACTAATGTCAGGATTTCAGCCCAAATATTCTGATTTTATTCGAAAACACTTTGTAAATCACTCAACAGCTAATGTAAATGAAATTATGAACTGGGCAACGCACGCAGAGGGAGTGATACAGAGAAAAAAAGGCGAAAAATCTAAATCGGGGGGGGCAGTAGCTTGTTCGTGACCGACACTATGCCACAGGACACCCAAGTGTTTTTCGTCGCCCCTTCTCAGAGCAGCCGAGGGAAGAGGTTTCAACACCAGAAGGGGAAAGCCAAAAGTGATGAATGTTACAGTTGTGGCCGGAAAGGTCACTTTGCCAGGGACTGCCTGAGGGAAAGGAGGGACGGAAGACGGCCAAGGACAGGTCACAGGAAAGGCAGGAGAGACCCCCCATACAATCCTGACTATGACAGTGACCACAACATAGCATGACTAGACCAGGAACCCCGAGAACATGGCCAGGAAATCACTGTGGATTTCCAAAGCATACTGGCCATGCTTTCCACGCCAGGTGAAAAACCCACAATAATACTCACAGTAAATGGCAAAGACTTAGAGTTTTTGTGTGGCACAGGGGCAGACTGAACAGTAATTAGAGAACCATTCCCAAACCGCAAACCAACAAGAGATAAAGTATACGTGAAATCAGCTAATGGACACCCGAGTACCCTGTCACTATCCAGCCCAGTACAAATTTACAATTCTGAACTGGACACTGAAGTCAGAGGGACAGTGGTCTTAAGCCCAGAATGTCCAGTAAATCTACTAGGTAGAGATATGATGRCCAAACTGAAAATAGCTGTTATCCCAACACCCACCGGCATGCAAGCCAAGACCATTAGTGAACTACATCACAATGAAGAAGAAGAAAAACATTATTACTGGAGTCCAGATTTACCATTCCCAGACACAGGCGTTGTAGATCAGGCATGATCCTTTGTCAGCTCAGAGGACCATCCCGAACTAAAAGACGTTCCGGACCATCTGTGGTCCAAAGGGCCATCCGATGTAGGTCTTCTTAAGACTGTACGACCAGTAATCATCAAACCTAAAACTGATTACAGGCCAATTGTGAGGCAATATCCCTTGAAACCAGACGCCCAAGCAGGGATTGAGCCAGTAATAACTGACATGATCAAAGCTGGGATAATAATAGAAATGCCAGACRCTAAGAGTAACACTCCAATATTTCCTGTTAAGAAAATAGGATCGGAAAAGTGGAGGCTAGTCCAGGACCTGCGTGCTGTCAATGAAGCTGTGCAATCCAGAGCCCCATGTGTCCCAGACCCCCACACATTGTTGAACCAACTCACTCCAGATAAAAAATGGTTCTCAGTGATAGAC
>am_ci_ERV4
MLQSFGDKLRPIAYYSKRLDAVSRALPHCVQAVCAAALAVEASRELVXFHSLTLKVPHAVSVLLLQSKMTFLSSPRHLSCIALLLSQPHITIERCTTPNSATLLPTPHDGDPHDCKVLAKQNSKPRLDLQDEPLAKGHVVFVDGSSRKNDRSKTEXGYAIVTNTTIIKAEKLPSHLSAQAAELIALTEACKHYAGKAVTIYTDSQYAFSAVHLFAAQWARRGMLTSTGKPVKHAELLKNLLTAIKLPSALAICIMRGTQNRHRLVSIGKQLCKVAKLSASGKYGTSDAYTTIVEPLTEVLHDMQQQAPKTEVEQWLKDGAFKLNQLYHINGKPVLPMSLFKTAAILTHGLTHVSTGGMVNIINKHFYTKGFNNYSKHFCRACIICCKNNPQGNIRPIRGTFPTHSYPFQFLHMDFIELNPCRTYKYCLVLIDPLTKWVEIIPAVKADALTVAKALCKTIVPTYGVPEKLWSDNGPHFVNEIVSKVSQNLGVQLKNHCSYLTQSAGLVERTNGTVKNRLRKCMAETGRPWVECIDLVKTYMHVTPNNTGITPYEALFGRPFRLPVYTEEQQAKKKKKTRVNVDVMQSLFGSSSGARNLAVLTKSQSVEVGQAKADCTSKTMGKSSSKCEATYRAMNLWNGINKGQLKKWKKKYGFKGKLVVTECENLVTQLQQKAAFCKKAHLELQCAKLWLLQAKRRQEQRKAKATAAKPPTHVHAAVIKADEETQIVCRPQQDAPGACLEGGGPNGTKQAAPFLEGGRG*
>am_ci_ERV5_con
ACAAATCGTAGACTACTGAGTCGGACCGGGTCCGGTTGCCAGGATAACTTTCAGGGAAAGTTCGCTTTTCAGGGAAAAGTGCCCTCAGAACAGGGTTCACAAGGGACACCGGCCAAAGTAACTTTCAGGGAAAGTTAGCTTTTCAGGGAAAAGCGTAGAAAAACAAAGTATAAAACGGTACCGTAGGTGTTCTCGCCGAAAGGAGAAAGTAAATTGGTAACTCTCRCCGRAMGGAGAGGTTTTAATTTGGCCTTAATTCGGAATTTWGGTGTTCTCGCCGTAAASARAGATTTAAAATAGGCGCCATAAATACGCGTAYGTGTGTGTGRATGTGMGTGACTGAGAGAGTGAAAGCCGCCATTGAAGTGGAAGCAGCAGCATGAAGRAAAYCTWACGGTTKYCANNACTTCRTGGTCTGTTGAAGTACACAGTGAAGGGCGGATTTGGSWTTAGGTCYCAATAAAGACACGTGGTCTGTACGGGACAAAGCAAAGGCTGATTGTACGTCAGAAACAATGGGTAAGTCCTCGTCGAAATGCGAGGGCGATGTAAAATTTATGGAATGGCATAAACAAGGGTCAACTCAATATATAAATAAATGGAAGAAAAAATATGGGTTTAAGGGAAAGTTGGTAGTGACAGAATGTGAAAACTTAGTAACACAGCTGCAACAAAAAGCAGCATTTTGCAAAAAGGCGCAGTTGGAACTGCAGTGTGCAAAGTTGTGGCTGTTACAGGCTAAACGCCGACAGGAACAGCGGAAGGCAAAAGCCACAGCGGCAAAACCACCCACACATGTGCATGCAGCTGTAATAAAGGCAGATGAGGAAACTCACATTGTATGTAGACCCCAGCAAGACCATAGGGGGCCTGACCCTGCGGCACCCGGAGCTGCGCCATGTTTAGAGGGGGGAGGGCCCAACGGGGCAAAACAAGCCACGCCATGTTTAGAGGGGGGTGGGGCTAGTGGGACAAAACAACACGAGACCCAAGCAAGGGAAGGCTTAACAGCTGTTTCTCCTGCAGCATTTTCTCCCATTGCAAGCCGCACCAGAAATGGAGAACTTAAAACACTCGCGCACATAGATGTGCATGCCACACCTAAGCCAGCATGAAAGGGGTTGTTTCAATTGTGGAGGGCCCCCACCTCCACTGGAACCAGTGGCACAAACCTTCCCCATGCTCCAAGTCACGAACCCAAACACAGGGACAGCAAGCGCCCCTCAACCTCCCACTATTTTGGTTTACTGACCTTGGACTGAAACTGAAATGCAAGAGGCCGTTAAAGGCTTAACCCCACACAAAACTGACATAGAACAATGGGCTACAGATGTGAGGGGATTACAAACCTTGTTTAACCTGAATGGAGATGAAATGTTCCATGTGTTCCGCAACCATTTTAAACACGAGTGGGGAAGAGTAAGGGACACCTTCACAGGAAGAGATGAGGGCGGCAACATTTTAAGGCATAATTCAGAAATCTTACGGCAAGGGATGGAAGGGGTAATTTTGAGAACAAAACAGACCCGAGTGCCACCCCCAAATTATGACAAAATTAACCAATGCAGACAAAAAGAGGGCGAAGATGTGTACGAGTACCAAGGTCGCCTGGAAGCAGTTTTTAAAGCCCACAGCGGCATTCCTGAAAGTACAGAACCAAACAACCCCTACCAACAACACCTAAAACTAGCACTAATGTCAGGATTTYAGCCCAAATATTYTGATTTTATTCGAAAACACTTTGTAAATCACTCAACRGCTAATGTAAATGAAATTATGAACTGGGCAACGCACGCAGAGRGAGTGATACAGAGAAAAAAAAGCNAAAAAATCTAAATCGGGGGGGGCAGTAGCGTGTTCATGACCGACACTATGCCACAGGACACCCAAGTGTTTTTCGTCGCCCCTTCTCAGAGCAGCCRAGGGAAAAGGTTTCAACACCAGAAGGGGAAAGCCAAAAGTGATGAATGTTACAATTGTGGCCGGAAAGGTCACTTCGCCAGGGACTGCCTGAGGGAAAGGAGGGACGGAAGACRGCMAAGGACAGGTCACAGGAAAGGCARGAGAGACCCCCCATACAATCCTGACTATGACAGCGACCACAACATAGYATGACTAGACCAGGAACCCCGAGAACATGSCCAGGAAATCACTGTGGATTTCCAAAGCATACTGGCCATGCTCTCCAAGCCAGGTGAAAAACCCACAATAATACTCACAGTAAATGGCAAAGACTTAGAGTTTTTGTGTGACACAGGGGCAGACCGAACAGTAATTAGAGAACCRTTCCCAAACCGCAAACCAACAAGAGATAAAGTATAYGTGAAATYAGCTAATGGACACCTGAGTACCCTGTCACTATCCARCCCAGTACAAATTTACAATTCTGAACTGGACACTGAAGTCAGAGGGACAGTGGTCTTAAGCCCAGAATGTCCAGTAAATCTACTAGGKAGAGATATGATGACCAAACTGAAAATAGCTGTTATCCCAACACCCACCGGCATGCAAGCCAAGACCATTAGTGAACTACATCACAATGAANNNGAAGAAGAAAAACATTATTACTGGAGTCCAGATTTACCATTCCCGGACACAGGCGTTGTAGATCAGGCATGATCCTTTGTCAGCTTAGAGGACCATCCCGAACTAAAAGATGTTCYGGACCATCTGTGGTCCAAAGGGCCATCCRATGTAGGTCTTCTTAAGACTGCACGACCAGTAATCATCAAACCTAAAACTGATTRCAGGCCAATTGTGAGGCAATATCCCCTGAAACCAGACGCCCAAGCAGGGATTGAGCCAGTAATAACTGACATGATCAAAGCTGGRATAATAAYAGAAATGCCAGACGCTAAGTGTAACACNNNNATATTTCCTGTTAAGAAAATAGGAACGGAAAARTGGAGGCTAGTACAGGACCTGCGTGCTGTMWATGAAGCTGTGCAATCCAGAKCCCCATGTGTCCYAGACCCCCACACATGTTGAACCAACTCACTCCAGATAAAAAATGGTTCTCAGTGATAGATCTGAGCAATGCTTTCTTTTCTATCCCACTGCATCCAGACTCCCAAGATTGGTTTGCGTTCACCTTCAAAGGGAAAAAATTTGCATACAGTAGGCTTGCGCAAGGCTTCACCGATAGTCCGACCATATTTTCCCAGGAAATTAGTAACTGTCTGTCAGCCATGCCAATCTCACCACACTCTCAAGTTCTGACATACGTGGATGACATTCTAGTAGCATCAGACTCTGAAGAGCACTGCAGACAGCAATCTCTCAGAGTATTACAACACCTAGCTGACACAGGTAACAAAGTCAGCTTGGACAAGTTGCAGTGGGTGAAACAGGAAGTAAAGTATTTGGGGCACACACTCACACAAGAAGGGCGGAGAGTGCTAGAGACAAGAAAATCATCACTAGCACAAACACCTAAACCAAAAACCAAGAAGCAAATGATGGCCTTTTTAGGCCTGTGTAATTATTGCAGAGCATGGATCCCTAATTATGCCCAACTGACGCAACCATTGCTCTCCCTAATATACGACAACCCCATGGCAATGACAGATGTCATACAATGGACAACAAGGATGGGGCATTTAAACTAAACCAGCTGTACCACATAAATGGAAAACCTGTACTTCCTAGGTCACTATTCAAAACAGCAGCCATATTGACACATGGTTTAACACGTGTCAACAGGGGGGATGGTGAATATTATAAATAAACATTTCTATACTAAAGGCTTCAATAATTACTCAAAACATTTTTGTAGGGCATGCATCATCTGTTGTAAGAATAACCCCCAAGGCAACATAAGGCCAATACGAGGGACCTTTCCTACCCCCAGCTACCCGTTCCAATTTCTGCACATGGATTTTATAGAGCTAAACCCATGTAAGACCTATAAGTATTGCTTAGTGTTAATAGATCCTCTGACTATGTGGGTCGAAATAATTCCAGCAGTGAAAGCAGACGCACTCACAGTAGTAAAAGCTCTGTGCAAAACTATTGTACCCACATATGGGGTACCTGAAAAACTGTGGAGCGACAATGGCCCACATTTCGTAAATGAAATAGTGAGCAAAATATGGCAAAACCCAGGGGTCCAGCTAAAAAATCACTGTTCTTATCATCCGTAAAGCGCAGGACTCGTTGAAAGAACGAATGGTACCGTAAAAAACAGACTAAGGAAATGTATGGCAGAAATGGGGAGGCCCTGGGTAGAATGCATAGACTTAGTAAAAACATACATGCATGTGACCCCCAACAACACAGGGATAACCCCCTATGAGGCATTGTTTGGCCGACCTTTTAGACTCCCGGTGTACACAGAAGAACAACAAGCAGAGGAAGAGACAGACTTGAGTGATTGGATGAGAAAGTTGTTCCAAAGCAAAAATGTTGTTGATACAAATAAAGTTACTGCCGGAAGGCTCTTCTGCTTCTCAACAGGAACATCCGGTGGCGGTGGGAGACTGGGTCCTGGTCAGAGTGATTAAGAAGAAGTGCTGGAACCAACCCCGGTGGGACGGACCCTACAAAGTACTACTGACCACACCAACTGCAGGTAAAATAGCAGAGAGATCCACGTGGATACACGCCATTGCAAAAGGATTGAGCCAATCAACGCTGAGTAGGGGACGGAAGTCGGGGTTCAAAGGGGGGGGTGAGCCCTAGGCCACTTTCGTCTCAAACCCGTGAAGAAAACAACTGAACCCCCCACTAAATAGGGATGGCTCATTCACGTGCAATGACCACGTGGAACTGGATCTGCACCCTGGGCGCATTGATGACCATCGCGACTGCAACACCACTGAACCGCAAGCACAACCAGCAGGCACCGCCGTGAAGTGACTGGACGGGTCGAGGATGTTCCCAAGGAATGGAGAATATGGGGAACCGGTGAAAAGATAGGCCAGAGCCTATTTCCATGGGTCGGAGTCGGACTGGTTCGGGATCATGTCGAGATAAACAGGTACGCCCTACTCCGTCTGATAAACGCCACAAGAACTTTAGGCAAAGGAACTTCACAGGAGTTGAGCACCTTGCGTGCAATGGTGATACAGAGTGGTTTTGGACTTGCTGGCTGCCCCGCAAGGAGGAGTATGTAAGATAAT
>am_ci_ERV5
MCPRPPHMLNQLTPDKKWFSVIDLSNAFFSIPLHPDSQDWFAFTFKGKKFAYSRLAQGFTDSPTIFSQEISNCLSAMPISPHSQVLTYVDDILVASDSEEHCRQQSLRVLQHLADTGNKVSLDKLQWVKQEVKYLGHTLTQEGRRVLETRKSSLAQTPKPKTKKQMMAFLGLCNYCRAWIPNYAQLTQPLLSLIYDNPMAMTDVIQWTTRMGHLN*
>am_ci_ERV6_con
AAGCGATGGCCAGATTTGGAAAAACCTTGGCCAAAGGTAGGAACTCTTAACCCAGAAGTGATCAAAACYATGCAGGTGCTTGTGTCCACCTACAAAGTAAATCAAAAGAAGGGAAAAGCAGGACAAYGACGAAAAGAGAAGAGACAAGTGGARCTTGGCATTTTACAGCTGTTTGACATCGAAGGACAGAAGTTGRTACAAGCTACAAAAGAAGAGAGAGAAAAAAGCTTGAAAGAAATTGAGAAAAATACAAAACGAACGGAGACATTGATGGAAAAAATTAATCTGCCGTTTTCACACCTGACTCCAGTACAAAACCCACCTCCATACGAACAGAAAGTGGAGTTTGAAGACGTCTACCCACAATTACCAGTACTCAATCAAGATGGCAACTACCACATTAAGGATGACAATGACAGAGTAATTGAAGTGGGACAAGCTGAGACVACTATAAAATTGATTCCAAGTTCTAAAAGTAAAAAGAAGACATCAACCTTGAAGATTAGGAACAGAAGGWTGGAAGAAGAACAAGAAGATGAGGGAAGCGACCTGGAAAGAACTGTGGGTGGATATGATCCTCAAATCAGGYGGATACTAATGAAAGCAGAAAAGAAAGGAGGAAAGATGAAGAAGAAAGAAGACTCAGARGACGACACTTCTGAGGAGAGTGTGGATGGAGATAGTGATGAAGAATGGGAAAGCAAAGGTTCTTCTTCAAGAAGRTTCCTTCCATCTGCATCCAGYACAAGAATTGAAGAGGACAGACAAAGAACWTTAAGAGAWATTGAAAGAAGTATCGATGAGTGYTTGTCAKACYTRGAYAAAGCTACTAYYTCARCTRGTCAWAYYGCTTTGGMRAACCAAYTAAAGGAMCTGARGSYWCARAARAARGAGCTYCWGAARGAAGRATCTCAGAAATCAGCAATGACATTACGTCTRAGGAAGAGAAAAACGCCTGAAAAGATGTGTCCAGTAATTATAAGGGGACAGACAATGGAGTACAAGCCCTGGCAGAATACAGACATGTCAGATATACTTGAGAAGCTCCCTACCCTTCAAGATGGCGCTCATCCGTGGATCTCAAAGCTGGAAGAGATAATGGTGGGAACACAACCAGCTATGGGAGATATGAAGAGACTTTTGGCAAGTCTCCTTGGGATACCAGCAATGGAGGAGATTCTGCAGAAAGCAGGACTCAATGAATATGTGACGACTGCAGCAAATGATGCAGACCTCTTTGCTGCAAATAGAGGGCGGATGTGGAGAGCTCTGAGAGACACATTTCCTACAAACGTGCACCCAGACAATATYTTTATTGAACCACTGGGACAGGAAGAAAAYCCGAGAGCATATGTGTCGAGAGCCCTTCAAGTTTGGAGGAATGTTACTGGAAATGATCCTGATTTGGACAATTTGGYCATTTGGCTCGAGASTGCAACAGTTCAGGAGGAAATTTCAGAGGAGGATTCAGAGGCCAACCAAGAGGATCCAGGGGACCGGTTAACCCTTTCAGGGGGCCGGAACTAGGATTTTAGGGATGCCCAGAGAATCCGAGTGGGAGGTGTCAGCTGGTAGCATCAGGACCAGAGAAAGATCCAACAGTAAAGGTGGAAGTGAATAATCGCCCATTGGAGATGATGGCAGATAGCGGAGCAGCTTTCACCTGTGTGCGACCTAAAGATGCTACACATCTCCCTATGTCWGGACAATATGTAAGGACAATCGGATTTGAGGGAGTAAAGCAGCTGGTTCCTCTAACTAAACCAATCGAGCTCTGCTATAAAAACCTGAAGACCACACTGCCCATACTGGTATCAGAACATACACCTGTGGCACTTTTGGGCAGAGATGCTTTGTGTAAATTGAATTGCACAATCAAATGTACACCAGACGGCTGTCTGGTGGATGTGCCAGAAGATATGGCTCATCAATTATCGATGAAGACAGAGACTGAAGCCTCGTTAGTATTTTGGATTGGAAATCTTGRCACAGATTTCTTGGAACCAGTCAAGCTATGGGAAAAATTCATTGTGGCAAATATGCCAAAAGCAAAACTTCCTGAATACCCATTGCATTGCACACTTAAGTACTTCAAAGATGCTACAAAAGCAGACCCAGAAGAATGGTTGAGTCGTCAACCAGAACAAGTTCAACTTTCTTCAAATTGCATAATTTTGGGACCACAAGGAGCAGCTATGAAGATAGAAAAAAGYGAATTTTTGCAGAAAGAATTCAACATTGAGAAAAGTGTGCCACATGTAACTCTGCTGGTGTCTGAAGAATACGAGCAGAAGGACCTAGGAGAAATGATGAAAAAAGCAGAAGGAGCTATTTTTGCTCCACTCAAAGAGAATCATGCCATCTGGATGAGTAAGGATCGCCGATTTATCAAAATCATGATTTCTACTCAAGGAAAAGGACAGCCACAGGCTGTACAAATGACTCATGAATCCATTTGCAGTGTTGAAGCCGAYTCAAATTTCCTGAAAGAGGAGATGCTACGACAAATTCCAGAATGTTTATGGTCTCAACATAGTACCGACATTGGACGTGTGAAATCAGCACAGCCAGTAAAAGTGGAACTTAGACCTGGGGTCAAACTCCCCTGGAAAAGTCAATATCCACTGAAAGAAGAGGCGATCCGAGGGATTGAACCACAAATTGAGGGACTTTTGAAAGCAGGTGTTTTGGAGATAACACAGAATCCACAAAGCAATACACCTTTGTTACCAGTGCAGAAACCGGATAACTCTTATCGYTTGGTACACGACTTGAGAGCAGTGAATGAAGTGGTTGCTGATTTTCCAGCTGAAGTTCCAGATCCACATACTCTGTTGACTCAAGTCCCTCCAGAAGCGACGCATTTTACAGTCTTGGACTTGTGTGGAGCATTTTTTAGTGTCCCACTCAGTACTGAAAGTCAAGGTTTGTTTGGATTTACATTCAGAGGACAACATTTTGTTTACAGACGVTTACCACAAGGATTTAAGCATAGCCCTCATATCTTCAATAAAGTATTGAAAGATGACCTGGAAGAAATTGGTCAGGTGCTAAAAAGCACTGTCATTCAGTATGTGGACGACATTATGCTCTGTTCACCCGATGCAGAAACGTGTCACAAGGATTCAATGAAGTTGTTACAGATACTGGCAGAGAAAGGACATAAGGTTTCTCAGAAAAARCTGCAGTACTGCCAGGAGAAAGTGGTMTACCTGGGACAGGTAATAACAAAAGGACACAGAAGCATTTCTGACAGTCAGTTGGAAGCAATTCGAAAGGCTCCAAAGCCCAGAACTGTCCGAGAGATGATGACATTTCTTGGGATTGCTGGCTATTCTTCAGCGTGGATTGAGGATTATGCCAGTTTGACAGGACCATTGAGAGCTATGATTAAGGACACTGGAAGCTCTCAACTTCACTCTAAGCTTTCTTGGACACCAGATGGCCTTATGGCCTTTGAAACGATTAAACAAAGACTGCAAGAAGCTCCAGCTTTGGCGCTTCCAGATTACTCCAAGAACTTCTTGCTCTATGTGTCCACCTCTCCAGGAGGCAAATATGCGTGTGCAGTCCTATGCCAGCCAACTGGCACAGGAACAAATCCTCAACCGATTTCTTACTATTCTACCGCTTATTCAGAAGTGGAGCAAGGACTACCACCATGCTAYMGAGCTYTAGTGGGAGTCTCTCTAATGTATGAGAAAGCATCAGCGATCACGATGGGTTAYCCAGTGACAATACTTACTCACCATAGTCTTCGAAATTTGTTGAACTATGGTAAGTACACATTGACTATGCCCAGACTTCGAGAATATCACAGGTTGCTGGAGCAAGAAGACGTCACTTTGATGAGGTGCGTCACAACTAATCCAGCTGAGAGCTTGCCAACATTAGAAGATGGTGAACCACATGATTGCGTGCGAGAAGCTGAGAAATACTCTAGGCTTAGGTCAGATCTACAAGCCCTCCCATTGCGTGAGGCAGATCTGGAGTTTTGGACCGATGGGTCCTGTTATCGTGTGGGTGATAAGTTGAGTGCTGGCTATGCAGTAGTAAAAGCACAAGGAACAGATTTTGTTGTGGAAAAGGCTGAAGTCATACCTCAGCCAGCATCAGCACAACTTGCTGAACTTGTGGCACTGACAGAAGCCTGTTTGCTTGCAGARGGTAAGCGAGTAACAATTTATACTGACTCYGCTTATGCACATAATGTGTGCCACTTGTTTGGAGCAGTATGGAAAAGTCGAGGGTTTAGAAAGACAGATGGTTCGCCAATACGACACCATGAACAAATAATGAAATTGTTGCAGGCCATGATGAAGCCTAAAGAAATAGCGATAGCTAAGTGTGCAGCACATAAAGCRGATATGTCAAGGGTCACGCAAGGTAACAAAGCAGCTGATGAAGCTGCAAARGCRGTGACTGGAGCTAATAAAGTGGGTGAAGTTTTTCTGGTCACTCATGAAGTAGATTTAGAAGACAAAGTCACGCTTAGGGATGTGATTTTAATGCAAGAAGCTGTTCCCGACCTTGATAAACAGCTATGGCTTGATCGAGGTGCCACCCAAGACTCTATGGGACTTTGGAGAAACCATGAGGGACTCATAGTAGCTCCCCCGGACCTTTTAGGTCTGATGATTCAAGAAGCGCATGGGTTAGCTCATGTGGCGAGAGGAGAAGTCAAGAGAAARATCAYTAAAGAGTATGGTTTTTGGGCACCGTGTTTGCTTGAACAGATTGACTATGTYATAGGCAGATGTGTGATCTGTCTGAAAAACAACGTTCGAAGGGGGGTGACGGTTCYTCCTGGTCACATTCCGACTCCGAGGGGTCCAATGCGTGAACTAGTTGTGGACTTTGTTGACATGATAAAACCAGTTGAAGGTAAGAGATACATGCTCGTAGTGGTTGACAGATTTTCAAGGTGGCCTGAGGCCTGCCCAACAAAGCGAAAAGACGCYCAATCTGTTGCTAATTTTCTGTGTAGAGAAGTGATTAGCAGATGGGGATTTCCAGATCGTATCGCTTCAGATAACGGGAAGGAGTTTGTTGATAAGACAGTGAAACTGATTTTGAAAAAACTGGGGATTAAACAGCGCCTTGGTACTGTTTATCACCCGCAAAGTCAAGGAATTTGTGAAAGAATGAATGGTGTACTAAAAAACCGTGTTGTTAAAATTTGTCAGCACACAGGCCTAAACTGGGTNGCAGCATTGCCGTTAGCATTAATGGCATGTCGCTCAAGTGAGTTGCGTGATTTGCATTTGACACCCCATGAGCTGGCTACAGGAAGACAGATGCCAGCACCTTGTTTTCGTACAAGTGGAAAGGGCCCAAGTTTAGCCCTTTTGGAAGATGAAATGAAAGCATACGTGTCATATATGGCTAATCTGCATAAAAGAATATCHACGTACGTTTCTGACAGGCAAAGGAAAGAAGAGGTGCAGGAGAAGCTGGATGAGCAAAAGAAGAATACAATCCAACCTGGAGACAAGGTGTTCGTGAAGGTGTTTAGGAGAAAGTGGTATAACGAACGCCGTGAAGGACCATTTGAAGTTGTTCGCAGTACTGGCACTGCAGTACAGGTGAAAGGGTCCCCAACGTGGTACCACCTGTCACATTGTGTCAAGGCACCGAGTGAAGAAGTACCACCTACAGGAGGCCAACATGAAGAGGCCTCAAGAGAGCCAGAAGAAAATGAAGATCATGCAGTGGAGATACTTAGAGATCTCCAGGATCAAAATTCAGAAGAAGAAATTGTCCATGCTGGGGACAATGATGCTGATCCTGGGCACATTTTTGATGATGCCAGGAATGACTCAGCAGTTAGTGGACAAGACAGAAGGTTTGGAGAAATCGACCTTCAACATGTCCCAAAAACTGCAGAGTCTACAGCTACAAGAAGTGGTGATTMCACCACGAGAAGATCCAGAAACACAGCGAGACAAAAGAGACCGAAATCGTGTCGSAAGAGAGTTAAACCGAAGCGTTATGACGACTAGGGCAGAACTAATCCTAGAGAAATCCATTCTTTTCACACGGAACACATCTAATGGTTTGAGTGAGCCACATTTAACAGTAGTGATGCCTAAGATGAKTTCGACAACGCCAAATCCCCTGAAGACTGTAATTAAAGCCCGGCTGGGAGAATTAGCTAGTCTTCCATGTAAATGTACTAGATATAACGTACATGGTAATTTTGYTCCAAGATGGGAAAATAGTCGTGGTGAAGACTTGCTGGYAATATCAGAAGCTGAAACAGTGCCTYATTATGAAAGGAARTATTTGTTGTTCAATGATGGCAGAATAATAAAGGCTAGAGATGACTGTTCACTTGTTGTACGTAGTGTTATGTGGGAAGATCAAGGGGAATATRTATGTACCTTYTAYACRCCAGAGTTTAAGTTTATCCCATTTCGGAATAAATGGATAGGAGGTTACATAACCCATACAGTGATATTAATGATAAAAGGGTTGATTCCCCAGTAAGTGCATGCCTTTGGAATATGGGAGGACCCGGAGGAAACCCACGCAAGCACGGGGAGAACATACAAACTCCACACAGAGAGCGGGAAAGGCCTGAGCCAAGGTGGAATCGAACCTAGGCCTTCCAAATGGTATTCTAACTGTGAGGTAGCAGTGCTAACCACTGCGCCACTGTGCTGCCGCTGTGTGAAAGGTTGTTTGTCTCTCTGTGTTGGCCCCGCGACAGGCTGGCGACCTGTTCAGGGTGTACCCTGCCTCTCGGCCTATGACAGCTGGGATAGGCTCCAGCCCCCCCGCGACCCTGAATAGGATGAGCGGAAGCAAATGGATGGATGGATGGATGGAGGKTTGATTCCTGTTAGAGTTTCTACAGTAATWSAAAAGRCTCAGGAACAATTYACCACAACAACTAAGATAACAACCTTAGCTCAARAACAATCTACTACAATAACCACTCAAGGGATTAGCACCACTCAAGAGAAAATGACAACTTTGGTTCCGGAAATAACTAAGACTGTTAACATTACAACTGAAGCTATTACTCTATTGACAACTTTAGAGGAATTAAAGATCAATTCCACCAATAAAATAGAGACAATAACGCCTACTGAAAGCATGGTAAAGGTGACTCAGACACTAAAGGTAGAAACTTTGAAACCTGAAAGCGAGGTAAATATAACTCAGGCATCTGTGCTACAARTAGAGCTTGATAAGAATAATCACAAAGAGACTCCAATAATGAGAGAACATATGACRGAAAAGAATATTTCAGAACCATTTGTGACTACTCMAGAAACTATTACAAAAATGGATGAGGAGTTGTTTAATGATGATTGGTTACCAGAAGAGATGGTYGACAGTTATCATRCAGTTCAGAAGAGAGATGCTCAGTGGAAAGCATATGGGTTTGATTCCTCTGTATTGCAAATMAAAGAYCCGTGGGCYAGTAGGAACYTATGGTTCCAACAGTTAWCACATTCKGTAAAATCWGYYARAARACTGAATTGTCCATGTGTGGTSAAAGTTYCAACACCKGGCACATGGCCTTCAATTTTAGAGACTGTACCAGAACCACTGCTCCCTATGTGTCAATCTTATGTGTTATCGTGGTTGTTATATCAACAACAATCAGCAGAAGATATAGTCATGGCAHTGTCAGTGCATTTGTTTAGACCTAGRTTAAACTGTTCTTGGTTAAGTGABCTGCCATATGTAAATTTACTTGATCAACATGAAAATGCTATAACAGCAATTCCAGATGCAATGGTGGTAAGACCDGAGAAAGCTGAAGATTGTTTTTGTTCTAAHAATACTCACNGAGGACCTGGGATGTTTATGGGCATTTYGGABTGTACTAAANATATGATGGATTTTGGTGAGCATAAGCCTAAGAATGCAGAGGAGTTGTTTCAAGTGACTTTTAAGATACCATATCAVAAACAGAGTAAAACTGTGAGTGTGAAACATCAAGTGTTGCCDGGTAATGTAACTATAGGAAAYTTTAAAGACATCTGGTGGGTTTGTGGTGACAAAGCGTATATATTTCTGCCATATGGGTGGACAGGATGCTGTTATATGGCAACTTTGAAACTGCCATATGAGGTTTTTACTATDCAGAGGGGTGAAGCACCCAATAAGAACCAATCCAATGAAATTTNGGGAAATAGAAGAAAAAGAGAACTTGCTCARTTTCAYAAYTTGGARTCTTAYCATTGG
>am_ci_ERV6
MVASGPEKDPTVKVEVNNRPLEMMADSGAAFTCVRPKDATHLPMSGQYVRTIGFEGVKQLVPLTKPIELCYKNLKTTLPILVSEHTPVALLGRDALCKLNCTIKCTPDGCLVDVPEDMAHQLSMKTETEASLVFWIGNLXTDFLEPVKLWEKFIVANMPKAKLPEYPLHCTLKYFKDATKADPEEWLSRQPEQVQLSSNCIILGPQGAAMKIEKSEFLQKEFNIEKSVPHVTLLVSEEYEQKDLGEMMKKAEGAIFAPLKENHAIWMSKDRRFIKIMISTQGKGQPQAVQMTHESICSVEADSNFLKEEMLRQIPECLWSQHSTDIGRVKSAQPVKVELRPGVKLPWKSQYPLKEEAIRGIEPQIEGLLKAGVLEITQNPQSNTPLLPVQKPDNSYRLVHDLRAVNEVVADFPAEVPDPHTLLTQVPPEATHFTVLDLCGAFFSVPLSTESQGLFGFTFRGQHFVYRRLPQGFKHSPHIFNKVLKDDLEEIGQVLKSTVIQYVDDIMLCSPDAETCHKDSMKLLQILAEKGHKVSQKKLQYCQEKVVYLGQVITKGHRSISDSQLEAIRKAPKPRTVREMMTFLGIAGYSSAWIEDYASLTGPLRAMIKDTGSSQLHSKLSWTPDGLMAFETIKQRLQEAPALALPDYSKNFLLYVSTSPGGKYACAVLCQPTGTGTNPQPISYYSTAYSEVEQGLPPCYRALVGVSLMYEKASAITMGYPVTILTHHSLRNLLNYGKYTLTMPRLREYHRLLEQEDVTLMRCVTTNPAESLPTLEDGEPHDCVREAEKYSRLRSDLQALPLREADLEFWTDGSCYRVGDKLSAGYAVVKAQGTDFVVEKAEVIPQPASAQLAELVALTEACLLAEGKRVTIYTDSAYAHNVCHLFGAVWKSRGFRKTDGSPIRHHEQIMKLLQAMMKPKEIAIAKCAAHKADMSRVTQGNKAADEAAKAVTGANKVGEVFLVTHEVDLEDKVTLRDVILMQEAVPDLDKQLWLDRGATQDSMGLWRNHEGLIVAPPDLLGLMIQEAHGLAHVARGEVKRKIXKEYGFWAPCLLEQIDYVIGRCVICLKNNVRRGVTVXPGHIPTPRGPMRELVVDFVDMIKPVEGKRYMLVVVDRFSRWPEACPTKRKDAQSVANFLCREVISRWGFPDRIASDNGKEFVDKTVKLILKKLGIKQRLGTVYHPQSQGICERMNGVLKNRVVKICQHTGLNWVAALPLALMACRSSELRDLHLTPHELATGRQMPAPCFRTSGKGPSLALLEDEMKAYVSYMANLHKRISTYVSDRQRKEEVQEKLDEQKKNTIQPGDKVFVKVFRRKWYNERREGPFEVVRSTGTAVQVKGSPTWYHLSHCVKAPSEEVPPTGGQHEEASREPEENEDHAVEILRDLQDQNSEEEIVHAGDNDADPGHIFDDARNDSAVSGQDRRFGEIDLQHVPKTAESTATRSGDXTTRRSRNTARQKRPKSCRKRVKPKRYDD*
>am_ci_ERV7_con
TGTGAAGATGTTGAAAGTGRGCTCTWTAAACATGCATTCCTGCTGTCACCATGCTGTCYTGTCAACTTGCTGGGTCGAGATTTGATGTGTAAACTTGGGATYGTCATTGTGTCAGGGAAAGAGGGCTTGATCMTCACACGGGTGARCAGAATGTTGCAAATGSTCAAATATGACTCASATCTGCCGCTGTATGCATATGAGTGGAGACTCCAACAGACTGCTGTGTTWCCTGTTTGTGATGAACTGGTAAAGCTTGCGCAACACACACAYRCACATCTGATTACAKGGCAGCAGATTCGTTACATGTAACAGCACATGTGCTTGAGGGAGCTGATGAGCAGTTTGAGGAAAAATGGTACWGAGAGAGGCAAAACACTRAAAGGGTACAAATAGNNAGTGTGTTTTGGACAAAAGAKAGATGTGCAGCTAAAATTATTCTCACAGATGAACAAAACAGTTTTTAMAGAAACCATGACAGCATTCCACATGTTTCTCTTTCAAAAGYTGAGCAAGATGATTGGCAAGATTTGGGGCCAWGGCTAAAACGAGTGCAACAGTATAAACAATGGGAAGAAAYTGACACTCCAGGRGTAAAACACTGCAATGGGGTGTTTAAGAAGCACCTGACAGCAATTGTTTGCRTTACAAGGACNNNNNNNNNCTAACAAAAMCTTGTCKTTACGTCYAGCAGGTGGAACCATGCCAGCTGAMCCCAGACTCTCCAGAATTGCGTRATATCCCGGAGCACWTGTGGGCAGCCAGTAAATAWGATGTGGGGGAAATGAAAGGTGCCCCTCCTTTGGTGGTGACTCCTAAGTCTGACTTCAGACCATGTAAGCATCAGTATCCATTAAAGCCAGAAGCTGTTAAGGGTATTACTCCTGTGTTCAACTCTTTGGTGGAGGCAGGAGTAATCATCCCCTGTGAGGAAAGCCCAGTCCGCACACCAATATTTCCTGTAAANAAAATAAGGGATAAAGGGCAGCCTGAAGAATGGCGCTTTGTGCAAGATCTTCAAGCAGTTCCACCAGAAAGCAAATACTTTTCTGTGATTGATCTGGCTAATGCATTTTTCAGTATAAAGGTTGATCCTGCCAGTCAGTTTTGGTTTGCTTTCTCTTTCCAAGGGAAAAGTTACACTTGGACACGTTGCCCCATGGGCCTAAATGAGGCCCCCACAGTTTTCAACAGTGCACTAAAAGAAAACCTGTCAGGTTTTCTCCCTCTGGAGGGTTCCACATTGTTGCAATATGTTGATGATTTGCTGATCTGTTCCCCTTCTAAGCAGGCCTGCGAGACAGACACAATAGAGTTGTTAAAATACCTCGCTGAAAACGGTCACAAGGTGAGCCTCTCCAAATTACAGTGGGCTTCGGAGAAGGTCACCTATCTGGGACACGTGATCTYGTCAGACGGTAAGTCCCTCTCYCCAAAAAGGATTGCAGCGATTCAATCCATTCCAAAACCACAAACAAAGAAACAAATGATGAGTTTTCTTGGCATGACGTCATATTGCCGTCAGTGGATACTCAACTATGCTGCGCGAGAGGCTCCACTGTCAGCAATGATAYATGGGAGGGGACTGACTGCACATGACAGACTAGAGTGGACTGAAGATGCTGACAAAGCTTTCACTGACTTAAAACTGACACTGCAGACTGCACCAACTTTAGGATTACCAAATCCTGATAAACCATTCACCCAGACAGTGGAYRAAAAGGGTGGATACATGACATCCGTTTTATTGCAGGAACATGGAGGGCGACAAAGACCAGTGGCATATTTCTCATCCAAAAAGCAGCAGGCCTCCTCCTTTGCCTGCAAGCAGTAGCAGCAGCTGAAAAGGCATTTCTAGCTTCACGTGACCTTGTGGGCTACTCTGACTTAACCCTTTTGGTACCACATACTGTATCACTGATCCTCACAGAGCAAAAAACAACACATTTATCATCTGCTCGTTGGTTAAGGTACCACACAATATTACTGGAGATGCCAAATCTAACAGTTAAAAGATACACTGTGCTAAACCCAGCTTTGCTTCTCCCCAYAGAAGCAGATKGTGAACCTCATGATTGTATAGCAGCTATTTYTGAAATCTGTTCTCCCAGACCTGACCTATAGAATGCACTGACTAGCTCTGATCTGGTGGTCTTTGTGGATGGTTCGGCATCATGCAACACAGACACTGGTAAAAATCAAGTAGGCTATGCAGTGGTCACAGAACATGACATTCTAGCTTCTGGTTCATTACCATCTCACCTTTCAGCTCAAGCAGCAGAACTTGTAGCACTAACAAAGGCATGTGAAATTGCTAAGGACCAAACAGTGACTGTTTACACTGATTCCAGGTATGCCTATGGGGTAGTGTAGGATGTTGGCACATTGTGGAAACAACGGCAGTTTCTGACTGCTGCAGGTGTCAAGTGAGTTGAGATCTTGGTAAGCCAATAGCCTAAGCCTGGTACTGAATGGACAATTATAATTCAAATCTATAGAATTATTAGAGAATGAATTGTATGATTTAGATTTAAATGATGTGTGTAAGTGTAACGCAGAAATCATAGTTAAAGCAATGTGTTAAGGAAATTGTGAAATCACCAAGCTAAGGGTAAAATGAGGAACTCGAAACTGTTGCCTAGAGACGAGCAAGAGCAAAGTTGAAAACATGTTAAAAAAATATCCCAGAATGGAAAGTACCTAAAAAACCCATATTAATAAAAATGAAGTCATGTCTAGCACCCCAATTGGATAAAAGCGGTGGGGTCATGGTTTGTCATAATGAAGTATGAGAACTAGGATGTGTCTTAGATTCAAGCTATATAAGATGCAGTGCAGAAGCATCGGACGAGAATTTCAGGAGCTTCTTCCCCGCACCAGGACTGCTCTGTAGAGTGGACCGGCCCCAAACCCTGTCTGTGGATTACTAATTCGACTTTGAACAGTTCTGCAGTGTATTCTCCCTGCCTAACAGTTGGAGTTGGAAGTATCATCACTCTTGGATTTCTATCTTTAGGACTTTGTACTGAGTCAGGGGACTTCTGCACAAAAAGGCAAAGATCACAAAAAGGACAG
>am_ci_ERV7
MXYKDXXXLTKXCXYVXQVEPCQLXPDSPELRXIPEHXWAASKXDVGEMKGAPPLVVTPKSDFRPCKHQYPLKPEAVKGITPVFNSLVEAGVIIPCEESPVRTPIFPVXKIRDKGQPEEWRFVQDLQAVPPESKYFSVIDLANAFFSIKVDPASQFWFAFSFQGKSYTWTRCPMGLNEAPTVFNSALKENLSGFLPLEGSTLLQYVDDLLICSPSKQACETDTIELLKYLAENGHKVSLSKLQWASEKVTYLGHVIXSDGKSLSPKRIAAIQSIPKPQTKKQMMSFLGMTSYCRQWILNYAAREAPLSAMIXGRGLTAHDRLEWTEDADKAFTDLKLTLQTAPTLGLPNPDKPFTQTVDXKGGYMTSVLLQEHGGRQRPVAYFSSKKQQASSFACKQ*
Anguilla anguilla (an_an)
>an_an_ERV1_con
ACACTGTAATAATTGTGGAAAAATTGGTCATTATGGTCATCAATGCAAAGGAAGGGACCACGGGAAAGGTAGGCACTATGCTCACCAAATCAGGGATGGAGATAAATGCTTTCGCTGCGGCGAATTAGGACACCGGGCACCAAAATGTATAGCCGCCCTACCTAAGGCGCAAGTTTCCAATGATAATTACACACACTTACACAGCGAACAGCATATACCTTCCAATGACACTTACTCACACCTAACCAGAAGACAACTCATCTCCATGTTGGACAATTTGAAACAATAGGAATTTCCGGCCTCCCAATCATTTTTCGTTTGTCAGACAGCAGAAGGCACTATCCTGGGTTCTGATGGCATGACACAATTGAAAGCTACTGTTACATATGCACCTATGGCTTTATCAATTTTTTGATGCTTCTCACAAGCGTAAGACATTGTCACTAACAGCTAACCGCTTTTCACATACTGCCATAGCCTCTGTTGCAACGCCTACTGTCCATTCTTGGGATTTATCCAATAAGTTTCAAGCTCTATTTGCAACGTTCCCTACGTGCTGGTCTGCGCACAAATTGGATTGTGGGGCTGCTCCAGTACCACCACTTGAGGTAACAGGCACAATGCCCTCAATACCCAATTAAACCACAAGCTGTCCAAGCAGTTAACTCAATCATTCAGTCCTTGCTTTCCCAGGGGGTCACTGAACCATGTGCCTCACCATGTAATTCTCCAATCTGGCCAGTCCAAAAACCAGACAGCTCATGGCGCCTGACAATTGATTGCTCATGGCGCCTGACAATTGATTACAGAACAATTAATGCTGCTGCTGATAAACTTGCTCCAATTGTTGCTGATGCCAATACTCTGCTTGCTGATATCAAACCTACTCACTGTATATTTTCTGTTATAGATATTGCCAATGGATTCTGGGCCCTGCCTGTTGCTGAAAACTCAAGAGCATGGTTTGCCTTCACACACCAGTACACACAATACACCTGGACACATATGCCTCAAGGTTTCCATAATAGTCCCACACTTTTTCATCGCGCAATGGCTGAAATTCTAGCAACGGTTTCATGGTCTCAGTATGGAGGGACACAGTGCCTCCAATAYGTTGATGACATTCTCTTGGCTTCTTCTGACTCTGTCTCACATTTTCAGGCTCTGAAARCTTTAYTCAGAGCATTGGAAAGATACAATATGANNNNAAGTCCAAAGAAGGCCCAAATCGCACAGGACACTGTCCAGTATYTGGGCTTTACCATCTCCCAGGGCTCAAAGCAGCTCACCAATGACAGGAGAACTGCTATTGCCACTGCTCCGCGTMCCCKCACTGTCCGAGATGTTCGCAAGATTCTGGRGCTTTTTAACTTCTGCAGGAACCATATACCCGAGTTTTCYGTTGTTGCCGCACYAATCACTGCTCTTTTGAAGGGCCCGTGTCGCCCACTRGAGACAGTTGTTTGGTCACCTGAATGTGAATATGCCTTTACTGTTCTCAAGTCTGCTCTTACTTCTGCCCCCGCTTTAGGTTTCCCCTGCTCTGACCTACCGTTCTTTCTATGGTYAGCTGTTAAACAAGGTCACATGACGGCTGTTCTTACCCAGCCCCATGGAGGTGTGCAAYGCCCTGTTGCATATTATTCTTCTYGCCTGGATTCTGTGGCTTCTGGTCTTTCCCCTTGTTTACAGGAAGTACAGGCTGCCGCTACGGCAGTCACANTCTCYGCCCCACTGGTCTCAGGGGCTCCACTCTCTGTCAATGTCTCACACGCTGTGCATAACATACTAACCCAAGGCCGCTTCTCCCGCGTTTCAGCAGCTAGATGGACTCGATGGGAAGCCATCTTGTTGGCTCCACTTATCACACTCATCCACTCCCCGGCTGTGAACCCAGCCACTCTTTTACCTGTAGAGGGTGATGGGGAACCACATGAGTGCCCACTGTCTCCTGATTCCTTAACCAACGCGAAAATCTCTGAAACACCCCTTCCTGACAATGACTTATCACTTTTCGTTGATGGATCTCGTTTCTACAATGGGGCTCATCCAGTTACAGGGTATGCAGTTGTTGACATTTCTGGCCAAATTATAGCATCGGGCCGTCTTCCAAGTTCAGACTCAGCACAAGTGGCTGAGCTTGTTGCCCTGACTCACGCTTGCGAGTTAGGCTCTGGGAAACGTCTTACTGTATACACTGATTCCAGGTATGCCTTTGGTGTTGTCCACGATTTCATGGTTAACTGGTCATCTCGAGGTTTCCTGTCTTCATCAGGTACCCCGATAAAAAACGGGGGGGTTGTTCAGAACCTCATAACTGCCTCTAGGCTACCAGCAAAACTCGCAGTTGTAAAAGTTAAAGCGCACACAAAAGGACAAGATGCAATCAGCTTGGGTAACCACTGGGCGGACGAAGCTGCCAAAGCAGCAGCTCTAAGTGACTCAATATCCACCTACAAAATGGCTACTATTAAGATGTCGGGCCCGACTGAATTGGACATTGCTAAATTACAGAATGACTGTACAAGAGCAGAAAAGTGGACTTGGATCGAAAATGAATGTACTCTTCATGATGATAACATTTTGCGCACACAGGATGGAAAAATTGTCACTCCTCTGTGCATCCTTTCACTGCTATGTGAAGTCTATCACGGTGCCGCGCACAACAGTGAAAGAACAATGCGACACAACATATCACTCTATTGGTGGKCTCCCAAAATGACMAAGGTTGTGAAAGATTTCATCAGACGCTGTATCATTTGTGCACAATGTAACCAAGGCCCAAAAATAAAAATCATGATGAAACACCAACCACGGCCCACTGGCCCCTTTCAGCAAATCCAGATGGACTTCATCGGCCCTCTTCCAAAAAGCCATGGAAAACAGCACTGTCTCGTCCTCATAGATCACTTCACGCGTTGGGTAGAAGCTTACCCTGTAGCTTGTGCAAATGCCACCACCACTGCGAGGATAATAGCGTCTGAATTCTGCCCACGTTGGGGTCTTCCCTGTTTCATAGACGCAGACCAAGGAACCCACTTTACAGGGAAGATTATGAAGCAGGTATGTTCATACCTGGGGATCAAGCAAAAATTCCACTGCCCGTACCATCCTCAAAGTTCAGGTCTGGTCGAACGAACAAATCGGACACTGAAAGAAAAACTGACCAAAGTATTGTTGTCAAAAGGGGGAGGCTGGGTCCAGGGCCTCCCAGCCGCACTCATGGCAATGAGAGCAACCCCTAACGCGGTAACTGAACTGTCTCCATACGAGTTAGTGACTGGCAGAGCCATGTCACTAGCCCCTGGTCTCTGTAAAGGGTCAAAGGACTCTCTTATAGTAGGAGACATACTGCTGAAATATTGCCAAAACTTAAATGAAGCTGTGAAAAACCTAACCACCCATGCTTTGTCATTACAGACTCTGAAAGATGAACAAAAGGAGGGGGGACAGGATGTACAGAAATATGAACCTGGACAATGGGTTATGATAAAAGCCCCTCATCCAAAATCTTTCCAACCCCGATGGCAAGGCCCCCATCAGGTGTTATTAACCTCTGAGTCTGCCCTTCGAGTTACAGGTATCCCAGTCTGGATCCATCACTCCCGGACCAAACCGTGCCCATCACCCGGAGACACCACCAAGACTGCTGACGCCTGATCCAGACCACGCCGCCACGGACACCTGCTCCAGACCACGCCGCCACGGACACCTGCTCCAGACCATGCCGCCACGGACACCTGCTCCAGATCACGCCGCCGCGGACACCTATCTTCCGGATCACGCTGCTGCAGACTCCTGCACTAAGAGACCACCAAGTTTGATGCAACCCTTCACCGCCACAACAATGTCACTCATCATATTGATCGTTGTTGTAGGACTCAAGGGGATCTGTGCCATGGACAATAATAATATTTACATGCAACTGGTACACATGACAGCCAAACATGCTAACAAAACCGGCTGTTATGTTTGTGGGCTGATACCTCATTCAGCTGCACGTGGCACACCAATGATGTCTGTACCCATCACTTCTCGGGTGAGCGATAAAGGACTGAAACCAGGAACCACCACCGGTAATCCTGAAACCATCAAC
>an_an_ERV1
MLSQGVTEPCASPCNSPIWPVQKPDSSWRLTIDCSWRLTIDYRTINAAADKLAPIVADANTLLADIKPTHCIFSVIDIANGFWALPVAENSRAWFAFTHQYTQYTWTHMPQGFHNSPTLFHRAMAEILATVSWSQYGGTQCLQYVDDILLASSDSVSHFQALKXLXRALERYNMXXSPKKAQIAQDTVQYLGFTISQGSKQLTNDRRTAIATAPRXXTVRDVRKILXLFNFCRNHIPEFSVVAAXITALLKGPCRPLETVVWSPECEYAFTVLKSALTSAPALGFPCSDLPFFLWXAVKQGHMTAVLTQPHGGVQXPVAYYSSXLDSVASGLSPCLQEVQAAATAVTXSAPLVSGAPLSVNVSHAVHNILTQGRFSRVSAARWTRWEAILLAPLITLIHSPAVNPATLLPVEGDGEPHECPLSPDSLTNAKISETPLPDNDLSLFVDGSRFYNGAHPVTGYAVVDISGQIIASGRLPSSDSAQVAELVALTHACELGSGKRLTVYTDSRYAFGVVHDFMVNWSSRGFLSSSGTPIKNGGVVQNLITASRLPAKLAVVKVKAHTKGQDAISLGNHWADEAAKAAALSDSISTYKMATIKMSGPTELDIAKLQNDCTRAEKWTWIENECTLHDDNILRTQDGKIVTPLCILSLLCEVYHGAAHNSERTMRHNISLYWWXPKMTKVVKDFIRRCIICAQCNQGPKIKIMMKHQPRPTGPFQQIQMDFIGPLPKSHGKQHCLVLIDHFTRWVEAYPVACANATTTARIIASEFCPRWGLPCFIDADQGTHFTGKIMKQVCSYLGIKQKFHCPYHPQSSGLVERTNRTLKEKLTKVLLSKGGGWVQGLPAALMAMRATPNAVTELSPYELVTGRAMSLAPGLCKGSKDSLIVGDILLKYCQNLNEAVKNLTTHALSLQTLKDEQKEGGQDVQKYEPGQWVMIKAPHPKSFQPRWQGPHQVLLTSESALRVTGIPVWIHHSRTKPCPSPGDTTKTADA*
>an_an_ERV2_con
AGACCTTTAAAACAACATACCTATTTAACATACAAAGGCTTTCCAGAAATAAATTCAATGTGAAGATCACAGGTTAATCCATATGCAGTTATTAAACATAAAAAGCATCTGTGTTGTGGATTTTCAGCTTTGTTACATTCTCTGAAAAATACTAATGTTTCATAAAATGTTTGCCAAATTTCCGAAGTTTCAAGCTGGAAATGAAATCATCAGTAATTTTTGAAAGATTGCTAATGTAGAGCTTGGCAAGTTGATCTGCAGGTAGGTCTAAACTGCAATCTTACCTGTCTGTAAGGCTGCAGGTATTCACTGGTGGATCTTTGCTAGTTAATTGTTGACTAGACAGTTGGAATGTAGATGTGTCTGGTTAGTTCATAGATTTGTGAGGAAGCATTACACAGTACTTACTCAATTTCAGTGGTAAATAAGTTTTTGTAAAGAACCAACAAAAATGGGAGTGCCTGCTCAAAGTGATGGTATCCTGTTTGTTCTGGCCACTCAGGAGTGGGATGAGTTTCCCACTGTAGTCAGGACATGAACCCTACCCATCTTTCCAAACATACTGAATACTCAGTTCTTCACTAAAATAGTGTTATGATATTCAACCACCAGGCTGTGTCCTTTCATATGCAGCTATACATCACAGTGTGGAAGCTGGCAGTAGTTGACCTGTAAATGAATGTCTCATAAGTTTCCATTGATCTTAAGATTAGCATTAGCCGTGTAACCGAGAGTCTACTTCACACAATATGTGGAGTGAGTCTCCCGCTTGATCTTGCGTGAAATAAAGGACGTTCATTTGAACACAGCAGCGTCTTGTGTCCAGATAGTAAACACAGCAGGTTTGGACCTAGAGGGAACAGGGAGAGCACGGTCAGGACTACCCTACCAGGAGCAGAAGGGAGCCTCAACACCTCCGAGTACGCGTAAGGTACCAGGTGGTGTTGCATTATGGGATATTAACTCACCAGTGTCTTATCCAGGATCCCCACAGCCTGCCCCTCCACAGGGAGGCCGCCTCCACAGGGAGGCCGACAGCAAGGAGACCCGCTGGCCAGCGAGCAACTCCAACTGCCGATGGTGGCGTTCCCGGGACACGAGGGTACGGTACAGCTGTATCATCCCTGGACCCTGCGGGAGGTGAGAGACAAACTGGCTGATCTACCAGACCCCGTGCACAACGTGGAACGTCTTCTGTGAGGTCTAGGCCAGATAGAATCGATGTACAGTCCCACAGGTGCCGATTGGGAGATGGCGCTCCATGGCTTTTTCAAGCTGCGATGGGCAGGACTGAGAGGTAACGTTGGGGAAGTGAATGCTCAACCAGGACGCCCGGTGTGGAGAGAAGATGGCACTTGGGGACCACAGTGGACTGCACCGCTAGACCGCATCAGAGCTCCAGGAGAAGCAAGGCCCAGGTGAGAGCGTGGCGGACTTTGAGGCACGCATGAGAGACCAGATGGTCCAGAGCTCCGGCCTGGAGCCCACACGAGAACCAGATGGGCCAATCAACAATCTGCTGAGGCAAGCTATGAAGAACGGAATGAGAAAGGAATTGGTGGACAAGACCAAGCTGACATGCATCGGCTGGGAACACGAGCCCTGGAGAAGGGTGAAGACCCGAAACACCGAAAGACAAGAAGCAGAAGAAGGTTCTCCTCGTTGCACAAATAACCCGCTTCCAAGTGGGAAGAGGCAGAGGCATGCAGCGCGGCCGAGGATAAGGCCAAGGAATGTCCCGTACTCCTGGACAGGGCTGGCAGCCACAGCCTGGAAACAAAGAAGGGAGAAAAGGAAAGTGAAAATTCTTTAACTAAGCAGTGTGTTAAACTAACTGAGAGTTTTAGTGATACACCTTTGCTAAGGTTAAATGTGTTAGGATAGAATGTAGAATTTTTGGTAGACTCAGGAGCCACTATGTCCGTAGTGAAAAGTAATGTGTTTAAAAATGTACCCGTGTCAGAAAGAAAAATAGAAACAGTAGGTGCATCAGTAGAAGCGGTAATGACATATTGGTAATGACATTCGGGGCGACATAGCTCAGGNGGTAAGACCAATTGTCTGGCAGTCAGAGGGTTGCGGTTCAAACCCCGCCCTGGGCCTGTTGAAGTGACCTTGAGCAAGACATCTAACCCCTAACTGCTCTGGCGAGCCGGTTCAAACCCTGCCCTGGGCCTGTTGAAATGACCTTGAGCAAGACATCTAACCCCTAACTGCTCTGGCGACATCAATTGTAAAGCTCTTTGGATAAAAGCGCTATATAGCAGTCCATTTACCATTTAATGGAATAATTTTCTCAGCCCTTCGGAGTCAGATGAGGAGAAAAAGTATTAAAACACTCGTTTTTAATTATCTCATGTATACCCAGTAAATTTGTTAGGTCGAGATCTTATGTCCATACTAAATTTGAGCATAAAAGTAGAAGAGAATGGGGTGGAAGTGCAATCTCCTGTCTGTGGTCTGTATGCTATAAAGGGAAAAACCCTGCCTGTGTATTACTCATGGGACTTGGTTAATTCAGAGGAAGTGCAGCGGTTAGGGCATTATGCCAAAGACAGTGTGCATCAGCCGGTTGCACTGCATGACACCTCTCTGTTTTCCAGTGAAGGGCAGGAACCCACGTTTGGGTCATTGTGGTTTTCTGGCCCCGCTGATGAAAGTGTGAGACTCACAGATATTTTTGTGTCTAAAGACAGCAGCGCAGCAGCAGTACTACTCAGTGAGGCACAGCTCTCATTATGGGAGCCAAGTATGTCAGATAGCACGCCTCATATCTCGCTAGGGTCAGCAGATAGAAATTGGAAGATGATGGGACCCTGGGTGGAAGCTAAAGCAAAGGCTAGAAACTGGACAGAAGTAGAGAATAATGTACTCTGGTCTGAAAGTATGCAAACTTCCAATATGCAGTCAATCAAAGTGTGCCAGTAGAGAGAGGAATCCACTCTGTAAAAACTCATAAAAGCAAAGCCCCAGAATTAGACATTCCTGAATATTTGAAAACAGTACCGGATTGTGTTTGGGCAAAAAGTAGATTTGATGTGAGGTTGTTAAAATCAGCCACGCCTYTAGTAGTAGTGCCTAAGGGTTCACATAGGCCATGCAATCCTCAATACCCCCTCAGTGCTGAGGCAGTGAAGGGAATTGAGGCAACACGTGATGCTCTGGTGGCAAATGGTATAATTGTACCACGTCCAACATCTCCATGTAACACACCGGTTCTGCCGGTCGGAAAAGCAGATGGCTCGTGGAGGTTTGTACTGGATCTAAGAGCAGTAAATGCTGCTGTGTTGCCAAGAGTGCCTGTTGTTCCAAACCCAGTTACTGTTCTGATGTCATGCCCACCTACGTCCACATATTTCACTGTAATAGATTTAGCAAATGCATTTTTCAGCATACCTGTAGAAAAGGAGTCAGAGCATTGGTTTGCACTTACCTACAAGGAGAGGAGGTGGACATGGACTAGCATGCCTCAGGGTCATGTAGAATCTCCAGCAGTATTCTCCATGGCCCTGAAAGAAGCGTTAGCAGGGTTTGAGGCGAAACAAGGAGGTACTCCTGTGCAGTATGTTGATGATTTACTGTTGTGTTCCCCTAATGAAGCAGTGTGTAGAGCTGATTCATTACAATTATTACACTTATTAGCTGAAACTGGCCAGAAAGTATCTTTAAACAAAATGCAGTTTTGCAAAAAAAGAAGGGATTTATTTGGGACACTGTCTAAAAGAAAATGGTCGGAAATGGGCGGACAACCGAATTAAAGCAATTCTGAGCGCTCCCAGGCCCAAAACAAAACAGCAAATGATGTCATTTTTCGGTTTGGTAGGACTTTGTAAAAATTGGGTTTTAGACTTCTCTGCAGTAACTAGGCCGGTGCATGACGCCGTACATGACACCCTTATGAAAATGAGGGGTGGGAGAGAATGGACTGATGAGCTTGACAAAGTGTTTTCACAAGTTAAGCCAGCACTGGCCGGGGCCCCCACTCTAGGAATTCCGGATTATCACAAACCATTTCATTTGTACGTTGACGAGCGGAATGGCTGTATGACTTCTGTACTGACCCAGGCGCATGGAAATCGACAAAGATCAATTGGGTATTATTCAAAAAGACTAGACGCCGTGTCTAGAGGACATCCAGCTTGCCTTAGAGCAGTAACTGCCTGTACATTGGCAGTGGAAGCAACTTCTGACATATGAGTCATGCAGTAGCAGCAATACTGACTCAAAGCCAGAACAGCGCACCTCACGCCAGGTCACATGACACATATGCACTAGTAGTAGAACGTGCAAGACTGCCAGGCCATTACTCAGCCCAGGCAGCTGAATTATTTGAGCTTTCACAAGTGCTTACACAAGTCTGTCATTTGGAGCACGCAAGTCTCTCACAGCCTGCGGTTCCTAGCTGTTCCTAGCCAGCGTGACCC
>an_an_ERV2
MLGRDLMSILNLSIKVEENGVEVQSPVCGLYAIKGKTLPVYYSWDLVNSEEVQRLGHYAKDSVHQPVALHDTSLFSSEGQEPTFGSLWFSGPADESVRLTDIFVSKDSSAAAVLLSEAQLSLWEPSMSDSTPHISLGSADRNWKMMGPWVEAKAKARNWTEVENNVLWSESMQTSNMQSIKVCQRGIHSVKTHKSKAPELDIPEYLKTVPDCVWAKSRFDVRLLKSATPLVVVPKGSHRPCNPQYPLSAEAVKGIEATRDALVANGIIVPRPTSPCNTPVLPVGKADGSWRFVLDLRAVNAAVLPRVPVVPNPVTVLMSCPPTSTYFTVIDLANAFFSIPVEKESEHWFALTYKERRWTWTSMPQGHVESPAVFSMALKEALAGFEAKQGGTPVQYVDDLLLCSPNEAVCRADSLQLLHLLAETGQKVSLNKMQFCKKRRDLFGTLSKRKWSEMGGQPN*
>an_an_ERV3_con
TTTTTAAATTTGAATGCAAATTTGTACTGGCAGTCTGGATGCAATGGTATTGACCAAAATCCATTAGAAATGTCTAATGCTGAATAATAATTTGCTTCAGGTATCAGGGATGCTAGTACATCTGGTGTTGAAGCTACTACTGGAGCACAGGTAGGGGTGCATTTATTAAGTTCTCTGTAATCAACACAAAGCCTCCAGGAATTGTCTGGTTTCCGAACTGGCCATATGGGAGCCATTGCTGGTGAGAGACAGGGTCGTATGACGTCCTGTTGCAAAAGAGACTCAATCGTAGATTGAATATAAGGGTTTGCTTCCTCTGGGTACTTATATTGGCGGAGTGACGGAGGATCACGGCCTTGTATATTCACCTCCATGACTTCACGATCTATTCGCCCACAATCATGTTTACTTTTAGCAAAAACACCTCTATGTTTTGCTAACACTTCCTCCAAATCTGCATCGTTAAC
>an_an_ERV3
VNDADLEEVLAKHRGVFAKSKHDCGRIDREVMEVNIQGRDPPSLRQYKYPEEANPYIQSTIESLLQQDVIRPCLSPAMAPIWPVRKPDNSWRLCVDYRELNKCTPTCAPVVASTPDVLASLIPEANYYSALDISNGFWSIPLHPDCQYKFAFKFK
>an_an_ERV4_con
ACTAAGAGATCCATTGAAGTAACTGGTCTGGGAGGATCCCGGATTAAGGCATATTTAACTAAACCCATATTATTTGAAACCGAACACAAAATTTTGGATAAGCCGGATTTACTATTGCAACAACCAGACAGAGGGAACTATTATGGGCATGGATATGTTAAATGATTTACAATGTCAATTGAACTTAGGAGATTCCCCAGCATTACAAATACCTTATATAAATATACTACAACAATTGCGCTTGTTTACGCACGATGTAGGGAAGACTTTGCAAGCTGTGCAGCGATACAAGTTACGGACAAACTTCCAGGGCCTCCTGAGGTGTGGGCGGTAGACAAACTTGATTGCGGGCGCATTAAAATGCCCCCTGTTGTTAGAATCACAGGTAAACCACCCCCACCCACACGGCCGTACTCGATAAAAGCAGAGGCTATAGGCGCAGTTAAAAAAACGATTGAGGAACTGATGAAAAGGGGAGTGGTGGTAGAGACTCAGTCAAAATGTAATTCACCAATCTTTCCTGTAAAGAAGCCAGATGGCTCATGGCGTCTTACTGTTGATTATCGGAACATCAATTTGCATGCAGACAAGTTAACACCTATAGTGGCAGATCCTAACACCATCCTTTCCACTGTTCCAAGTGATCACACGGTATTCTCCGCTTTAGATGTAAGCAATGGTTTTTGGTCTATCCCTGTGGCCGAGGATAGCCAATTTTGGTTTGCTTTTACTGTTGAAAATAAACAATATACATTCACTAGACTTAGCCAAGGCTTTCACAACTCTCCGACCCTGTTCCACCGTGCGTTAGCTGATGTAATTAATAGCCTCCCTGAAATTAAATCATGTGTGCGTCAATATGTCGATGATTTATTAATTTCGTCCAGAAATATGGACACGCATTGCAGAGACCTAGATGTTATTTTAAAACATCTGG
>an_an_ERV4 MSIELRRFPSITNTLYKYTTTIALVYARCREDFASCAAIQVTDKLPGPPEVWAVDKLDCGRIKMPPVVRITGKPPPPTRPYSIKAEAIGAVKKTIEELMKRGVVVETQSKCNSPIFPVKKPDGSWRLTVDYRNINLHADKLTPIVADPNTILSTVPSDHTVFSALDVSNGFWSIPVAEDSQFWFAFTVENKQYTFTRLSQGFHNSPTLFHRALADVINSLPEIKSCVRQYVDDLLISSRNMDTHCRDLDVILKHL
>an_an_ERV5_con
CCTCTGAAGGGTTACTAACCGCTGGAATGATAACAGAGAAAGAGGTGTTAAGCGAAAATTTAAAGGCGGCGGCGCTAAAGTCTCTGGTGAAAAGATATGGGGCGACATAGCTCAGATGTGTGTAGTGATGGCATATGAGCACAGCCCTAGCTAAACGAATATGAGGAAGAGCTGCAGAGGTGTCGCAGCGAATTAGAAAGCAAAGACAGACAGTTAGCAAAGGCGCAGGAGGATTTGTACAAGGTTCCCGTGAGGGACAGCCAAGTATTGTGACACAAATCAAACACATACCCCTACGTCCTTCTGACTTACGTAGCATGGTTCGGGAATTACCCAACCTCAAAAGAGATGACCCGAACATCACACTGTACATGACAGTGGGGGGTTACGTGCTTTTGACATTTATATATTAACGAAGGCAAAATGCCCAAGCGCTGTATGGAGTGAGTTAGAGGAGTTTAATAACCCCGTCTGGGCTTCAGTTTGCTTCACATTCACGCTTGAAATGGAGGAAGCAGTGGAAAGGTTTAGGAAGGCAGTTTATAAAGCTCTAGGTACAGGTTCCAATCTGTATTCACTATATCTCACCCGCCAACAACGCGAAGATGAACCTTTTAATAGGTATACTGATGAGAAGTACAGTTTGTACTCTACATATGGCAATGCAGGTGACAACCCAAGTAAGGATAACCCTGATTTCCTGATGAATGTACTCGAGGGAAGTATAAGTATATACCGAGATACTGCGGGTAGGTCTGGTTATCGACCGAAGGACTGTAGCGACTTGATTTCGTGGGCTGCATGTTTAAACAGATATAGCGGTTTGAAAAAGGGGGGCACAAGATCAGGTCTGAGGTCACAATCTCAAAACAAATTGCCTTTCCACATGGCTCCTGTACAGGAGATAGCTGTGGGAAACCAGGGCATAACCAGGCAAACTGTTTTAGAGGGAGGAAGGTCCAGCGTAATAACTGTGACAAATATGGATACGTTGCAAAGGACTGCAAATTTGTGAACAACCGGTGCAGAAAGTGTAACAAACTCGGACATTGGGCAAGGGATTGCAAATCTGGAAATGAACGTCGGTCAGAACAAAGTAGTCAGCTCAAAGTTGTTTCGCATAAACGATCCTATTTACAAACGAGGGTGAGGGGCATATCGTGTAATATCCTCGGCTTCAGTATCTGTTACTAATGTCCCGGGGTTGCCTTTGACTAAGAGATCCAYTGAAGTAACTGGTCTGGGAGGATCCCGGATCAAGGCATAYTTAACTAAACCCATATTATTTGAAACCGAACACAAATTTTGGATAAGNNNNNNNNACTATTGYAAMRACCAGACAGAGGGAACTATTATGGGCATGGATATGTTAAATGAYTTACARTGTCAGTTGAACYTAGGAGATTCCCYRGCAYTACAGATACCTTCCGATAAAYATACTACAACAATTCYGCTTGTWTACRCACGMTGTAGGGAAGACTTTGYARGCTGTGCAGGGRTACAAGTTACGGACAAACTTYCAGGKCCTCCTGAGGTRTGGGCGGWAGACAAACTTGATTGCRGGCGCATCAAAATGCCCCGTTACAGACACCCCCACCCACACGGCCGTACCCGATAAAAGCAGAGGCTATAGGCGCAGTTAAAAAAACGATTGAGGAACTGATGAAAAGGGRAGTGGTGGTAGAGACTCAGTCAAAATGTAATTCACCAATCTTTCCTGTAAAGAAGCCAGATGGCTCATGGCGTCTTACTGTTGATTATCGGAACATCAATTTGCATGCAGACAAGTTAACACCTATAGTGGCAGATCCTAACACCATCCTTTCCACTGTTCCAAGTGATCACNNNNNNNNNNNNNNNNNNNNNNNNTGGTTTTTGGTCTATCCCTGTGGCCGAGGATAGCCAATTTTGGTTTGCTTTTACTGTTGAAAATAAACAATATACATTCACTAGACTTAGCCAAGGCTTTCACAACTCTCCGACCCTGTTCCACCGTGCGTTAGCTGATGTAATTAATAGCCTCCCTGAAATCAAATCATGYRTGCKCCAATATGTYGATGATTTATTMATTTCGTCCAAAGATATGGACACRCATYGCAGAGAYCTRGATGTTATTTKAAAACATTTGGCARAWMATGGTGTGAAGTGYAACCCACGCAAAGCACAGATYGCACAAMCAGAAGTYGTYTAYCTRRRKTATATGGTTTCACAGGGTTGTAAGAGAMTGACCACAAAYCRAATTGAAGCTATAACRGAGTGTCGGCGACCCAYTACAGTACGAGCRCTACGCAAAATACTTGGTCTTTTTAATTATTGTCRGACMCATACACTCCCAGCCACTTCATTAGGTACACCTGTTCAACTGCAAACTGCACCCGTTAACACAAATATCTAATCAGCCAATCACGCGCCAGCAACTCAATGCATTTAGGCTTTTCACGCACAACCATCTCTAGGGTTTACAGAGAATGGCCCGAAAAAGAGAAAATATCCAGTGAACGGCAGTTCTCTGGGTGAAAATGCCTTGTTGATGGCAGAGGTCAGAGGAGAATGGTCAGACTGGTTCAAGCTGATAGAAGGCAACAGTAACTCAAATAACNATGAAGTGGTCGGTGAGTGTATACCCAAYTACTCAAMAANTTGYYCAAYCGATAAACGACCTATTAAWGGGAGCGGGTGGTCCACATGACRRGATAGAATGGTCKTCTGAGTGYGAGACKGCYTTTTCCATTTTAAAACARAAACTTTGCACCTCCCCSGGGTTRGGGCTCCCCAACCCACTYGTGSCTTTCACACTRTATACTCATGTAAATRCAGGACACATGGYGGCGRTGCTTACACAAAARYATGGGGACAGACAAAGGCCGGTTGCATATTTCTCCTCYAAWTTAGATGCGGTTGTMAAAGCRATGCCKGACTGTYTACAAGYTGTTGAAGCWGCMTCMATTGCCTTAAATCAAGCGYTGSYRTTAATWAGTACACAGGNNNTTGATGTTGTMRTMCCTCATTCTGTTCTGTCTATTYTGTCAGGMAAAAGGTCRASAGCAGTACACGTGGCYCGATGGACTTGATGCGAAACAAGTCTTCTGATGCCATCAGTACATTTAAAATGTATAACTACTTTGAACCCAGCTACCCTCCTCCCAACCCCTGATAAGGGACAACTTCATCACTGTTGTGTTGAAGAGGAAGGTATTAGATGGAAAAAAAAAAAMACACACGGGATGGGCTGTGTGTACACAARAYGGAMAGTTASTSAAACATGGYAGACTGGTGAATCAGTCAGCACARGTTGCRGAATTATGKGCWTTGGCRGAAGCRTGTTGTAACCAGATTAAGTAATGGGTCACTAGAAATTAATAATAAGAATAATAATCTGTAACATGCAACATTCTCCTAAAACGACTGTGCTATCATCACATGAATTTGCTTTTGTAGCATTTCATTAACAACCGTGGTATAACAGTTTAGAGACTAAAAAAAAATATGGCATTGTATTTAGTTTGGTGAATTATCTAGTTAGATTCAGCTATGTAGTCTAGTTACCTATGTCGGTTGCCATGGAGTATGTTACATTTCATGTCACGAATGCTGTGCTAACTCGCTGCCTGCTGTGCAAACAACTTCCCTTACAGCTAGCTAGCTAGCTAGCGGACTGGCTAGTGCACTGGAACTACCTAGGTGCATCGTGCTGTGAATGGGCTGTAACGTACAGTACAGACGCAAATGATATCTTGGTTTTAAGAGCCAATAGGGTATCTCACAATCACACTTGGTACACGCCCCCTCTCTTCTCCGGTAGCCAGTCCAGCAGTTAAAACAAATCACGCTTGGATTGAGAAGACACTAGACTGTTGCTGAGGAAAAGAGTTTAAAAAGTGGGTAAAACCAGATAAAAGTTTGAAAGACGCCATAAACGAAAACAGCTCATCTTCCTTGTTCACCCTGCACCGCAGTGTGTGGATAAGAGGCTGTTTGAACGAGAATATTGAGTTGTGCCACACAGAATTGGTCAGGTTTTTTGTTTTTGTTATGGTTGAAACCATTGAATCCTTGATGGCGAGCCGTCCCAGGAAGACAGACTGAAGACATGACATGAAGATCCCCTTCTTTGCTCGGATCCTGTAAAAATACACAGACTGAGTCCAACCTATCTCCACCAGTGTGATAGGACTGAACTGCACCAACGCTCGCACTGGCTCGCGCCGTGCCATTGGACTTTACCACACATTCCACTCATTGGGGTATTCTTTATGAAGTTGATGGGTGTGGGTCGAGATATTGACACAAACATTAATAACTTAACACTTAATGATACTTACCTTGAGGTTGTAAATTTTGGAATTATACTTACTGTAATATTTGTTTACTTACCTTGATACAATCTGTCAAGTGTGAAGTCAGGTAGACGGGTGCACCCTAGAGTTGGAACTATTTGGTTACACTGAAATTGTTTTCTTTTAATCATTTGATTATATGCTTGTTCCATTTTCTAGTTTAAAAAAAAAAAAAATACAAGCCGGAAATTTCTTTGCATAAGATCTGTGTGTGCGTGTGATCATTGACATCCCAAAACTGCTTTGTGGACGAATCTTAACAATCATAACTGGTCCAGCATAACAGTCTAAAACTAATTGTGCACTGCAGGTGTTATAGTGTACAGTAATGGGAGGGACTGATGTAAACATATACGCTGATTCACGATATGCTTTTGGGGTAGTGCATGATTATCTGAACTTATGGGCTAACAGGGGGTTCCTTACCAGTGCAGGATCACCAATACAAAATGGGGGAATGGTAGAAATTTTGCATAAAGCCATAGAACTACCAAGGAATGTGGCAGTGATTAAAATTAAAGCACACACAAAAGGTACAGACCCACACTAAAATGGTAATAGATGGGCAGATGAATGGGCCAGAAAGGCAGCCACAGATGGAGAAGTAACAGCTCCTGTTGCAGCTTTGCAAATTGCACAGTCGTCCCCCAAAGAAAATGTTTCAAAGCTGTGAAACATTTTCTTTGGGGGACGACCGTGCAATTTGCAAAGATTGAATTTGCATCCRARATTRAAYACTAACATCAATGACTATGTYCRCAGGTGYAWYACATGYGCYCRWTGCAACCCYGGACCAACCATCAARGTRARAATGAGACARCAGCCCAGACCARMACAACCGTTTGYYCAATTGCAAATTGATTTTATYGGTCCTCTAMCAGGATGTAGGGGAAAGAAATATGTRCTGGTRCTCATTGATCATTTTACTAAATGGGTRKAAGCATTYCCAACAGCGCAYAACACRGCAAMTGANNNNNNNNNNNNNNTAYTAACYGAAATAATTCCAAGATGGGRTTTGCCATGTGYTATYGACAGTGATCRAGGTACTCACTTTACAGGAAAAATCRTTAAAACAGTATGCYGAGCACTRGGGATYAAACAAAAGTTTCACTGCCCTTTTCATCCCCAAAGCTCMGGTCTGGTGGAACGTGCRAACCGCAGCTTAAAAAAYAAACTAACCAAACAGTTGTTTGCAGSCACWGGAGRAGACTGGGTTTCACACTTACCTGCTGTACATCTTTCCCTAAGAGCACGGCCCACTAATCCTGAATCACTCTCCCCCTTTGAAATGCTAACAGATCGACCCATGAGGACTCCCGGGGACTTGTGTATTGCAGGAGGAGAATTGCATGTGATGGGGGATAGATTGCTGGAATATTTTAAGCTTTTGTCTCAGTGTGGACCCAAGGACAAAACCTGATCCAGGGACAGACCAGGAGGAGAGCCCTGCAGTCCAACCCAGAGACCAGGTCCTGGTGAAGTCCTTCCAGAAAAAGACACTTGGCCCTCACTGGACTGGACCACATACCGTGCTACTCACCACCCCATCAGCCGACCGCCTGACCGGAATACCAACATGGATTCACCTGACTCGTCTGAGAAAGCACGTAAGTCAAACAAAGCATGAAGCTCAGCTCAACCCTTCTTCCCCACAAAATTCTCGGAAGTCTATTTGTGCTAACACACCTTAAGGCCGAAGATATGCTGATCCACAGTTCTAAAATGTGCACCAACGTGAGTGGATGCAGCTGGACTTGGGAGCATATCTTTAATCAAAATGGATGGGGATCTTTCAAATGTAACAAGGACATGTGGAAAATTGTGAACTGTCAATTGTGGGGTACAGCGGTGTACTGGCCATCGGGCATACCGTGACAAATCC
>an_an_ERV5
MFQVITXXXXXXXXGFWSIPVAEDSQFWFAFTVENKQYTFTRLSQGFHNSPTLFHRALADVINSLPEIKSCXXQYVDDLXISSKDMDTHXRDLDVIXKHLAXXGVKCNPRKAQIAQXEVVYLXYMVSQGCKRXTTNXIEAITECRRPXTVRALRKILGLFNYCXTHTLPATSLGTPVQLQTAPVNTNI*
Anoplopoma fimbria (an_fi)
>an_fi_ERV1_con
TTATATGTATGACGTCTACTGCGTAGATGAATGATGCTTGCCAAGTCGTAAGAATTTTGCTGTGGCCGAGGTCAACGTTAATGGTACCAAATTACAATTTTTAGTAGACTCAACAAATCGAATCAAACAAAACGATCAACAAATTCAGTAATAATGACCAAATGCATGACTACACTTAAAATAAGTGGCAGATACACCTATTACATTACATTACATATTCTCAAGGTGTGTCTGGTCTCACTGTAAAATAACATTTTACCACTCCTTTAATGTGTCATTACTCTGATGAAATGGGAGAGGTGAAAATTAAACAAGCTTATCTTTTGTCTCCACGCTGTCCCATTAACCTGATGGGCAGAGATTTGATGTGTTCACTGGGAATTAATATAATTTCCACCCCAGATGGACTCAAGGTAACAAGAACGCTCCCTGCTGAGCCTTCTATGGTTAAAAACAGCATACAGATTCCTCTGTATGTTTACCAGTGGAGAATTCCATTTCCTGTAGCTCAGAAAATGGCTTCCTTGGCTCATAGCCTAGCTACTCCACAAGCGGATTTCATGTCCCCTGAACATCTACACTGCACTACACGTGTTTCACATGGACCTGACAAAGACTATGAGGAACATTTCTTCAGAGACCTAAATGACGAATTTGACACATGTGACTTTTATGTATCAGGCTCACGTTGTGCTATTTCTGTCTCTCTCTCCACTGACCAGTTATCTCTGTTTAAGATTGACGGCTCTCATCCTCGTGTCTCTCTCTCTCGAAGAGCGATGGCGAATAATGGCGCCATCTAGGACCCTTTGTGAGAAGGTGCAGATCTTTAACCGACCGGACTTCCACTCTGGATCCCAAGGTCATGTATTCTCCCTCTGCTGATGTTTACAGAGAGCCGTTCCACTGTCATCTGTACACTTTAAGGTCTGTTTACCTTTTTGATGTAGGTATGTGACCAGTTTGTTTCTAGCTCAGACTCCAAGTGTCTCCACTGCTGGCTGAAGTCCCTGACTCGCTCTGGGCAAAGAATAAATATGACGTAGGCCTCATTCAAAACACTGAGCCTGTGATTATTACACCTAAGTCAGATTACAGACCTCGCAGAAATCAATATCCATTGAAACAGGAAGCCATTGATGGCATCACTCCAGTATTTAATTCCCTACTGGAGGCGGATGTTATTGTCCCATGTGATGAACGTCAGAACACCTATATTTCCTGTTAAAAAGATCAGACCAAAGGGTCATACAACAGAATGGAGATTCATTCAAGATTTGCAAGCTGTAAATGATGCTGTGCATGCCAGAGCTCCGTCGGTGCCAAACCCTTACACCATTTTGTCTCAGATCCCACAGGACTCTAAGTGGTTCATTGTAGTAGATCTGTCAAATGCATTTTTCAGTGTTCCAGTGCACAAAGACTCTCAGTTTTGGTTCGCCTTTAACCTCAATGGGAGGGGCTACACCTTTACCCGCCTTTGTCAAGGCTATTGCGAGTCACCATCGATCTACAACACAGCGCTCTGTAACAGCTTGGCATCACTCTCATTAACTCCCGGCTCGGCTCTTTTGCAATATGTAGACGACATATTAATAGCAGCACCCACAAAAGCACAATGTGAGAGGGACTCTACTAAGCTCTTTAAACATCTGGCAGAGGAGGGACATAAGGCCTCACTTGACAAACTCCAGCTCGTAAAAGAGGCTGTGTGTTTCCTGGGACACAATGTCTCTGGTGAGGGTAAAGCACTGTCTTCCAAGCGCATAGAGACTGTTTGTAACATTCCTAAACCTCAGACAAAGAAACAATTGATGTAATTTTTGGGCATGTGCTCCTATTGCATGATGTTCATTCCTAATTATGCCCAACTTGAGACACCTCTGGGTGACATGATTCATGGTAAAAGCCTGAGACCAGCAGACCCTATTCAGTGGACAGAGGAGGCATTGCAGTCATTTGTTGACTTAAAACTTGCTCTACAGCAGGCCCCGACTCTGGGCATTCCTGACCCTGACAGACCATTCACTCAAGCCGTCGATGAGCGTAATGGCTGCATGACGTCAGTGCTCTTACAACAACATGGTGATGAACTCAGGCCTGTTGGGTATTTCTCAGCTAAACTAGACCCTGTGGCTAGAGGTCTTCCAAAATGTCTGCGCGCCGTAGCTGCTGCAGAAAAAGCTGTCAATGTGACGCGTGACATTGTAGGTTATTCTCCGCTCACCATTCTGGTGCCTCACGCTGTCAGTCACATTCTGCTAGAGCAGAAAACCTCTCATCTGTCTGCTACCAGATATATGAGATATCACACTATTTTGCTTGATTTGCCCTATGTGACTGTGAAGAGATGTACCACCCTTAACCCAGCTTCTCTTSTTCCAGGCATTGATGATGGTGAACCTCACTGTTGTATTGCTGAAMTCCAACATGTTTGCTCTCCTCGAACTGATCTCTCTGMTGTTCCATTGCCTAATCCTGACCTTGTCTTTTNATGTGGATGGATCTGCATCACGTGACCCAGCCACTGGCCTCTCCAGAGCTGGTTACGCTGTTGTTTCTGACCATGAAGTTGTTCTTTCTGCCCCCCTCCCTTCTCATTACTCAGCACAGGCAGCAGAGCTGGTGGCCCTAACAGAAGCATAGTCTCTGCCCTGCTTGAGGCTATTCTTCTGCATAGCAGTRTGTAAATGTGCTGCACAYACTCGTAAAGATGATTTGGTTTCCACAGGGAATGCTAGAGCAGACGCRGCCGCCAAGGCTGCTTCACACATATCACTTCTTAATCCACAGAAGTTCATACCCTGTCTTCACTCCCATCCTCGCTCACTGACATACAGTCACTTTCTGACCCCTCTGAGCGAGCKCTCTGGCGCAGATGTGAGTGTAAATTCTCTGATGACATTTGGAGGGGCCCGAATGGTAAACCATGCCTCCCAAAAGCCTTGTTTCCACATTATGCTAAATTGACACATGGGTTWGACCATGTGTCTAAAGGGGGGATGTTGTCAATGATAACTGAACATTGGTNTACGAAGGGCTTTTCAACATTTGCTCAGAAGTATTGTCAGAGCTGCATGACATGTGCTACACATAACACAGGTCGACCCAACGCGACCATTTGAACACCTTATGATGGACTTCATAGAGCTAAGTCCAGCYGAGGGTAAGAAATGTTGTTTGGTMATGGTTGATATGTGGTCCAAATGGGTTGAAGCCTTTCCTGCAAAACATCAAACAGCAGCCGTTGTGGCAAAAGCCCTGATGACAGAAATTATTCCCAGGTGGGGAATACCGACTAAGATTTCTAGTGACAATGGCTCCCATTTTGTCAACACCGCCATCAAACAAGTCGGTGAGTACCTAGGCATGGATTTGAGATACCACTGTGCCTACCACCCAGCAAGTGGAGGTGCTGTTGAGCGTGAAAATGGCACGCTAAAGCAAAAACTGGCTAAATGTTGTGAAGACACAGGTCTTCCCTGGCCTAGAGCTCTGCCTATTGTCCTGATGTACATGAGAATGAGAAAACGGGCTCGAACTAACTTAACCCCCTATGAGTGTCTTTTTGCAGCTCCTCCCCACGTTGGAATCCATCCACCAGGAGGCCCTCCTCCTGACACTGCTCTCTGTGAAGATGCTATGCTAACCTATTGCATTAACCTTTCTCGTGCCCTTTCTGATATCAGGAAACAGGTTGCTAAAGCCCTACCATCACCTGCCAGCACACCTCTGCACAWCATCCAACCAGGTGACTATGTGGTAGTGAAAGACTTCAGGAGGAAACACTGGAAAGCAAAACGTTGGCAGGGTCCCTTCCAGGTGCTCCTAGTTACCCACACAGCTGTCAAGGTAGCTGAAAGAGCCACGTGGATCCACGC
>an_fi_ERV1
MMASLQYLIPYWRRMLLSHVMNVRTPIFPVKKIRPKGHTTEWRFIQDLQAVNDAVHARAPSVPNPYTILSQIPQDSKWFIVVDLSNAFFSVPVHKDSQFWFAFNLNGRGYTFTRLCQGYCESPSIYNTALCNSLASLSLTPGSALLQYVDDILIAAPTKAQCERDSTKLFKHLAEEGHKASLDKLQLVKEAVCFLGHNVSGEGKALSSKRIETVCNIPKPQTKKQLMFLGMCSYCMMFIPNYAQLETPLGDMIHGKSLRPADPIQWTEEALQSFVDLKLALQQAPTLGIPDPDRPFTQAVDERNGCMTSVLLQQHGDELRPVGYFSAKLDPVARGLPKCLRAVAAAEKAVNVTRDIVGYSPLTILVPHAVSHILLEQKTSHLSATRYMRYHTILLDLPYVTVKRCTTLNPASLXPGIDDGEPHCCIAEXQHVCSPRTDLSXVPLPNPDLVFXCGWICIT*
>an_fi_ERV2_con
GAGCAATACACCCCTGCTACCAGTGAAGAAACCTGATGGTTCCTATCGCTTGGTGCATGATTTAYGANNNNNNNNNNNNGTAGTCGTCAACTACCMAGCGGAAGTTCCAGATCCACACGTGTTATTRTCCGAAATCCCCTYAGACGCTACGTTTTTCACRGTAATAGATCTGTGTGGAGCATTTTTCAGTGTGCCCCTTWGCTTAGAGAGTCAGGGTTTATTTGCCTTCACATATAAAGGTCAGGCTTATGAGTATRATAGGTTGCCYCAGGGTTTCAAACACTCACCACATTTGTTCAATCAGGTTTTGAAAGAGGACTTAGTAGGGCTAGGAGAATCGATTAGCAGCACTGTAATCCAGTATGTAGATGACATCATTCTCTGTTCCCCAGATGAACAGACATGTCACAGGGACTCGATTACACTGCTGCAGATATTGGCAGARAGGGGACACAAAGCCTCCCAGAAAAAGTTACAATATTGCCAGGAACGTGTAGTTTATTTAGGGCAATCTATAACACAGGGACATCGCCAGATCTCTGATGACCATTTAGAAGCCATTAGAAAGGCTCCAAAACCTAGAACAGTTAGGGAAATGATGACGTTCCTGGGCATCACAGGGTATAGCTCAGCGTGGGTAGAGAATTACACTAAAATCACGGGACCCTTAAGGGCCATGATTAAGGAAACAGGAAGTGACCACTTGCACCGTAATCTCACCTGGACAAGGGAGGGCCACCTGGCTTTTGAGACAATTAAACACCSACTCCAAGAAGCACCAGCNNNNNNNNGCCTGATTATTYAAAAAACATTGTTTTGTACGTCTCCTCGTYCGCCGGGGGGRAACCAGCCTGCGCTGTCCTCGCCCAACCCACGGGCATTGGTTCTAGCCCTCAGCCCATTGCCTATTAGTCTATAGCCTATTCAGAGGTAGAAATGGATTTCGCCCCATGCTATAGAGCACTAGCTGGTGCTTATCTAATGTATGAGAAAGCATCCACCCTGACTATGGGTTATCCAGTGACCATGCTTACCCATCATAGTCTAAAGAACCTCCTAAATCATGGCAAGTACACTTTGACTATGCCTAGAATCAGAAACTATTACAGAATGTTAGAACAAGAAGATGTCACGCTAGCTAGGTGTACCACGGTAATCCAGCTAGTACCCTACCAACCTCCRAWGAYGGAGAGGCACACGATTGTGTGCGAGAAGCARAAAAATACTCCAGACTCAGATCAGACTTACAAGCTCTCCSSCTTCGGGAAGCGGATCTGGAGTACTGGMCTGACGGGTCCTGTTACCGRATAGGTGAGAATCTGAGTGCAGGATATGCAGTTGTYAGGGCACAGGGAACYGAGTTTGTARTTGAAAAGGCTGAAGTAGTTCCACAGCCATGTTCAGCCCAGCTAACCGAGTTGATTGCTCTCACGGAAGCGTGTCTTATGGCAGAAGATAAGAGAGTAACGATATACACAGATTCGGCCTATGCTCACAATGTGTGTCACCTTTTTGGAGCAATATGGAGGGGCCGTGGGTTTAAGAAAGCCGATGGCTCTCCCATACAGCATCATGCACAAATCATGAAGCTGATAGGAGCTATGATGAAACCAAGAGAAATAGCAATAGCTAAATGCGCAGCACATAAATCAGACTCATCACRGGTTACACRAGGAAACAAGGCAGCTGAYGAAGCTGCTWARGCAGTTACAGGAGCGAACAGACCAGGGAAAGTTATTTTAGTAAYRCATGAGGTGGAGCTAGAGGACAACATCACACTCAGAGACATAGTTTTGATGCAAGAAGAAGCAAATGTCTTAGAGAGAAACTTGTGGCTTGCTARWGGAGCAAGTACAGATGCTACAGGTTTATGGCGAAACCATGAGGGGTTGATAGTGGCGCCATCTAACCTACTAGGTCTGTTGATCCAGGAGGCTCATGGGCAAGCCCATGTAGCCAGGGGGGAGGTAAGGAGGAAGATTATAAAGGAGTATGGATTTTGGGCTCYGCAGTTGTTGGAACAAATTGACTACRTCATAGGGAGATGCGTGGTTTGTTTGAAAAACAACAYTAGGAGAGGAATACCAACTCTTCCAGGGCACATTCCAACACCACAGGGACCAATGAAAGAGCTCGTCATAGACTATGTGKACATGATWCGTCCTGTTGGAGGCAAGAGATACATGTTAGTTGTGGTTGACCGATTCAGTAGATGGGTAGAGGCATGCCCCACTAAGAGAAAAGATGCACAGTCCGTTGCAAAGTTCTTATGTCGTGARGTGATACCAAGATRGGGTATCCCAGACCRCATTGCRTCAGACAATGGGAAGGAGTTTGTGGACAAGACAGTGAAGCTTATCTTGCAAAAGCTAGGGATTAAACAGCGGCTTGGATCTGTCTATCATCCTCAGAGTCAAGGTATAGTTGAAAGGATGAATGGAGTGATTAAGAACYRTCTCATTAAGATTTGTCAACACACAGGCCTCAATTGGGTTGAGGGGCTTCCGCTTSCACTAATGGCATGCCGCTCTAGTGAACTTCGYGAGCTATGCATGACTCCGCATGAACTGGTTACGGGTCGACCCATGCCTTCTCCTTGCTTAMGCACCAGTGRGAAAGGTCCGAGCCTATCCCTCCTGGAAGACGAGATGAAAGYCTATGTGAAGTATATGACTWACCTCCATARGAGTATATCTGATTATRTCATCCAGAAACAGGCACAGGAGGARAAGGAGGAGYYRAGGGTGRGAACAGGAGATACCATACAACCAGGGGACAAGGTGTTCGTGAAAGTATACAGGAGGAAATGGTTYAACGCCCGTAGAGAAGGACCGTTTGAAGTCGTCCGCAGTACCGGAACAGCAGTCCAGGTNAAAGGANCTCNNNNNNNNNNNATGCTCACGACTTGGGCAACCATGATGGTGAAARTGATGATGATCGGATACCTGATCCAAATGATACCGGGGGCCACRCCCCAGACAACGAACAATATGAGAGATTYAACACTATTKACCTACAGAATGCCCCAAAACAAYCAGAGCCAGYCCAAGGTGGCCATGATGTCNNNNNNTCNNNNNCGAAACAACCAGAACCAAGACAAAGACCAGCTCCAGCTCAACCCAGAGATCCACGACCAGTCAG
>an_fi_ERV2
MLPVKKPDGSYRLVHDLXXXXXVVVNYXAEVPDPHVLLSEIPXDATFFTVIDLCGAFFSVPLXLESQGLFAFTYKGQAYEYXRLPQGFKHSPHLFNQVLKEDLVGLGESISSTVIQYVDDIILCSPDEQTCHRDSITLLQILAERGHKASQKKLQYCQERVVYLGQSITQGHRQISDDHLEAIRKAPKPRTVREMMTFLGITGYSSAWVENYTKITGPLRAMIKETGSDHLHRNLTWTREGHLAFETIKHXLQEAPAXXXLIIXKTLFCTSPRXPGGNQPALSSPNPRALVLALSPLPISL*
Anguilla japonica (an_ja)
>an_ja_ERV1_con
AGTCCAAGACAAATTTCCCCACGGGGACAATAAAGTATATTGTATTGTATTGCCTGCCTGAGTATTTTACCCCCGTCTAAGGATTCTCTGGTCCTTGGGGTCCAATCTTTGTTGCTCTAAATCCAGTTCAGAATGCTTTATTAACACATTATACACCTACCTATTCAAAAGTGTGTGGATACCCTTTGTGATTTTGGCTATTTCAGCCACACCCATTGCTAACAGGCAGTGGTGGACGAAGTACACAAATCCTGTACTTGAGTGAAAGTACAGATACCCTTGCTAAATATTACTCCACTAAAAGTAGAAGTCTTTAATTTAAATTTCGACTTGAGTCAAAATACAAAAGTACCTGCTTTTAAAAATACTTAAGTATCAAANAAAAGGGCAACAACGCCGTCAACACCATGTGTGCAGCAGCTTCTGGTCTGGTCTTACTCCAGAAAACGATGTCAGCTTGTAATACCACACATGTTGCTTTCGGTGTTGTCATCCTTTGTAGTACAATCTGGCTTGATCTACAGTTAATCGATCCAATAGGTGACAGAATAAGCTTTCTAACAATGTATAAGATGTCTAATTTTACTTTTGTAATACCGTTTATATATGTATATATATATAAATTGCAATTGAACATGGCGACTAAAACAGATAATGTGAAAGCTCATGAATATGCCGGAAGTATTACGACATATTTACAGAAAAAATATGTGAACCAGGAAAGGAAAATGACACAGAATGGTTGGGATCCGAAAGGGTCTACTCCGGCGTCGCTAGAATGGTGGGGAAAGCAAAATAGTAATCGAACCGTTTACGGCACTGTCATCTTGGTGACAGAACATAGGAAACTCATAAAGAAGTGTGATACAATGCAAAATCAGTTGCAAGCTAGAGACAAAGAGTTATCCGAATTGAAAAAAAGGGTAGAAGAATTAAATGAAAAATGTAACAGCTCCGACCAGAGCACCGTGCTCGCATGTATCCCGGGTGGTTTAAAAGACGTTCAGAGATTATATCCCGATCTAAGTAAGGAACGTTCGATAACCGATCCGTTGTATTTGGAGAATAAACATACGGATTATGTAGCCCCCATGGCTCCAATGGTTACAAAAATTCGAGGTAGAGGAAACGAACAGCGGCTTCATGTTGACCATATACCATTGAGTGTAACCGACATGAGAGTGTTATTAAAAGATTTACCAAGTCTTAATGTACATGACAATAACGTACAATTTTGGCAACAGTTAAATGAGCTACAACGAAGCATGTCATTACATCCTTTAGACATGTTTTCTATCGTGCGCGCTAAGTGTCCCACTTCAAGCTGGAACACAATTGAGCCAGAACACTTCAGACAGGAAATTTGGGCATCTGGCCCCTGGGCAAATCGCGCTGAGCTTCACACAGCGATTAACGATTTCAGCGGGGCTGTAAAAACCGGATTGGGCAAAGGTGCACCTAAATGGCATCGATTCACGGCAGTAGTACAGGATAACTTGCCATTTGCAGAATACGCTGACAGAAAATATGAAGCATTTGAAACGCATAGTGGCTTCCCTAACCCCAATAGAGACGTGGCTGCTTTTACGCAACAGTTATTAGCAGACGCTGCCCCACATATTCAAAAGGTATTAGCAATCGGCATAAACCCGGGCAACTCTTTTAATGATATTGTTGCGTGGGCGTCTCGCTTAGAGGAACAGACACGTAAAAATGCATCCGCTTCACATCCCATTGCTGCTGTGCGCGAAAATCTTTCTAATGTTAATATACACTGTAATAATTGTGGAAAAATTGGTCATTATGGTCATCAATGCAAAGGAAGGGACCACGGGAAAGGTAGGCGCTATGCTCACCAAATCAGGGATGGAGATAAATGCTTTCGCTGCGGCGAATTAGGACACCAGGCACCAAAATGTATAGCCGCCCTACCTAAGGCGCAAGTTTCCAATGATAATTACACACACTTAAACAGCGAACAGCATATACCTTCCAATGACACTTACACACACCTAACCAGAAGACAACTCATCTCCATGTTGGAAAATTTGAAACAATAGGAATCTCCGGCCTCCATTTCAATCAGTAGTATAGAAACTCAGTCCCTTTGTAGACCGTATCTTAATGCGTGGTTAGGAGGCCGGCCGTGCGTTATGCTAATTGATACTGGCGCTTCTGTTTCTATCACTGACTTGCCACTCCCGTGTACAAAGCATTCCATTGATCTTGCTGGCATTGGGGGTAATTCCGTCCGCGCATATAAATCCTTACCGGTACTTGTCGAATCCAATAATGCTTATTGGACACAATCATTTTTCGTTTGTCAGACAGCAGAAGGCACTATCCTGGGTTCTGATGGCATGGCACAATTGAAAGCTACTATTGCATATGCACCCATGGCTTTTTTGATGCTTCTCACAAGCGTAAGACATTGTCACTAACAGCTAACCGCTTTTCACATACTGCCATAGCCTCTGTTGCAACGCCTACTGTCCATTCTTGGGATTTATCCAATAAGTTTCAAGCTCTATGTGCAGCGTTCCCTATGTGCTGGTCTGCGCACAAATTGGATTGTGGGGCTGCTCCAGTACCACCACTTGAGGTAACCGGCACAATGCCCTCACCTGTGAAACAATACCCAATTAAACCACAAGCTGTCCAAGCAGTTAACTCAATCATTCAATCCTTGCTTTCTCAGGGGGTCATTGAACCATGTGCCTCACCATGTAATTCTCCAATCTGGCCAGTCCAAAAGCCAGACGGCTCATGGCGCCTGACAATTGATTACAGAACAATTAATGCTGCTGCTGATAAACTTGCTCCAATTGTTGCTGATCCCAATACTCTGCTTGCTGATATCAAACCTACTCACTGTATATTTTCTGTTATAGATATTGCCAATGGATTCTGGGCCCTGCCTGTTGCTGAAAACTCAAGAGCATGGTTTGCCTTCACACACCAGTACACACAATACACCTGGACACGTATGCCTCAAGGTTTCCATAATAGTCCCACACTTTTTCATCGCGCAATGGCTGAAATTCTTGCAACGGTTTCATGGTCTCAGTATGGAGGGACACAGTGCCTCCAATACGTTGATGACATTCTCTTGGCTTCTTCTGACTCTGTCTCACATTTTCAGGCTCTGAAAGCTTTATTCAGAGCATTGGAAAGATATAATATGAAAGCAAGCCCAAAGAAGGCCCAAATCGCACAGGACACTGTCCAGTATTTAGGCTTTACCATCTCCCAGGACTCAAAGCAGCTCACCAATGACAGGAGAACTGCTATTGCCACTGCTCCGCGTCCCCGCACTGTCCGAGACGTTCGCAAGATTCTGGGGCTTTTTAACTTCTGCAGGAACCACATACCCGAGTTTTCTGTTGTTGCCGCACCAATCACTGCTCTTTTGAAGGGCCCGTGTCGCCCACTAGAGACAGTTGTTTGGTCACCTGAATGTGAATATGCCTTTACTGTTCTCAAGTCTGCTCTTACTCGGCCCCCGCTTTAGGTTTCCCCTGCTCTGACCTATCATTCTTTCTATGGTCAGCTGTTAAACAAGGTCACATGACGGCTGTTCTTACCCAGCCCCATGGAGGTGTGCAACGCCCTGTTGCATATTATTCTTCTTGCCTGGATTCTGTGGCTTCTGGTCTTTTCTACGGCAGTCACAGTCTCCGCCCCACTGGTCTCAGGGGCTCCACTCTCTGTCAATGTCTCACACGCTGTGCACAACATACTAACCCAAGGCCGCTTCTCCCGCGTTTCAGCAGCTAGATGGACTCGATGGGAAGCCATCTTGTTGGCTCCACTTATCACACTCATCCACTCCCCGGCTGTGAACCCAGCCACTCTTTTACCTGTAGAGGGTGATGGGGAACCACATGAGTGCCCACTGTCTCCTGATTCCTTAACCAATGCAAAAATCTCTGAAACACCCCTTCGTGACAATGACTTATCACTTTTCGTTGATGGACCTCGTTTTTACAATGGGGCTCATCCAGTTACAGGGTATGCAGTTGTTGACATTTCTGGCCAAATTATAGCATCGGGCCGTCTTCCAAATTCAGACTCAGCACAAGTGGCTGAGCTTGTTGCCTTGACTCACGCTTGTGAGTTAGGCTCTGGGAAACGTCTTACTGTATACACTGATTCCAGGTATGCCTTTGGTGTTGTCCACGATTTCATGGTTAACTGGTCATATCGAGGTTTCCTGTCTTCATCAGGTACCCCGATAAAAAACGGGGGGGTTGTTCAGAACCTCATAACTGCCTCTAAGCTACCAGCTAAACTAGCAGTTGTAAAAGTTAAAGCGCACACAAAAGGACAAGATGCAATCAGCTTGGGTAACCACTGGGCGGACGAAGCTGCTAAAGCAGCAGCTCTAAGTGACTCAATATCCACCTACAAAATGGCTACTATTAAGATGTCAGGCCCAACTGAATTGGACATTGCTAAATTACAGAATGACTGTACAAGAGCAGAAAAGTGGACTTGGATCGAAAATGAATGTACTCTTCATGATGATAACATTTGGCGCACACAGGATGGAAAAGTTGTCGCTCCTCTGTGCATCCTTTCACTGCTATGTGAAGTCTATCACGGTGCCGCGCACAATGGTGAAAGAACAATGCGACACAACATATCACTCTATTGGTGGGCTCCCAAAATGACAAAGGTCATGAAAGATTTCATCAGACGCTGTATCATTTGTGCACAATGTAACCAAGGCCCAAAAATAAAAATCATGATGAAACACCAACCACGGCCCACTGGCCCCTTTCAGCAAATCCAGATGGACTTCATCGGCCCTCTTCCAAAAAGCCATGGAAAACAGCACTGTCTCGTCCTCATAGATCATTTTTCCGCGTTGGGTAGAAGCTTACCCTGTAGCTTGTGCAAATGCCACCACCACTGCGAGGGTAATAGCGTCTGAATTCTGCCCACGTTGGGGTCTTCCCTGTTTCATAGACTCAGACCAAGGAACCCACTTTACAGGGAAGATTATGAAGCAGGTATGTTCGTACCTGGGGATCAAGCAAAAATTCCACTGCCCGTACCATCCTCAAAGTTCAGGTCTGGTCGAACGAACAAATCGGACGCTGAAAGAAAAACTGACCAAGGTATTGTTGTCAAAAGGGGGAGACTGGGTCCAGGGCCTCCCGGCCGCACTCATAGCAATGAGAGCAACCCCTAACGCGGTAACTGAACTGTCTCCATACGAGTTAGTGACTGGCAGAGCCATGTCACTAGCCCCTGGTCTCTGTAAAGGGTCAAAGGACTCTCTTATAGTAGGAGACATGCTGCTGAAATATTGCCAAAACTTAAATGAAGCTGTGAAAAACCTAACCACCCATGCTTTGTCATTACAGACTCTGAAAGATGAACAAAAGGAGGGGGGACAGGAAGTACAGAAATATGAACCTGGACAATGGGTTATGATAAAAGCCCCTCATCCTAAATCTTTCCAACCCCGATGGCAAGGCCCCCATCAGGTGTTATTAACCTCTGAGTCTGCCCTTCGAGTTACAGGTATCCCGGTCTGGATCCATCACTCCCGGACCAAACCTTGCCCATCACCCGAAGACACCACCAAGACTGCTGACGCCTGATCCAGACCACGCCGCCGCGGACACGCCGCCGCGGACACCTGCTCCAGATCACGCCACCGCAGACACCTGCTCCAGACCACGCCACCGCGGACACCTATCTTCTAGATCACGCTGTTGAGGACTCCTGCACTAAGAGATCACCAAGTTTGATGCAACCCTTCACCACCACAACAATGTCACTCATCATAATGATCGCTATTGTAGGACTCAAGGGGATCTGTGCCATGGACAATAATAATATTTACATGCAACTGGTACACATGACAGCCAAACATGCTAACAAAACCGGCTGTTATGTTTGTGGGCTGATACCTCATTCAGCTGCACGTGGCACACCAATGATGGCTGTACCCATCACTTCTCGGGTGAGCGAGAAAGGACTGAAACCAGTAACCACCACCGGTAATCCTGAAACCATCGACAGGCCTAAATATACAGTGGACCACCAACCTATTCATGCTGCTCTATCTCTTGGACCATACCCGTGGTGCATCAAACGGAATGGTTCGGTTTATGTTGGAGAGACTAGAAACTGTGACAGAACCGTGAATTATCCTGATAGTCCAAAAGCAAACCATATGACTGTGGGAATCTACTGGGTTTGTGGAAACAATGTGTATCCTCAGCTGCCTAACACCTGGACCGGCACCTGTGCGTTGGGACATCTTGTTCCTGCCATGAGGATTGCATCTACATTGCCAGACCGAATCAGATATGAGAGATCGGCTGACCTTTTTGGGACTCACCACCAATCCTCCTGGAAAAGAGCACTCGGCGCCCTTATTCCAACTTATGGGGTCATGTCAGCATTAGATCAGATTGGCGATCTCTCCAGGGAAGTCGAAATTTTGGCCAACAATACTGCATTAGGCCTAAGTAAGGTGTCTGAGGAACTGACCGCCATACGAGTAATGGCCCTACAGAACAGAGCAGCACTGGACTACATTCTCTCTGCTCAGGGTGGAGCTTGTAAAATTATTGGAATTGAATGCTGCTCTTACATCCCCAATAACCAGGAGGACTTAAAGACTGTGATCTCTAAAATCTATAATGTTTCTCGGGTTATCCATGAAATATCACCTGCAAGATGGAGTTTTCTTGATTGGCTGTCTAGTTCTTTGGGAGACTTTGGAAAAATCATAGTGGAATATATTTTTCTGACCCTACTAGGACTAACAATGCTGATCTGGATAACCAAAATAGTTCAATGTATGTTAATACAACTCATCTGTGGGAAGACTAATACTGAAACTGCCCAGGTTGTTCAGTATAGAAGGACTCCCACAGCATACATAATATAAACCAAAGACCAATGTATCCATATTGCCTGTATTTTCACTGTCACACTGTAAGTAGAGGTGCCTGTATCTGGTGATAGGCCTTGTACAAGATAATCGTAGAATTCCTTCTTTCTTTTTGTTCCTTTATTATCCAGCCGGCCTTACTCTGTTCTCATACATCATGTCCATATACAATTTTAGAATATTGGTCAACCTCCTTTACTGTCCGCCCAGTGCCGGCCAGGTGGAGTAAAAAGTAGGATATTTCGTTTGAAATGTAGTGGAGTGAAAGTAAAAAGTCTCCCAAAATGGAAACACTTGAGTAAAGTACAGATACTTGAAAAAGGTACTTAAGTACAGTAATGAAAGTACATGTACTTTGTTACTGTCCACCACTGCTAACAGGTACATAAAATCAAGCATGCAGCCATGCAATCTCCATTGACAAACATGGCAGTAGAATGGATGTACAGAAGAGCTCAGTGACTTTCAATGTGACACTGTTATAGGATGCCACCTTTCCAAGAAGTCAGTTTGTCAGATTTCTTCCCTTCTAGAGCTGTCCCTGTGAACTGTAAGTGCTGTTACTGTGAAGTGGAACTGTATAGGAGCAACAACCAATCAGCCGCAAAGCAGTAGGCCACACAAGCTCACAGGACTGCCTAGTTCTGAAGCGTGTAGCAGGTAAAAATCATCTGTCCTGGGTTGCAACACTCACTACTAAATTCCAAACTACCTCTGGAAACAATNNNNNNNNNNNNNNTGTTTGTCAAGAGCTTCATGAAATAGGTTTCCATAGCCAAACAGCTGCACAAAAGCCAAAGATCACTATGCGCAATGCCAAATGTCAGCTGGATTGATGTAAAGCACACTGCCATTGGACTCTGGAGCAGTGGAAATGTGTTCTCTGGAGTGATGAATCATGCTTCACTATCTGGTAGTCTGACGGAAGAATCTGGGCGTGGCAGAATGCATAGTGCCAACTGTACAGTTTTGTGGAGGAGGAATAATGGTCTCCAGTGAAGGGAAATCTTAATGTTCCAGCACAAAATAACATTCTAGAGAATTGTGTGCTTCCAAATTTGTGGAAACAGTTTGGAGAAGGCCCTTTCCTGCTTCAGCATGACAATGCCCCCGTGCACAAAGCAAGGTCCATAAAGAAATAGTTTGCTGAGTTTGGAGTGGAAGAACATGACTGGCCTGCACAAAGCCCTGACATCTACCCCATCAAACACCTTTGGGATAAATTGGAATGCTGACTGTAAGACAGGCCTTATGCCTAACTCAGTGCCCAACCTCACTAATTCTCTTGTGGCTGAATGGAAGCAAATAAATCTACTGCAAATTCTACTGTTCCAAAATCTATTGTAAAACCTTCTCAGAAGAGTGGAGACTGTTACGGCAGCAAAGGGGGGTCAAACACCTTATTAATGCCC
>an_ja_ERV1
MSLTANRFSHTAIASVATPTVHSWDLSNKFQALCAAFPMCWSAHKLDCGAAPVPPLEVTGTMPSPVKQYPIKPQAVQAVNSIIQSLLSQGVIEPCASPCNSPIWPVQKPDGSWRLTIDYRTINAAADKLAPIVADPNTLLADIKPTHCIFSVIDIANGFWALPVAENSRAWFAFTHQYTQYTWTRMPQGFHNSPTLFHRAMAEILATVSWSQYGGTQCLQYVDDILLASSDSVSHFQALKALFRALERYNMKASPKKAQIAQDTVQYLGFTISQDSKQLTNDRRTAIATAPRPRTVRDVRKILGLFNFCRNHIPEFSVVAAPITALLKGPCRPLETVVWSPECEYAFTVLKSALTRPPLVSPALTYHSFYGQLLNKVTRLFLPSPMEVCNALLHIILLAWILWLLVFSTAVTVSAPLVSGAPLSVNVSHAVHNILTQGRFSRVSAARWTRWEAILLAPLITLIHSPAVNPATLLPVEGDGEPHECPLSPDSLTNAKISETPLRDNDLSLFVDGPRFYNGAHPVTGYAVVDISGQIIASGRLPNSDSAQVAELVALTHACELGSGKRLTVYTDSRYAFGVVHDFMVNWSYRGFLSSSGTPIKNGGVVQNLITASKLPAKLAVVKVKAHTKGQDAISLGNHWADEAAKAAALSDSISTYKMATIKMSGPTELDIAKLQNDCTRAEKWTWIENECTLHDDNIWRTQDGKVVAPLCILSLLCEVYHGAAHNGERTMRHNISLYWWAPKMTKVMKDFIRRCIICAQCNQGPKIKIMMKHQPRPTGPFQQIQMDFIGPLPKSHGKQHCLVLIDHFSALGRSLPCSLCKCHHHCEGNSVFCPRWGLPCFIDSDQGTHFTGKIMKQVCSYLGIKQKFHCPYHPQSSGLVERTNRTLKEKLTKVLLSKGGDWVQGLPAALIAMRATPNAVTELSPYELVTGRAMSLAPGLCKGSKDSLIVGDMLLKYCQNLNEAVKNLTTHALSLQTLKDEQKEGGQEVQKYEPGQWVMIKAPHPKSFQPRWQGPHQVLLTSESALRVTGIPVWIHHSRTKPCPSPEDTTKTADA*
>an_ja_ERV2_con
TGGCATACCCCTACTCCCTCGAACAACTAGTGAATAGAGGAATGTACATGCAGAACCTATCAGAACAGCAATCAACTTTCATCGGCCTATCGGCGGCAGACGAAAGGCTTGCCTCAGTACCTGCCCATTTGTGGGTAACATCCAAACATGATGTCTGGCTCATGAAGGGGGCTACTCCATTAGTGGTTACCCCAAAATCTTCCTACAAGAATCAATACGCATTGTGTACAGAAGCTGTAGAAGGCATTACCACGGCCTTTAAATCTCTATTAGAATAAGGTATTGTCATACTTTGCCCTGAATCGTCATGCAACACGCCAATATTGCCAGTAAAGATATCAGATGGCACCTGGCGATTTGTTCAAGATTTACATGCAGTTAATAGCATTGTGCATCTTAGAGCACCGGTAGCGCCGAACCCTGTTACTATTCTTTCAACTTATTTTACTGTGGTCGACCTAGCGAATGCATTCTTTGGTATACCGGTTAAAAAATAATCCCAGCACTGGTTTGCATTCACATGAAGGAAAGAGATACACGTGGCCTCGCATGCCCCAGGGCTACGCAGGATCCCCTACTGTGTTTTCTGCCACTCTCAAAGAAAATTTAGATGGTTTTGAATTCCCTGGCAAAACCCAGAGGAAAAATCTTTTGCAGATTATATGTGGTTGTTTCTCCTGAGTTGAATTTGAGAAGTAGGAGAAAAAGCCTTTGGTCTCACCTTAGTATTAAAAATGGCTCATTTGTGTCTAGGAGAAGTGAAAGAAACAACTATGAGATCTCTTCTTGGATTTTGCTTTCCTATGGGAAGCACCTTAGTGCAGTATGTAGATGACCTGATGGTGTGTTCCCCCGATGCTGAAACATGCCTCACAGATTCCATTGCCCTCCTGAAATATTTAGCTGAAGAAGGACAACATTAGTCCAACCAGAAGTTAAATATTTGGGTCACACTATCTCACACCAGGGTCGAACATTAGGAACAGAACACGTTGAGGCAATTTTAAAGATTCCAAAACCTATCACTAAGAAACAGGTAATGTCTTTTTTAGGCATGGCGGGCTACAGCAGACAGTAGATATCCAACTATGCCGAACTTACACAACCATTGCAAAACCTAGCACACGGCCATGGGTTAGCAGCCCATGATAAGGTCCAATGGACCGAGGAAGCGCTTATCAGTTTTGAATCAATTAAACAACAGCTGGCCAGCACACCAACATTAGGGCTTCCTGACATGTCAAAGCCATTCTCACTTGCAGTAGATGAAAATAATGGATATATGACTGCAGGATATATAATAATGGATATATGACTTTTGCAAGAACATGGGGCAAGACAAAGGCCTGTCACTTACTATTCTCAGCAGCTCTACTCAGTCACTTGGGGACTTCCCCCTTGCTTCAGAGCGGTAGCAGCAGCTTCAGCAGCTGTAATGGCTAGCTCAGCCCTTGTGGCTTATAGACCGCTCACAGTTTGGGTTATTCACGCTGTAGCTGAGATTTTGGTTAAACAGAAGACATCGCACTTGTCTAATGCACGCATGCTTCACTACCAACATGTGTCGTTATCCCCACCTAATGTAACTGAAAAGTTACTCTGGCATTAACCCTGCTACTCTTTTTCCTACTGATGAGGACGGTGAACCCCTTGACTGCATGGCGGCTGTAGAACAAATTCTGACACCAAGATCCAATCTACAGACACAACCTCTCACCAACCCCGACCTGATCCTATTCGTGGATGGATCCGCTAAAAGGGACCCTGATACAGGGGCCCCACAGATTGGCAATGCAGTAATAACACAACACAAGTGCATAGAATCAGCCCGTCTGCCAGGCCATCTCTCAGCACAGGCAGCTGAGCTGTTTGCGCTTACTCGTGCATGCATTTTAGCAAAAGACCGCACAGTTACTATTTATACTGACAGCAGATATGCATTCAGGGTTGTGCATGATTTTGGAGCCCTGTGGAAAAACAGAGGCTTTTTTACATCAACCGGGAAATCTATCACATATGCATCACTAGTCAACAACTTATTAGAAGCCATTCTGCTACCAAAACAGATTGCTGTATACGAGTGCGCTGCTCACACATTTAGGGATGACCCTGTCACCCAAGGTAATAACCATGTAGATGCGGCTGCCAAAACCACTGCAGGCAGCCTTGCTGCCTCAATTTTGCAAATGACATTGCTAGAAGAGGAAACTGAACCGCCTACTACCCCTTTCATTTCCTTTATAGAATGTCAAGCGCAAGTGACACCTGCTGAAAAGCGCATGTGGGCRAAAGCAGGAAMTAAGACTTCTAACATYTGGTATGGGCCTTGTGGTAAGCCMTGCCTACCGAAAGTGTTCTTCCCTTATTTTGCAAAGTTGACACATGGAAAGGATCAWGTKTCAAAAGCGGGRATGGYAGCAACAATACAACAGCACTGGGCAACACARGGCTTCTCAAATTACTCAAAAATKTTTTGTGAAAAATGTGTTATTTGTGCAACCCACAATGTCGGTAGGGGCCAACCAGTTACCAAGTCCAGTCATCCTGCTCCTACCGAACCATTTGAACATTTAATGATGGATTTCATTGAACTAACACCAAACGAAGGAAARAAATATTGTCTTGTAATTGTTGACGTTCTCTAAATGGATTGAAGTTTTTCCCACAGCTAAAGCAGATGCATCAGCAGTMGCAAAGGCCCTGATCTCAGAAATACTGCCCAGMTGGGGAATCCCGAGAAGAATATCCTCTGACAATGGATCACACTTTGTCAACAAAGCACTAACCGCACTCTCTGTTTATTTAGGGTTTGACTTGAAGAACCACTGCGCCTATCATCCACAGAGTGGAGGAGCGGTAGAACGTGCAAATGGCACCCTAAAAAACAAATTAACTAAAGTAATGACTGAAACGGGACTGGGTTGGGTAAAAGCCCTACCCCTGGTGTTGTTGGCAATGAGGGGACGCCCTCATGGAGCCACTAACCTTTCTCCTTTTGAAATCTTAACAGGGAAACCAATGAAAACRGGAGYGTCCGTGCCCAGACCTCTTAGCCTAGGGGCGGAGGAAATGAGCAACCAGATGCTAGAATACTGTGTGCAGCTAACTAAATCTCTCCAGTATATTCATGCACAGGTAAAAGAGGCGCTACCAAAACCAACAGAGGGACAACTACACAACCTCAGRCCAGGCGACTGGGTGGTGRTYAAGGAYTTCCGACRCAARCACTGGCACCAACCCMGGTGGTGGGGACCATTCCAGGTGCTACTCACYTCCAAAACAGCAGAAACAACAACACAGTCCAACGGCAGGACTTAAACAATAGCCGCTCCTAAAGTTACTTTTTTATTTTACTTTATATAGTTATCATAAAATGATAAAAGGGGGGACTGTGTTGGTATAATTCAAAGTAAAGATAAGTGTGTCGTATGTCTACATTTTGACAAGTGTGTGTGTGTGTGTGTGCAAAAGAGGCCTGTAGCAGAGACGTGCTACAGGATGTGCCGACCACAAACACCTGCCTGCTCTCTTGTGAAGTAAGACAGAGAAATGATTCTGAGAAAAGAAGACAGGTCAAGAGACAGACAAGCCACCTCTGCACACATCTGCCAAGATATCATTTGTAAAATGAATATTACTGAAAATGCACATGTATCCCATTTTATCAGTTTTTAATGACACCCTGTCACTGGTTATGCTATAAAAAAGGAAGTCTCTGGGCTGTGTCTCAGAGCACTAGGTAAGAGTGTCTCTCAGGATAAGCTTATGTTTGCAAACATTAAAGCTTGAAAAGGATATTGTGTATAAGTCTTCTCACCGCCGGTGGATGTAGATAGAATTTCCACCACAGTATCTGCCTCTGGGTATTAGGTTGCATAATCCACTAGGACTAACACAAAGCGATGGCACTTCATTTTAATGACCCCATTAGGTCCATGCCAGTTCTTTCATAGCAGACCTTGACTAATGGAAAAGGATGCAAAGGAGCTTTTGGGATGGCCGCACTCTGAAATTAAAGCATAGAACATTTAAAAAAAAGAAATCATGGAACTGTACTGTTTAACACAATTTCATATAAATTTTCAGCTCATCAAAGTAGCCACCTTTTACAGGTATAACAGTTGAACACACTCGTGGCATTCTTTCTTCAACAAAAATCAAATATTGTTTGGAAAGTTCTTCCCAACACTGTTGCAGAACTTCCCACAAATGTGTTGCACTTGTAGGTTGCTTTGTTTTCACCCTTCTGTCGAGTTCATCCCAAACCAGCTCGATGGGGTTTAAGTTTGGAGACTGTGCTAGCCATTCCATGATTTCAAGGTTCTCTGTGGTGGACAGTAACGAAGTACATGTACTTCATTACTGTACTTAAGTACCTTTTTCAAGTATCTGTACTTTACTCAAGTGTTTCCATTTTGGGAGACTTTTTACTTTCACTCCACTACATTTCAAACAAAATATCCTACTTTTTACTAGACAGGCGATTTGGAACACAGAGAGACAGCTTAACAGTCCAATTACATCTTAAGACCATATATCGGCTCGTCTATCAGCAAACATATGCCTCAGCCACACTCAGAATTTCTCAAGAATAATAGTATTTTCCAAGAAACTATGAAATTCATTGATAAAATTGTACTACAACACCGAAAGCATCATGTGTGGTATTACAAGCTGACATCATTTTCTGGAGTAAGACCGGACCAGAAGATTCTGCACATGTGTTATTTATGGCGTTGCTGCCCTTTTTAGTACAGTCTGGCTTGATTGAGAATTCTTTATTCAGTAGGTGAGAGTATAAGCTTTCTAACCATGTATAACTGATGTCTGATTTTGCTTTTGAAATAGCGTTTTATAGGTCAACTGAAAGTTCTCATCATTGCATTCACTCTGTGTTCGAAGACGCTGCACCTGACGAAATGTTGTCAATGATTTTTCATTTGGAATAGCGTTTTTATCGCACTCACTTCCGTATTCAGCTATAACCTGTTGCCTGTGCTATATCCTTTCTGGTGGCTAAGTCGCCAGGAAACCTCAATGTATTTTGATATTATATAGTGAAATATTGGAATTGATGGTGCCTTTGTTCCTTTTTTAAATTATTTTTATTAAACTGTGAATTTGTATTTATACCATAGTTCTCACTCTTACATACTGTATGTTAGGAGGTGAACAATTTATTTCAAATTTTGATTCATCGGACCTTAAGACCTTCTTCCAGTCTTCAGTGGTCCACTGCCGGTGCTTCATGACCCAGGCAAGCCTCTTTTTCTTATTTTGCCATTTTAGCAATGGCTTTTCTACTTCCACTCGACCTGTCAAACCATGGTGTAGGAAACTGTATTCACTGACACATTGGCTTTCTTTGCAATTTCTCTAAAGGAAAAACCTACACTTTTAACACTAGAAGTGCCAAGATGGGTAATTTGATCATATTGAGATATTTCCAAGTTTGGGATATTTTTTTAATTCAGTTACTAACAAGCTACAGCATCCGCATTCACTAACTTTTCCTATTTGTTCTTTACATAACAGTGTTGCAGGAATGTCAAAGTCACGTTTGGAAAATGTTAAAAACACCTTATTTCACCTGTGTGTGTGTTATAACAGTGTTGTTACATTTCGGCTGTCTTCAGACTAACAAATTAGTTCTCCTTCACCACACCAGGGGGCGCAAGGATTCACATTTCATCGCGGTGGACATGCTGTTGCATTTTTATTTATACGAATATGTGACAGGAGACAGAAAATCAGACTTATGTCCAGGAAAGTTGATTTTGAGTTTTTTATAGCATATTGTGGCATCACCAGGGGACAGGTAGTAGAGGGGTGCTACATTCCCCTACAGGTTCGCAGCCACATCTCAAAATGGCTGCCGTGACACACACTACACCTCCCAGAATGCATCAGGATTGGATGCCACATTGCAAAATGGCTTCCGCGGCACCCACTACATCTCCCAGAATGCCTCACCACTCAGACAGGCGTAGGTGCTTAAGCCACCTAATTGAAGCAGGACTTGGAAACTTGGAAAAGGCAGAACAAAGGGAGCA
>an_ja_ERV2
MKSYSGINPATLFPTDEDGEPLDCMAAVEQILTPRSNLQTQPLTNPDLILFVDGSAKRDPDTGAPQIGNAVITQHKCIESARLPGHLSAQAAELFALTRACILAKDRTVTIYTDSRYAFRVVHDFGALWKNRGFFTSTGKSITYASLVNNLLEAILLPKQIAVYECAAHTFRDDPVTQGNNHVDAAAKTTAGSLAASILQMTLLEEETEPPTTPFISFIECQAQVTPAEKRMWAKAGXKTSNIWYGPCGKPCLPKVFFPYFAKLTHGKDXVSKAGMXATIQQHWATQGFSNYSKXFCEKCVICATHNVGRGQPVTKSSHPAPTEPFEHLMMDFIELTPNEGKKYCLVLTFSKWIEVFPTAKADASAVAKALISEILPXWGIPRRISSDNGSHFVNKALTALSVYLGFDLKNHCAYHPQSGGAVERANGTLKNKLTKVMTETGLGWVKALPLVLLAMRGRPHGATNLSPFEILTGKPMKTGXSVPRPLSLGAEEMSNQMLEYCVQLTKSLQYIHAQVKEALPKPTEGQLHNLRPGDWVVXKDFRXKHWHQPRWWGPFQVLLTSKTAETTTQSNGRT*
>an_ja_ERV3_con
TGGCACATCTCATATCTCGCTGGGGTCAGCAGATAGAAATTGGAAGATAATGGGACCCTGGGTAGAAGCTAAAGCAAAGGCTAGAGACTGGGTAGAAGTACAGATTAATGTATTCTGGTCTGAAAGTATGCAAACTTAAAATTATACAGTCAATCAATGTATGCCAGTAGAGAGAGGAACCCACTCTAAAAACTCCTAAAAGCAAAGCCCCAGAATTAGACATTCCTGAATATTTGAAAACAGTACCAGATTGTGTTTGGGCAAAAAGTAAATTTGATGTGGGCTTGTTACAATCAGCCATGCCTCTAGTAGGGATGTATCCGAATCTGAATACCGTATTCAGGAAAGCACGAATAATGCGATGGAAACTACCCGAAGTTGCTCGTTATTATTCGGATTCGGGGAAAAAAGTCAGCTCCATGACGAGTTCTCATAGCCTCTAACGTTACGGGGGGAGAAGGGAGAGGAGAGGAGAGAGGAGAGAGAAAGAACCAGTTACACACACCAACAAACTTTGAGCCACTGCGTTGCAAAACGTTTAATAAGTTCTATGCGTCAGCCATTATGACAAGTGACCGGGAGAATGAAAATACTGGGACGGAGGATGTGAAAAATAATAAACTTACAGAAACATAAAATAAACACTAACAGCAAACAGATACTAATACAGACTACAACAGGTCTTGGCTATAATGAACACGAAATTCATTCATAGTAACAATTGCCACCAAGGGAAAATATGAGCACCTCAGATGGTTTGCAGTTTATCCAAACTTAGTTCAGTAGGGGAAAATAAATAAATAAATAAAAATAAAACAGTTCTAAAAAAAAAGTTCATGTAGGCTATTACTGTTATGTAATTACTGCATGTAATTCACGTTTCCCTAGCGAAAGCATCATTGAAATGTAAGATTATTCCCAACTGAAGGATATGTTTCTATATATCTTTACTGTAAATAGTATTTCCAATGCAAAACAGAATGTTTCGATTTATAAAACATTTTTTTCTGTTTCTGATTGTTCAACATACCCCAGTTAAAGGGGGGGGTGCTGGGGTTCAGACATAAAACTTAGTTTAGTTAAAAAAACAAAGAGAGAGAGAGAGAAGTACAGTATGAGGATGTGGAAACATATTTCATAATTAATTATATGGCATTGCATTGCCAATGAATATTAGGTTAGAAAATACAACATTTGTCTGATTTAACGTGACTTCCAGAATAAACCACGCCCACTTCCTGTCTTCTATCCGAATACAGATACAGATAATTTTGTTGAACAGATACAGATACAGATACAGATACAGATAATAACGTCTCTGCACACCCCTAGCCTCTAGTGGGAGTGCCAAAGGGTTCACATATGCCATGCAACCCTCAAAACCATCTCAGTGCTGATGCAGTGAAGGGAATTGAGGCAACACATGATGCTCTGGTGGCAAATGGTATAATTGTACCATGTCAAACATCTCCATGTAATACACAGATTCTGCCGGTAAGAAAAGCAGATGGCTCTTGGAGGTTTGTACAGGATCTAAGAGCAGTAAATGCTGCTGTATTGCCAAGAGTGCCTGTTGTTCCAAACCCAGTTACTATTCTGATGTCATGCCCACCTACGTCCACATATTTTACTGTAATTGAATTGCCAAATGCATTTTTCAGCATATCTGTAGAAAAGGAGTCACAGCATTAGTTTGCATTTGCCTACAAGGGAAGGAGGTGGACATGGACTAGAATGTCTCAGGGTTATGTAGAATCTCCAGCAATGTTCTCCGTGGCCCTAAAAGAAGCATTAGCAGGTTTTGAGCCAAAACAAGGAAGTACTCTTGTGCAGTGTGTCGATGATTTACTGTTGTGTCTCCCTAATGAAGCAGAATGTAGAGCTGATTCATTACAATCATTAAATTACTTACTGTAGCTGAAACTGATCAGAAAGTATGTTTAAAGTTTGCAGTTTTGCAAAAAGAAGTGATATATTTCAGACACAAAAATGGTCTTTTAAAAAAAAAAGGTCTATCTAAACAAAAATGGTCGGAAATTGGCAGACGACCGAATTAAAGCAATTCTGAGCGTTCCTAGGCCTGAAACAAAACAGCAAATGATGTCATTTTTAGGTTTGGTAGGATTTTGTCGAAATTGGGTTTTAGACTTCTCTGCAGTAACTACACCGCTGCAAGATGCCATACATGGCACCCCTATGAAAATGAGGGATAAGATAAAATGGACTGATGAGCTTGACAAAGTGTTTTCACAAATTAACACTGGCTGTGGCCCACACTCTAGGAATTCCAGATTATCACAAACCAGTTAATTTGTATGTTGACGAGCGAAATAGCTATATGACTTCTGTACTGACCCAGGCGCATGGAAATCGACAAAGACCAATTGGGTATTATTCAAAGAGACTTGACGCGGTATCTAGGGGACATCCAGCTTGCCTTAGAGCTGTAACTGCCTGTACATTGGCAGTTCTATTCTCTGCCATTACAGTGTATGTGAGTCACGCAGTAGCAACAATATTGACTCAAGCCAGAACAGGGCACCTCACACCAGCTCGCATGACACATGCCACTAGCGTTTTGCTTTCCTTGCCTCATCTGACTTTGAAGCGATGTGCTATGCTTAACCCTGTCACTTTGCTTCCTACAGAAGATGATGGAGAGCCTCACGACTGCATGTCTGTTGTTCACGCTATCTCCTAGGCCAGATCTGCAAGACATGCCACTCCCTAATTCTGATGAAGAGTGGTTTGTAGATGGATCGGCCATGAGGCATCCAGATACAGGTGGACTATTTGCTGCATATGCAGTATGTACTAGGGAAAGAGTAGTAGAAAGTGCAAGACTGCCAGGCCATTACTCAGCCCAGGCAGCTGAATTATCTGCACTCGCGAGAGCCTGTCATTTGGTAGCAGGCAAGTCTCTCACAGTATACACTGATTTGCGCTATACATTTGGGGTAGTACATGATTTTGGAAAGAAAGAGATTTTCTCACATCAAGTGGGAAACCAGTAGTCCACCACTTGCTAGTGAAAAACGTGTTGGAAGCAATTCTTAAACCTACTGCACTAGCCGTCAGTAAATGTCAAGCCCACACCAGAAAAGATAATGCAGTTTCGAAAAGAAATGCCGCAGCCAATGCAGCTGCAAAATCAACTGCAAAATCAGCTGCAAGTTCTCCTTCTGCCCTCGTGTTACAGATGGTTGTAGAAAGTGTAGTTTTGATGTGTTTGATGTAAGTTTGCTTTCTTCATTGCAGCAGTCAGCCAGCCCACAAAAAAATGTGGAAACAAAAGGGTGGCTCACAGAGTGCAGATGGACTCTGGGGAGGCCCCCAAGAGAAACCAATATTACTACATGCCTGTCTCCCTTTCATGGCAAAATTGGTTCATGGTGTGACTCATGTCTCAAAGACAGAAATGATTAGACAGGTGGAGTCAAATTGGTTTTCTCCAGGTTTCGCTATGATTGCATCTGATTTTTGTGAGCGATGTGTAATTTGTTTGCAGAATAATGTTGCCAGAGGAATAGGTATGAGCCCAGTGGCCCATCCTCCTCCGTCTGGCCCATTTACGCATTTAATGATGGATTTTATTGAGCTTACACTATGCTGTGGATATACAGTAAATATTGCCTTGTGTTTATTGATATTTTTTCAAAATGGGTTGAAGCTTTCCTCTGCTGTGCAGCATCTAGTGCATTGGTGGCAAAGGCTTTAATGAAGGAAATTATGCCCAGGTAGGGCATACCAGCAAAGGTGATGTCGGACAATGGCGCTCACTTTGTAAACTAGGTGGTCCCATCACTGAGTGAAATGTTAACAATGATTTGAGAACATACTGTGCCTACCACCCAGCGAGTGGTGGCACAGTAAAGAGAGCCAATGGGACAATGAAGGCCAAACTAACAAAGGCTATGGCTCAGACTAAATTAAATTGGGTAGCTGCTCTCCCTTTTGTGCTATTAAGCATGAGAGGCAGGAAGGGGGTGTTAGGTATCTCCCCCTATGTGGTTTTAATGGGACGCCCTATGGCAGTACCACATGCTCTGGCGTCCTCGCAACATCTCATCTTACATGGAATAGATGAAGGAATGGTGTCACATTGTAAGGCATTATCCTCTGCTCTCAGAACTGTACATGCACAGGTGAAAGCAGCTTTCCCATCCTCAGCAACAGGACCGCTACATAAGCTACAGCCAGGTGATTGGGTGGTGGTGACCTGAGGAGGAAGAACTGGTCTACCCTGAGGTGGAGAGGTCCATTCCAGCTTCCGCTGGTCACCAACACTGCAGTCCAAGTAGCTGAAAGGGACACCTGGATACATGCGTCTCATTGTAGACGTGTGAAAGAGCCTGTTGATGAGAAACGCCTAGAACCCTTTTCACAGGTTGGGCTGCGGGAAATGGACAGCATTGGGATTCTTCACAATCATTGCATTGTGTAGTACCGTCCCTATTTTGATGAGTGAAGGGAAGTCCAACAGCAGGACTTAAAAAATAGC
>an_ja_ERV3
MPCNPQNHLSADAVKGIEATHDALVANGIIVPCQTSPCNTQILPVRKADGSWRFVQDLRAVNAAVLPRVPVVPNPVTILMSCPPTSTYFTVIELPNAFFSISVEKESQH*
>an_ja_ERV4_con
TATATGAACCGCTTGTTTAATTGTTGCACTAGGAATTCTGGCATGCCAAATCCAGGCAGGAATGATCYNRCYTTCCTTGCATTAATTATACAACAGTATGGTGACATAGTGAATGGTGCAACAAAGTTAGCATTAAATMTAAGGCAAAAAGCAAACAATTTGACTTCTGCTGATGTCTGTAGTCTTCTRTCTAGTTGGTATGAAACTACACATAATGCCCCCATGAACAAAAAGAAGGTTTCAGCTGTTGTCACTAATGAGGGTCGTAAAACATCTAGAGACRCTTGCCACAACTGTGGTAAGATTGGGCATTYTAAAAGGGACTGCTGGTCAYGGGGTGGGGGTGCTGTGGGGCAGAGTCCAAGGCAGCAAAACACAGGAAAAGYTGTAACACAGTCAGAAATYTCTCCTTCTGCTCCAACTCTGACCTATGAGGATATGAATAATATGCTGCATGAGCTTAAACAAATGGTCGCACAAACACATTCTGCTGCTGCACAGAACACTAACACTATGACTGACAATGCATACTTGAAATCATAGGGGTGCCTGGCCTCTGTGCAATAAAGTGGGTGATTTGAAAGCAGATAAATTTGGCAGACCTAGTATTGAAGTTTCGGTTAGAGGCCACCGGGACAATTGGTTAGTAGATACAGGTGCTGCAATCACCCTAACACACTTAAATTTCCCTACCACTGGCAGGACCACAGAGTTAACTGGAGTAGTAGTGGYGTAATTACGGCTGCACAATCCATTCCTATTGCAGTACAGATAGGCTGTGATGAAGTGTTACTAAATGTTTGGATGTCTAAAACACATGAAGACTCAATCCTTGGGGCTGACGTTATGAAGGAGAATAACTACATTGTTGATCTTGCTAATCAAACCCTGTGGAAGGGTGAAGGAGATGTGGGTGGTTGTGTTGTTATTCCTGACAGGCATGMAGTAGCTACAGTTAAAGGTGTGCTTGCATACGATTTGCCTATGCTTTTGGGTACAAAAAACAAAAGCCTTGCTGAAGTATTAATGCGACATGAGGATGTGCGGRMTGGACACAAACATGATTGTGGTAGAGTGACAAACATGGAAGTACATGTACAAGGCAATGATCCCCCACCRCAGCGGCAGTATAAGTATCCCAAGGAAGCAGAAACTGAAATTTCCCAAGTCATTGAATCTTTGCAAAGTCAAGGAATACTAYGTACATGTGTATCAACTGTGAACTCTCCAGTGTGGCCTRTAAAAWAKCCAGACAATTCTTGGAGATTAACTATTGATTATAGACAGATTAACTCTACTACGCCCCCTGCAACTTCTGTAGTATCCAGAACCCCTGACATAATGGCTAACCTACAGAGCACAGCTRAAGTGTATTCAGCATTAGATGTGTGTAATGGCTTTTGGTCTATTCCAGTGCATAGGGATAGTCAGTACAAGTTTGCATTCACATTTAAGGATAAACAATATACGTGGCGTGGGCTCCCTCAAGGTTTCCACAACTCACCAACTTTGTTCCACCAATGCATGGCTGACATTTTGAAAGGACTGAGCAAACCACAACAAGTAATCCAGTATGTAGATGGTTTGTTGATCCAAACAGAAACTGAAGAAGAACACATTGAACTCCTGGGAGTACAAATAACTGAGGTTTGCATTACAAAGGTAAAGGCTCRTCAGACTCCAGGTAAAAGTGAAGAGGGTGATCACAMCAACCATGTTGATGAGTTGGCAAGAATTGCTGCAAAGAATGGTGAAACATACAAGGAGCAATCAGCTCCTCAAATAGCCATAGTGAGCAAATCAGAAATACCCATAGATCTTGTTACATTGCAAAATAAAGATCCAGAGCTTGAAACAATAGAAAAATCTTTGATAGAAGGCAGAACCCTGCCTCCAAGTTATGAAAGAGAAAGAAAATTCCTTTCCATAAATGAGGGCCTCCTAGTTCACAAGAAGCCTGTAGAGAGGTGGGTCACTCCTAGCTTTATCAGAAAGGATATTGTTGAATATATGCACCGCACCAGTGGACATGCAGCARCTGAAAAGGTCATAGGTATGGTGYGAGAGTCACATTGGTGGTCAGGTATCAGGCAGACTGTTGAAGAAGTTTGCGACCGGTGTTTGATCTGTGCACAGATGAATCCTAGCCCACAAAAGCGTAAAGCCTTATTGGACAACCACTTTCTGTGGAAGGCCCATGGATTAATCTGCAGATTGATTATGTAGGACCTYTTCCACCAGCTAAAGRGGGGTACCATTATCTGCTTGTAATTGTGRACATGTTCAGTAAATGGGTAGAAGCATTCCCTATTAAGAAATGCACAGCCGTTGCCACAGCCCGAGTTTTGTGGGAACAAGTATTTTCCAGATGGGGATTTCCTCGCAGACTGGAAAGTGATAGAGGAACTCATTTTACTGGCCAGGTGATAAAAGACCTGTGTGGTCTTTTGGGCATCTCCCAGAAATGGAACATACCCTACCATCCACAGTCATCAGGAGTGGTAGAGAGGATGAACAGGACCATCAAAACAGCACTGAAAAAGGCTGTCCTTGAGGCTGGGACAAACTGGTGCAGTCATTTACCTGGCATCTTAATGGCCATTAGAGGGACTAACAGCAAAAGTACTGGCATCTCTCYCCATGAAATAATGACAGGCAGAAAAATGCCACTACTGCACCCCAACATGGGTACAGTACCCCAGCCGATCCAGGATYGGGTGAAACGTGATACTTTTCTGAAAAATGTGCAGAGACACTTGGAGGACAAATTCCTCTTTGCTGCTCACAGCATGGGCATTGTTTACCAAACCAACAAACCTAGATGGGATGATGGTGTAAGACCAAATACACATACATTTGAAGTTGGRGATCAAGTCATGGTCAAAAATTACCTTCAGAAAGGGCCTTGGGATGCAAATTGGACAGGGCCACATGAAATTGTGGATACCTGCAGGGAGGGCAATCTTAAGGTTACAATGAAGGGGAGGAAAAGAATGGGGTATAAATGGTATCATGCAAACCAATGCAAATTGTACCCAAATGTTAAATTGCCATAAGAGTAAATACTGCACTTGATGTTTTTCAGGTATCAAGACACGAGGCAGACTAAAAAGAATCAAGGGGGGGATTATGGAACACCAAGATGGGTATTTTTTTGTTTAGGTATTTTTTGTTTTTTCCTTTTAGTATATTTGTTATTTTTTCTTTTATTCCAATTTTTTGTTTTTTCCTTTTATTATATTTATTATTTTTCTTTTATTCCAATTTTCACATGCCAAAATACAACCAATGGCTGCATGATGCACAGCAATGGGACCGCATTTCTCAGCCACAAAAACTACAACGTAACCAGCCATGCTTCAGCCACATGCCAAAGACTGTTTACTGATGGAAGTGAAGAATGCCAATGTCATAAAGGATTTACAGGTGATGGACTATCTACCTGTGTGGATGTCAATGAATGCAGAGCAGGACAATCTTGTGGCAATAATCAGGTTTGCATCAATACACTGGGAAGCTACAGGTGCGATGGACAATGAACAGTGGTCAAGTATGCGAGAGAAAAAAAATGCCCTCGGATGTAGCAACTAGATCCAGGTCTGCACCTGTACAGTGCCAGCATATCTATATAGTGACAGAATAAGTAATATGCATATTTTAAGAAGG
>an_ja_ERV4 MVSRYRCCNHPNTLKFPYHWQDHRVNWSSSGVITAAQSIPIAVQIGCDEVLLNVWMSKTHEDSILGADVMKENNYIVDLANQTLWKGEGDVGGCVVIPDRHXVATVKGVLAYDLPMLLGTKNKSLAEVLMRHEDVRXGHKHDCGRVTNMEVHVQGNDPPPQRQYKYPKEAETEISQVIESLQSQGILXTCVSTVNSPVWPXKXPDNSWRLTIDYRQINSTTPPATSVVSRTPDIMANLQSTAXVYSALDVCNGFWSIPVHRDSQYKFAFTFKDKQYTWRGLPQGFHNSPTLFHQCMADILKGLSKPQQVIQYVDGLLIQTETEEEHIELLGVQITEVCITKVKAXQTPGKSEEGDHXNHVDELARIAAKNGETYKEQSAPQIAIVSKSEIPIDLVTLQNKDPELETIEKSLIEGRTLPPSYERERKFLSINEGLLVHKKPVERWVTPSFIRKDIVEYMHRTSGHAAXEKVIGMVXESHWWSGIRQTVEEVCDRCLICAQMNPSPQKRKALLDNHFLWKAHGLQIDYVGPXPPAKXGYHYLLVIVXMFSKWVEAFPIKKCTAVATARVLWEQVFSRWGFPRRLESDRGTHFTGQVIKDLCGLLGISQKWNIPYHPQSSGVVERMNRTIKTALKKAVLEAGTNWCSHLPGILMAIRGTNSKSTGISXHEIMTGRKMPLLHPNMGTVPQPIQDXVKRDTFLKNVQRHLEDKFLFAAHSMGIVYQTNKPRWDDGVRPNTHTFEVGDQVMVKNYLQKGPWDANWTGPHEIVDTCREGNLKVTMKGRKRMGYKWYHANQCKLYPNVKLP*
>an_ja_ERV5_con
AAAATAACCACTGGAGGATAACAAGGACATTTTTTCCTACATAACTAGGTACAGGTTGTTACCGATATTACCGACTATTTCATATATAGCTGCAAATCTGTTTACGCTTTCTTGTCTGTCGAACGAAGGCGGTAGCTAATAGGTGCTCTCACTCTAGCATTAGCGATAGACGCACATCAACCGATTAACGGTTACGTTTATTATTTTTTTGTCACCTCAGGTGGCCCACCTGTTGCTAGGCAGAATTCATAGGGGCAGAAACATTTCTGCCCCTGCCTAAGGCAACCACACTAAATATGTGCAATATTAATAGTGTGTTTGCCTAAGGCAACCACACTAATAATAAATATGTGCAATAATGCCTAAGGCAACCACACTAAATATGTGAGATAATAGTAGTGTTGCCAAAGGCAACCACACTAAATATGTGAGATAATAGTAGTGNNNTTGCCTAAGGCAACCACACTAAATCTGTGAGATAATAATAGTATAATAGTAGTGTKWTTGCCTAAGGCAACCACACTAATAAGCAACACACTCGGAATTGTCTTATCCCGCCCCATTAAATGCAATGGCTCAGAGGTTGCTTTATGATTTCAAACTGCTTTCCTAACGGCTATTTTGCATCCTGCGACTTGGGTTATAAAAGTGAATATGTACAGATTTCTGGACGTGCTGATAGCAACCACCCTTTCTCATATTAAAGTCAAATACGCAAGATAGGGCACTTATACAGTATGCTAGCAAATTTATGTCAAGTTCCATTCAGCAAATTTATGTCAAGTTCCATTCATTTATATGGGGTGGTCGATACACACGTCCTCTTAGCAACCAAAAGCTAGCGCTGGACCACCTCTTATTTGCTGGCACAGAGAAAAATCGCGAAAGTACTGAAAATAACCACTGGAGGATAACAAAGGTACAGGTTGTTACCGATATTACCGACTATTTCATATATAGTTGCAAATCTGTTTACGCTTTCTTGTCTGTCGAACGAAGGTGGTAGCTAATAGGTGCTCTCACTCTAGCATTAGCGATAGACGCACATCAACTGATTAACGGTTATGTTTATTATTTTTTCTCAGGTGGCCAACCTGTTGCTAGGCAAAATTCGTAGGGGCAGAAACATTTCCAGATGTTACGATAATCTTGCACCACAGCGCCACCTTTGGTGGGGCACTGCCCCACGTGCCCCTAATGTAAAAACGCCCCTACAGACAACTAACTACACCACCTAGCCAACTAGTTAGACTAACACTTTACAAAACACAAAATTCGAGTTCGAAATATTTCGCAATAATTAAACGTGACTTTGGAACCTATAGACTAATGTTAACTTTATGTAACCCTGGCTTGAGTTTGCTAGCAAGCAACAAAAATGACTCAGTCACAATGGGAAAACAGATAAATAAACGTTAGCGGGACAAAAACTCTGTAAATTACCCACTCTACTTTTACCTCAAATCTAACGATGTGTGATCTCGATTAAGGCTAACGTTAGCGATAACATGTCATTAAATTTGGTTAGCTGACTAACTTGCTGTTTATTTCTCACAAACTAAACCAGGTTAAAACCTAGTGGCTGGACCTAACACACGTGATCTGGCCGGATAATGGTGTAACTTCATTACTCAGTCAGATCACTCAGTCACTTATTCACAGACATTTGCGTTTGTAGGGCTGGCCCCCCTGTTGCGGTCCAGCCAAAAATGGAAGGACATGGGACTGTGGATAAAAAATTGTTGTCTCACCACTGATTGGGTAACCAGATTTAATGGCAGCCAATTTTCGCCATCTCTGGGCGTCATGGCATATCCTTATTCCCTCGAACAACGAGTGCATAGAGGAATGTACATGCAGAACCTGTCAGAACAGCGTTCAACTTTCGTCAGCCTATCAGCGGCAGACAAAAGGCCTCAGTACCTCCCCATTTGTGGGCAACATCCAAATATAATGTTGGGCTCATGAAGGGGGCTACTCCATTAGTGGTTACCTCGAAATCTTTCTACAGGCTTTGTGAAAATCAATACCCATTGCGTCCAGAAGCTATACTAGGCATTGCCCCAGCCATTAAATCTCTATTAGAAAAAGGCATTGTCATATCTTGCCCTGAATCGTCATGTAATACAACAATCAGTAAAGAAAGCAGATGGCACTTGGCGACTCGTTCAAGATTTATGCGCACTTAATAACGCCGTGCATCATAGAGCACCAGTAGTGCCAAACCCTGTTACTATTCTCACTCAGGTCCCAGGAAATTCAGCTTACTTTACCATGGTCGACCTAGCGAATGCATTCTTTAGTATACCAGCTGAAAAAGAATCCCAGCACTGGTTTGCCTTCACAGATGAAGGAAAGAGATACACGTGGTCTCACATGCCCCAGGGCTACGCAGAATCCCCTGTTGTGTTTTCTGCCGCTCTCAAAGAAAACTTAGATGGATTTGAATTCCCTGGCGAAAGTGTCTTGGTGCAGTATGTAGATGATGGTGTGTTCCCCCGATGCTGAAACATGCCTCACAGATTCCATTGCCCTCCTGAAATATTTAGCTGAAAAAGGATACAAATGCAGTTTACATAAGCTACAGGTAGTCCAACCAGAAGTTAAATATTTGGGTCACACTGTCTCATACCATGGTCGAACATTAGTAACAGAACGCATTGAGGCAATTTTAAAGATTCCAAAATCTATCACTAAGAAACAGGTAATGTCCTTTTTAGGCATAACGGCCTACTGCAGACAGTGGATACCGAACTATGCCAAACTTCAGTGTTGGGGAGTAGTGAACTACATGTAGTTAAACTACTAGTTCAATTACATTTTTTTCTTTCATCCTGACCGCTGTGAAGGCATGCCCAGGCAATGCATTCGTCAGGCAGCCACCACCACACACTTGACCTTTGTGTAGTGCATGTGCAAAAGTGCGGGCGTTGCTCAGTGCTCACACAACGATAGCGTCATCATGGATAAACCTCCCAAATCTCAGCCTGAGGAAGAATCACCATGGCCATACTTAAGCAAATACATGACCCTGACTACCTCCACAGACAAAACCTCCGTTTTTACTTGTGAGCTATGCAAGCCGAGAGTAATACACTCTCTACTTATAAAGGTGAGTGTATTAACATTGCCTTTGCTAGCCAATTTAGCAAAGTTTATATAAGTTAGTCACATTGTAATATTATGTACATGCAAGTGATTTAATTCAGTGAACGTTAAGGTTAGTCTAATTAAAGTCTGGAGCATTAGTTTGTCTGACAACAATTATGTTCTATCAAAAACTAACATGTTGATAACCAGCTAATGTCAGGTTTGCATTTTTTGCTGGCATGTGACTTTTAATTTCGTATCAGTACATTGTCAATTTGATCATTTTTTTACAAAGTAGTTTGAACTACTTTTTCTAAGTAGCTTTAGTTAGCCAAACTAGATTTCTCCATAGGGTAGCTTTGTTGTAGTTCAACTTCTTCCAGTGTGAGTAATTGGTAGCTTGCAAAGCTATGAACTTACACAACCATTGCAAAACCTAGCACACGGTTATGGGTTAGCAGCCAATGATATGGTCCAATGGACCGAGAAGCGCTTAACAGTTTTGAATCAATTAAACAACAGCTGGCCAGCACACCAACATTAGGACTTCCTGACATGTCAAAGCCATTCTCACTTGCAGTAGATGAAAAGAGTGGGCATATAACTGCCGTCCTTTTGCAAGAACATGGGGGAAAACAAAGGCCTGTCGCTTATTATTCTCAGCAGCTAAACTGCCTCAGCAGCTGCCTCCCTACGCCGGGCACCCACCGCACGCGTCGCGTAAGCAGCTGCGGTGGGTGCCCGGCTTTAAGTAGCAGCAGCCTCAGCAGCCGTAATAGCTAGCTCAGCCCTTGTGGCTTATAGGCCGCTCACTGTTTGGGTTACTCACACTATAGCTGAGATTTTGCTTGAACAGAAGACATCGCACTTGTCTACTGCGCGCATGCTCCACTACCAACATTTATCGTTATCTCTACCGAATGTAAATGTGAAGCGTTGTTCTGGCATTAACCTTGCTACTCTTTTTCCTGCCGAGGAGGACGGTGAAACCCATGACTGTGTGGTGGCTGTTGAACAAATTCGGAAACCAAGACCCGATCTACAGGCACAACCTCTCACCAACCCGGACCTGATCTTATTCGTGGGTGGATCAGCTAAGAGGGACCTTGATACAGGGGCCCCACAGTTTGGCTATGCAGTAGTAACACAGCACACATACTTAGAATCAGCCCGTCTGCCAGGCCATCTCTCAGCCCAGGCAGCTGGGCTGTTTGCACTCACCCGTTCATGCATCTTAGAAAAAGATCACACAGTTTCCATTTATACGGACAGCAGATATGCATTTGGAGTGGTGCATGATTTTGGAGCCCTGTGGAAAAAGGCTTTCTTAGATAAACCAGGAAATCTATTACACATGCACCACTAGTCAACAACTTATTAGAAGCCATTCTGCTGCCAAAACAAATTGCTGTATGCAAGTGTGCCGCTCACACATCTGGGGATTATCCTGTCACTCAAGGTAAAAACCATGCAGACACGGCTGCTAAAACCGCTGCGGGCAGTCTCGCTGCCCCAGTTTTGCAAATGACATTGCTAGAAGAGGAAGCTTAACTGCCACATACACCTTTCACCTCCCTTATAGAATGTCAAGCGCAAGTGACACCTGCTGAAAAGCGTGCATGGGCGAAAACAGGGACAAAGATCTCTGACATTTGGTACGGGCCTTGTGGTAAGCCCTGCCTACCAAAGGCATTTTTTCCCTATTTTGCAAAGCTGACACATGGAAAGGATCATGCATCAAAACGGGGGATGGTATCAACAATACAACAGCACTGGGCAACACAGGGGTTCTCAAATTACTCCAAAAATTTTTGTGAAAAATATGTCATTTGTGCAACTCACAATGTCAATAGGGGCCAACCAGTCATTAGGTCCAGTCATCCTACCCCTACTGGAACATTTGAACATTTAATGATGGATTTCATTGAACTAACACCAAACGAAGGAAAGAAATATTGTCTTGTAATTGCTGACATATTCTCTAAATTGATTGAAGTTTTCCCCACAGCAAAAGCAGACAGTAGCAAAGGCCCTGATCTCAGAAATACTGCCCAGATGGGGAATCCCGAGGAAAATTTCCTCTGACAACGGATCACACTTTGTCAACAAAGCACTAACTGCACTCTCTGTTTATTTAGGATTTGACCTGAGGAACCATTGCGCCTACCATCCACAAAGTGGAGGAGCAGTAGAGCGTGCAAATAGCACCCTAAAAAATAAACTAACCAAAGTAATGATCGAAACAGGACTGGGTTGGGTGAAAGCCCTGCCCCTTGTGTTGTTGGCAATGAGGGAACGCCCTCATGGAGCCACTAAAATTTCTCATTTTGAAATTTTAACAGGGAAACCAATGAAAACGCGAGTGTCTGTGCCCAGACCCCTTGGCCTAGGGGCAGAGGAAATGAGCAACCAGATGCTAGAATACTGTGTGCAGCAAACTAAACCTCTCCAGTATATTCATGCACAGGTAAAAGAGGTGCTACCAAAACCGACAGAGGGACAACTACACGACCTCAGGCTAGGCGACTGGGTGGGAGATCAAGGACTTCCGACGCAACCAACCCCGGTGGCGAGGACCGTTCCAGGTGCTACTCACTTCCAAAACAGCATTGATGGTCGAGGACCACACAACCTGGGTGCACGCCAGCCACTGTAAACGAGCTCCACCGCTGCAGGAGGAGGAGAAGACAGACTGAAGGGGTGAAGCCTGAAGTCCAACGAGACAAGTGCTAGTAACCTCTGTCTCCAACGATGCCCACCCAAATTTGGCACCGCTTGCGGTGCCTAGGATGTGGCCTGAGAGGGGGGATCTGCTGCCTCATCCTCATCTCTGCTGTCATCGTTCTCCAGATCATCTAGCTGGGA
>an_ja_ERV5
MSYLALNRHVIQQSVKKADGTWRLVQDLCALNNAVHHRAPVVPNPVTILTQVPGNSAYFTMVDLANAFFSIPAEKESQHWFAFTDEGKRYTWSHMPQGYAESPVVFSAALKENLDGFEFPGESVLVQYVDDGVFPRTCLTDSIALLKYLAEKGYKCSLHKLQVVQPEVKYLGHTVSYHGRTLVTERIEAILKIPKSITKKQVMSFLGITAYCRQWIPNYAKLQCWGVVNYMLNYFNYIFFFHPDRCEGMPRQCIRQAATTTHLTFVCMCKSAGVAQCSHNDSVIMDKPPKSQPEEESPWPYLSKYMTLTTSTDKTSVFTCELCKPRVIHSLLIKVSVLTLPLLANLAKFIVSHIVILCTCKFNSVNVKVSLIKVWSISLSDNNYVLSKTNMLITSCQVCIFCWHVTFNFVSVHCQFDHFFTKFELLFLSSFSPNISPGSFVVVQLLPVVIGSLQSYELTQPLQNLAHGYGLAANDMVQWTEKRLTVLNQLNNSWPAHQHDFLTCQSHSHLQMKRVGILPSFCKNMGENKGLSLIILSSTASAAASLRRAPTARVAAAAVGARLVAAASAAVIASSALVAYRPLTVWVTHTIAEILLEQKTSHLSTARMLHYQHLSLSLPNVNVKRCSGINLATLFPAEEDGETHDCVVAVEQIRKPRPDLQAQPLTNPDLILFVGGSAKRDLDTGAPQFGYAVVTQHTYLESARLPGHLSAQAAGLFALTRSCILEKDHTVSIYTDSRYAFGVVHDFGALWKKAFLDKPGNLLHMHLNNLLEAILLPKQIAVCKCAAHTSGDYPVTQGKNHADTAAKTAAGSLAAPVLQMTLLEEEACHIHLSPPLNVKRKHLLKSVHGRKQGQRSLTFGTGLVVSPAYQRHFFPILQSHMERIMHQNGGWYQQYNSTGQHRGSQITPKIFVKNMSFVQLTMSIGANQSLGPVILPLLEHLNIWISLNHQTKERNIVLLLTYSLNLKFSPQQKQTVAKALISEILPRWGIPRKISSDNGSHFVNKALTALSVYLGFDLRNHCAYHPQSGGAVERANSTLKNKLTKVMIETGLGWVKALPLVLLAMRERPHGATKISHFEILTGKPMKTRVSVPRPLGLGAEEMSNQMLEYCVQQTKPLQYIHAQVKEVLPKPTEGQLHDLRLGDWVGDQGLPTQPTPVARTVPGATHFQNSIDGRGPHNLGARQPL*
>an_ja_ERV6_con
ATATGTAGACGATTTGTTAATTTGCAGTCCCACTAAAGACCAATGTGARCAGGACTCGGTTGCCGTGTTAACAGCATTGGCAGCAGGAGGGCATAAAGTCAGTAAAGACAAAYTACAATTTTGCCAACAAACGGTTGAATATATGGGTAGGCAATTGAGTGGGGATAAAAGGCACATTGCGTCATCACACRTTGAGGCCATAGCAAAGGCACCTAAGCCAGAAACAGTTGGACAGATGCTGTCCTTTTTAGGAATRGCAGGGTATAGCAGACCGTGGATTTGCGATTACGCCGTCATTACATCTCCGCTACGTTCAATGATTAAAGCTGCAGGGCARACTAATGGTGCAGCGTTACTGACGTGGACTGAGGAGGGAGAAGGGGCTTTTCAGGCCCTAAAACAACACATGCAGACAGCCCCAGCTCTTGGAAACCCAGACTATGGCAAACCGTTTCATCTGTACGTCGCTGAGCGTTCAGGATTTGCGTGTGCAGTACTGATGCAAGACACGCCCACAGGCAAACAACCACTAGCCTATTACAGTACAAAATTAGATACAGTAGAACAGGGACTGCCACCGTGCTATCAAGGATCTACATCGGACCACAAGGGGCGGCAGCCGCAGTAACACTACCACCTKCACTACACCAATGGTTCCAAGTTCAGGGATCCACCCCACATGTGACATTGATGATAGCGGAAGGTCACGAATCACAGGAGTTGGGACCAATGATCAAGGCAGCTCTACAGATGCGGGAATGGACACCAACAGCGAACAGATATTTACATGTCTCTACCGACAAGCAGTTTATTAGAATCTCAGCAAAAATGTATGACGAAGGACAGGCGGAAAAAGTTCTGCTGGAAGACAGGCTACCAATGCAAATGCCCCTCATGCCAGAACAAGAAGCGCTACTGCAACAAGTGCCAGAGGCCTTATGGTCAAGACACAAGACGGATGTGGGCYACGTTAAGTCAGCACAGCCGGTGCACATTACGCTAAGACACGGGACCACAGTGCAACACTCCAATTTTCCCAATCAAAAAGCCACATTCAGATGATTACCGGCTGGTTCATGATTTAAGGGCCATTAATGCCATAGTGGACGCAGAAGTACCTGTAGTTCCAGACCCACACACGCTGTTKTCCAACATACCACCCGACACACGATGGTACACAGTTATTGATCTATGTTCTGCATTTTTCAGCGTGCCCTTACATCCAGCGTCACAATATTTGTTTGCATTTACGTATCAAGGCCAACAATATACATACACCAGAATGCCACAGGGCTATTGCGAAAGCCCCTCAGTATTCAATAGAGTGTTAGCACAAGACCTACAACATTTAGATATACCAAGCACACTGATCCAATATGTAGACGATTTGTTAATTTGYAGTCCCACTAAAGACCAATGTGARCAGGACTCGGTTGCCGTGTTAACAGCATTGGCAGCAGGAGGGCATAAAGTCAGCAAAGACAAAYTACAATTTTGCCAACAAACGGTTGAATATATGGGTAGGCAATTGAGTGGGGATAAAAGGCACATTGCATCATCACACRTTGAGGCCATAGCAAAGGCACCTAAGCCAGAAACAGTTGGACAGATGCTGTCCTTTTTAGGAATRGCAGGGTATAGCAGACCGTGGATTTGCGATTACGCCGTCATTACATCTCCGCTACGTTCAATGATTAAAGCTGCAGGGCAMACTAACGGTGCAGCGTTACTGACGTGGACTGAGGAGGGAGAAGGGGCTTTTCAGGCCCTAAAACAACACATGCAGACAGCCCCAGCTCTTGGAAACCCAGACTATGGCAAACCGTTTCATCTGTACGTTGCTGAGCGTTCAGGATTTGCGTGTGCAGTACTGATGCAAGACACGCCCACAGGCAAACAACCACTAGCCTATTACAGTACAAAATTAGATACAGTAGAACAGGGACTGCCACCGTGCTATCAAGGCTTAGCGGCAGCCACCTTCGCCTATCAGAAGGCGTCCGTTTTGACAATGGGMCACCCAGTGRTCCTGTACACGTCCCAYCAACTACAYGCRYTGTTAACCAGCTCGCGATTCGTTYTAACTCAAGCYAGAAAAACAGGGTATGAAACAATTCTRTCCGCACCAGACATTACCATYCAACGATGYACAATAGTTAATCCAGCCACAAGAATGGTYCTACCCACAGACGGTACACCACATGACTGTGTACAGACGACAGACACTTTTCTCAAAGCCCGAGAAGACTTACACAATCAACCTATCACAGCAGACCTTACACTGTTTGTGGACGGTTCGTGCTATAGAGACGAGAAGGGAAACCATGCGGGTTATGGGGTAGTACAGTTAAACGCGAACGACACGTCTTTTTCCGAAGTACAAGCCGTAGAGGTAGCACAGCCGTGTTCTGCTCAGTTAGCAGAAATAAAGGCCTTAACAGCGGCATGCAGACTAGCGGCGGGAAAGCGCGCCAACATTTACACGGACTCAGCTTATGCTTACGGCGTTTGTCATGTTTACGGTACCATTTGGAAACAGAGAGGTTTTCATAGGGCAGACGGTACAGCTATAACACAYGGAGAAGCAATCTCMGATCTGCTGGAAGCCATGAAGCTTCCTGCAGCRTTRGCCATCATAAAATGCCCAGCGCATCAGAAARYAAACACYCTAGTYGCWAAGGGAAACAATCTAGCAGACGARGTRGCACGCCGYGCAGCAATAGGGCCTACTCMCATGGGAGCACTGATAGCAGAAGACCCMGCCCCYACAGGGAACGTGCTCTCCCTCATTSAGGCGCAAGACAAAGCGAGTGTATATGAAATAACTATATGGGTAAAAAGGGGGGCAGTGAGAACAAAGGACGGCCCACACAAAGGGCTGTGGAGAGGGCCAGCAGGACATTTTGTAGCTCCTGTRTCMGTRGTCCGTACATTGATCAARGATGCGCATGGTCAAGACCATTGCGCAAGGGGGGAAGTGATCAARCGTATTCAGAATGCYTGGTGGTCACCTTATTTGGCAACAATGGTGGATCAGGCACTCAATGATTGTGAAGTTTGCGCGACATACAATAACAGGAAAGCGTTTTCAGCACCAATTGGGCATATCCCACCACCTGATGGGCCATTCAGACATTTAATGATAGACTACGTGGACATGATTGAACGGGTCCAAAACAAAAGGTAYATGCTAGTGGTGGTGGACAGATTCAGTAGATGGGTAGAAGCAGCACCCACAAGTAGTCCAGATGCTAAATCAGTGGCAAAATTTCTGTGCAAGGAAGTGTTTCCTAGATTCGGGATCCCAGATAAGATTAGTTCAGACAATGGACCACATTTTGTAGCTGAAATGATAAAAGTCATAATGAAAATGCTGGGAGTCAGACAAAGATTTGGGTGTGTGTATCACCCACAATCGCAAGGAATGGTGGAAAGAGCAAACGGCAGCTTGAAAGCAAAAATYGCCAAGATATGCGCAGATAGCRCAATCAACTGGGTGGATGCACTACCACTGGCACTAATGAGCATGAGAATGCAGACTAACAGAAGCACGCATCTAACCCCGCATGAAATGCTAACAGGAAGACCCATGCCAGTGCCGTACCTTCGMGGCCCATACAATGGGCCGGCACTGGAACAGCTTGAAAGAGAATTGTCAAGCTATGTGCGGCATCTAACTGTAATACACAAGACCATTTTCCAACAGGTAAAGGGTGCCACCGAAGGAAGAACAAGTGACATCTCCGAGGACCTGAGMAAAATACGCCCAGGAGACTGGGTGTATATCAAAACGTTCAAAAGAAAGTGGAGTGAACCCAGGCGTGAAGGACCATTCAAAGTTGTCTTGGCAACTCCTACTGCACTTAAGGTTGAAGGTAAAACTGTGTGGTTCCACCTTAATCATTGCTGTAGGGCACAAGGGCCAGAGCGTACATTAGACGAGGTAAGGGGRGACTTACGGGGAATAGAGGAAGGAGTAGATGGGGAAGCAGGACNAGGACCCTCTSAAAGAAGGCAGGATGAGGAAGGTGCACCTTCAGAGAGCAGGGAACCYCCAGRGRKTGGGGAAGTTGTTAGTATGCCCGGTAATAGCCGCCACATCTATCAAACAAGACATCAGTAAAACCGCAAAGGGAAAAGGACTAGATGACATACAGGCAGACCTACCATTAATGATGGAAAAACACCACACACCATTAAGACAGTCCAACATGTTTTACCAATGGATGGAATATTCTGCAAGGGAAGTAACTGAGGAAACATGCATCACATGTTACAACCGCGGTACAAAAAGAACACCCCACGTGAAACCACTACCATTTACACAAAGGGAATGCAAAGGGACAGAAACTGAAATATGCCACTTGGAATGTCTGCTGTACTACATGGCAAAAGGACCAAAGCACCTAAAACCTGAGTCGCTTGTAATAGATGGGAAACGCAAACCAGCGGTGCCAATACTGAACAGCGACACAATGACGGATGGCTATGTGCGTACCCCGAGTGGAACGCGGTGGATGAACATAAGCAAATGTCGAGACATTCTTATCCCTGTAGACGAGACAATGGCAGAAATGGTACCACCAGCTGTAGTAAACGACGGGATTGAGTTCCCAATTTGCGTAGCTCAGAACCTTATCCCACAAATGGGACCCAGCGGACCTACTCTCCGGTACAGATATGCAGCAGACCCACAAGTTAACTGTGGGAGGTGGGACTGGAAATATAATCGGGGCTGCACAACGTCGGATGTGGCACCAATCAAATGCCGAGAGGTAGTTGACAGCTATGGATACGTATCCCGGCAGGTGGATGCCACAGGAGCGATACTGCAGGCTGTAATCACTGTGCCAGACTTTACAGGGGGAACTCGCCCATTAGCAGACGTATATTGGTACTGCGGTAAGGGTACAAAGCTTAGAGCCACTCTGAAACAAGGTTGGAAGGGTATATGCGCTCCAGTAGGTTTAACGGGGCGATTGACCGTAATTAAGCCACTAGATCTAACAAGGAGAATGAAAAGAGRAGTGRRAGAGTGGRWYGAAGACAGTGAGGTGAGTGTGAATTGGGCTGGAATTCCTGTAAATATACCCAGACAYCACAGAGTACTGGGATTAGASTCCTCTGACAMTCTTATAGCGTTTTTACCCTGGGTACAGATAAAAAGAAATGTTGAATGGATTAATTATCTGTGGTACAATCAGCAGAGATTCATTAATCACACTGTGGCAGCKCTGCAAGGGATAACAGAACAGTTACATGCCACCTCACTCATGACAGTACAAAATAGGCTAATACTTGACACAATGTTAGCYGAGGAGCAGGGGGTRTGTGAGAGTRTTGGGGACGAATGYTGTACRGTCATTCCAATGCACACAGGAAAAGGGGGTAATATAACAACTGCATTAGAGGCATTGGAAAATTTAAGAAATGAACATGTAAAAAACACAAAGGGGGAATCCAGAGAAGGGTCATGGTGGGACTGGCTTAACATGTCATCATGGAAAACGGCTTTGGTAAAGATAGGGGTGGTCATGGGGATAGTACTGTTGATGTTGTTGTTTGCTACATGCTGTGTGATTCCTCTGATACAGTCTATGGTCAAGAGAATGATAGCTGCTGTGACTGGACAATTCCCACTGGTTACTGAACCWGAYTCGGAAGCCCTCCTCCCTGAACTGGTAGCTGAAGAAGGTCCTATGGTGGAGGAGGAACTGTCACCGAGGGGGGAAGAACCACTGCATGAGATTCAATATGGTACAGGGGAAGGGGAATGTTTTGTTGTAACTGTCGTTCAAACAGGACCGAACGAGTATCGCGACCAACAAGGAAATCTGGTGAACGCCAGAGGTGGACCCTTGGACTGTCCRTTCGGAAACCCACTGTGCGAATGGGGAGTGAGAG
>an_ja_ERV6
MVHDLRAINAIVDAEVPVVPDPHTLXSNIPPDTRWYTVIDLCSAFFSVPLHPASQYLFAFTYQGQQYTYTRMPQGYCESPSVFNRVLAQDLQHLDIPSTLIQYVDDLLICSPTKDQCEQDSVAVLTALAAGGHKVSKDKLQFCQQTVEYMGRQLSGDKRHIASSHXEAIAKAPKPETVGQMLSFLGXAGYSRPWICDYAVITSPLRSMIKAAGXTNGAALLTWTEEGEGAFQALKQHMQTAPALGNPDYGKPFHLYVAERSGFACAVLMQDTPTGKQPLAYYSTKLDTVEQGLPPCYQGLAAATFAYQKASVLTMGHPVXLYTSHQLHALLTSSRFVLTQARKTGYETILSAPDITIQRCTIVNPATRMVLPTDGTPHDCVQTTDTFLKAREDLHNQPITADLTLFVDGSCYRDEKGNHAGYGVVQLNANDTSFSEVQAVEVAQPCSAQLAEIKALTAACRLAAGKRANIYTDSAYAYGVCHVYGTIWKQRGFHRADGTAITHGEAISDLLEAMKLPAALAIIKCPAHQKXNTLVAKGNNLADEVARRAAIGPTXMGALIAEDPAPTGNVLSLIXAQDKASVYEITIWVKRGAVRTKDGPHKGLWRGPAGHFVAPVSVVRTLIKDAHGQDHCARGEVIKRIQNAWWSPYLATMVDQALNDCEVCATYNNRKAFSAPIGHIPPPDGPFRHLMIDYVDMIERVQNKRYMLVVVDRFSRWVEAAPTSSPDAKSVAKFLCKEVFPRFGIPDKISSDNGPHFVAEMIKVIMKMLGVRQRFGCVYHPQSQGMVERANGSLKAKIAKICADSXINWVDALPLALMSMRMQTNRSTHLTPHEMLTGRPMPVPYLRGPYNGPALEQLERELSSYVRHLTVIHKTIFQQVKGATEGRTSDISEDLXKIRPGDWVYIKTFKRKWSEPRREGPFKVVLATPTALKVEGKTVWFHLNHCCRAQGPERTLDEVRGDLRGIEEGVDGEAGXGPSXRRQDEEGAPSESREPPXXGEVVSMPGNSRHIYQTRHQ*
>an_ja_ERV7_con
CAGTAGGGTTCTCGGGGAAAACAATGTTAAGCCCGACTACAAAACCGGTATTAATAAAAATAGGCGCAAAAGAAGCAAAATTAGAGRTAGTAGTATGCAAAAATTCCCCCATAAGCCTTCTAGGAAGAGATGCAATTCTGGCCTTAGGACTAAAATTAAACTGTGAAGGAGGGGGCATAGATTTAACAGGAATGTACAATGTGAGGAAGGAGCAGCATTAAACATAGMAAGGACCCCATGGATTGAGCAGTGGTTTCAGGAVGAACATGCGGCCCCACACATAACGTTAAAAGTCAATCCAGGGTACCAAGCTAAGGACTTAGGTCCTATGGTTAAGAGAGCAGAAGAGCTCCAATAAAAAATGATCAAAATTATGGTAAGTGCTCAGATGTGGGGAAAGCCCCAAATGGTGAGGGTACCGTGGGAAGRGGGTACAAAACGGGAGAAATCTRGAGAAAATTTGGGCATAGAAGAACATTTAAACCAATTACCAAGCCAACTATGGTCGCAACATGACACTGATGTAGGTAAAGTGAAATCGGCAAACCCGGTTGAAGTGTACTTAAAACCAGGCTGTAAAGGTCCATTTAAATTACAATATCCTTTAAAAAGAGAAGCAGTGGAGGGAGTGAGAAAAACCATAGAAGGTCTGTTAAAATCAGGAGTGCTTAGAGCAACGCAAAGTCCATATAATACGCCTTTACTGCCTGTACAAAAAGCAGATGGGGAAAAATGGAGATTGGTGCATGATCTGAGAGCAGTAAATGATGTAGTGCAGGAAATGACGGCAGAAGTGCCTAATCCTCATACTTTGTTAACCAATGTTCCTCATACTGCAAAATGGTTTACAGTAATAGATCTGTGTTCTGCCTTTTTCAGCGTTCCGTTGGCCGAACAAAGCCAAGAGCTGTTTGCCTTTACATTTGAAAACCGGCAATATACGTACAACAGAATGCCGCAGGGGTTTAAACATTCGCCGCATGTGTTCAACCAAGTGTTAAAAGATGACTTACAAGGTTTGGACCTCAAAAGTGTGGTGTTGCAATATGTTGATGACTTATTGGGTAAGAGAATGTCAAATAAACAGTTGGAGACAATAATGAAAGTTCCGCAACCACAGACAGTRGGASAAATGATGACATTCTTAGGAATGACGGGTTTTAGCATGGATTGGGTGGAAGGGTATTCTGAAAAAACGCAACCACTAAGAAAGATAATGAAGGAGGTTGGGCARGAAAAACTGTCAAAWAAMTTAACATGGAATRAMGAGGCGGAGGWAGCCTTTAGAKGCATTAAGACAGAGTTGATGCAAGCACCTGCACTAGCAGTACCTGATTATGACAAACCRTTTAACCTATATGTAACAACTARAAAGGGATATATGACAGCCRTACTAATGCAAGAAACATATGCGGGTAACAGAAAACAAGYAGTGGCSTATTATAGCGCTAAACTAGATGGGGTWGCKTCTGCCTTTCCKCCGTGTTATCAAGAKTTAGCAGGTRTCTGGGAGGCCTACCAGAAGGCGGTTTCRGTTACCATGGGATAYCCGGTAAGAATACAYACRCACCATARGATYGTTGAAATGTTGGAYCAGGCAARATTTGTGTTRACACCTGCYAGAATACATAATTAYCAAATGTTGTTRACATATCCAGACATAACMKTGATCARATGTGACACAGTAAATCCTGCAGAATATGTACCATTGCCAGGGGATGGGACGCCCCAYGAATGTGTCCCAGAGAGCAAGGARTTCATGAAATTAMGAGGTGACTTAARAWCAGAACCRCTGCARCAGGARGGTAARAGAATTGTRTTTGTGGATGGGTCYAGYCACTTAGACCAYASKGGAATACATGCAGGATATGCAGTRATTGAAAAAAGAGGTGCTGAATGGGTAACATTAGARGCAGAGAGATGTCCTCAGCCGTGCTCGGCACAGCTGGCAGAGCTGAAAGCCCTRACCAGAGCCTGTGAATTAATGACAGGACAAGATGCAGAAATATATACTGACTCAGCATATGCACATGGTGTGTGTCATGTYTTTGGAGCAGTGTGGAAARCACGAGGGTTYCAAAAAACAGATGGCACAGAAATACARCATAAAGAGCAGATTTTGGARTTAATATTGGCAATGTTGAAACCAAACCGGTTGGCAATAGTAAAATGCCAGGCTCATAAAAAGGGAAATGATTTYGTARTAAYGGGMAATAATAAGGCTGATGAGGTKGCGAGGCWAGCCTCAGGGAATAAATCTGCGCTAATTGCGCCAACAGCGGTGTTACATTCACAGCCCACTCTAGCTGATGTGAAGGAAATGCAACAGGAAGCTACTGATGAGGAAAAAACAGAATGGGAAAGGAGGGGGGCTAGACAAGGTGAGGACAAGTTATGGAGAAATGCGGAAGGATTGCTTGTGGTGCCGATGTCGTTACTAACCCTACTAATMAGCGAAGCGCATGGGCATGATCACTGTGCACGGGGACAGGTGATGAGAAACATTAAAAASCAAGGKTTTTGGTCGCCATATTTACAAAATCGAATAGACTATCAGWTGAGCATGTGTGAAATATGTGCAAAGAATAACATACGGAAGCCATTAACTGCACCTATCGGCCACATGCCAATGCCAGAAGGTCCCTTTAAACATTTAATGATGGATTAYGTAGACATGATACATAAAATAAGAGGCAAAAGRTATATGTTGGTAGTTATAGATCGGTTTAGCCGATGGGTGGAAGCAATCCCTTCCAAAGACCAAGGGGCGGGAACTGTAGTAAAATTTCTGGTAAACGAGGTAATACCAAGATTTGGCRTACCTGTGACAATAAGCTCTGACAATGGTCCSGCGTTCGTGGGACATGTTCTAAAACAGGTCATACAGGCTTTAAGGATAAAGCAAAGGTACGGGTGTGTGTATCATCCTCAGTCACAGGGCATGGTGGAAAGGGTAAATGGGATMATTAAGGCAAAGGTTAACAAAATATGCCAAGATGCAAACTTGAATTGGGTCGATGCACTGCCTTTAGCATTAATGTCTTATAGGAGCCAGGAAAGTAGGATTACCCACCTCAGCCCTCATGAGATGGTGACGGGTAGGAGGATGCCGGTTCCTCAAATAAGAGGGCAGTCAGAAGGCCCTCCTMTAGAGGACCTAGAACTGGGATTTNGACYGTATATGAAACAACTCTCTGCCATTCATCAAATTATATTTGAACAGGAACAGGCCAGAGAACCGGAAACAGCAGCTGAGGACCAACCAGTGCAACCAGGGGACTTGGTGTACATCAGACGRTTCAGAAGGARGTGGAACGAAGMGCGACGAGAAGGTCCTTWTCGGGTGACGCGTACTWCTCCAACAGCTCTTCAAGTAGCAGGTAGCCTTTATTGGTACCATTTGAATCACTGCACTAAGGCRATAGACAGGGGAGTAGAAGAAGCAGAACATGTTCCTGGGGAAGATGAKGACCCAGGAGAWGGGCCTGGTGACKKGTCTCTTTTTGAYGATAGTCCTCCAGRASAATGTGAGGGGAATGGAAGCATTCACCCTGGGGAAYTCGAAACTGGGGAGTATGAACCTGTCGAGCTTCCAAGAGATATGGCAGAARTGGGAGRCGATGTTGACGAAATTAGTGGGGGARCAGATACTGGGGRACACARCACTGAACAACCAGACCCGGGGTGGGGATGCATTGGGGATCGTAGAGGCATTGAAACAATTAATTTCTCAGATTTGGAAAGAGACTAACGAGACCAGCTGGGTGGGGGCTGACAATGACACTGTGGATGGATTAATACNCGAAACACTGGAAGAAATTAGRATAATACAGGTTGAAGAGGAAAAAGAAAAGGAGGACGAGGATTACCACAATAAAGAGACTGAGGTCTACATAAKRACTWATCAGGACGGRCTAAAMAAAATGGAACCTARTCCAATAGARGGGGGGGAAATCCRGTCAAAAGCCGTRGGTGGYGTAATTRTTGCAGGAATAATATTAATGGGKTGTGCTATAAYTATAGTAGCACCCATAGGGATAGTARTGGGAGTRAAATTTAAAGGTCCAAARGAAAAGGGAATAGAAGTTGCAMTTYTGATAATGGTAATAGTAGTAATATKTATGATAGCKGGSGTCTTYCTTATTCTGACTGGAGTRAGTAACCAAAGTARAAAYAAARRWRARYTGGGGCAAAGTCCCWCTAGCGTGATACATAGAGACAAGCGAGGGGTGAAAATTAAAACAGCCAACACCCCWTTGTGGGTRCAAACGCAGTCAAATAGATGGTGGAAATGGGCTAACTACACTGCTAGAATGCTCACCCCTGAGCCTTGYATGGTCTGCGCAGAGGCAGAGCCAGTWYTAACYCTAAGCCCGAATCCAAAYAGCTATGCGAGGTGTATGCACCRGWTGGTTCTAAGTGCCCCCARAACAAAACCAAAAGACAARTGTCCCATCCAATGTATAGAAGAATTAGGATCAAGTATAGAGCGAAACAATAAAAATCAARCTTGTAAAAAATATAATCTGGTRCAAAGTTATGACAACTCGCGTATAGATAACAAAAARTTGCAATTAACARACGGGCCCTATGAATGTTATGAAGTCACCAATGGGAGAGTAMAGCTAGGAACGTTCCCAGGTGARTGTCAGGTAAAATGGACRTGTAATGCGACAGAAGRACAAAACAACCCCAGATTGAATTACACTMACCTACCCGRCTACGTGCCAGATGACCTTARGYAKGCCYTTAWAAATTATGCMAAGGRTRTAAWTWGYACGGAARTGAAAATAASAACTCCTAAATGTAAAAAAATTATTAATGCAAATAAAAGGGTRGCTGATATGTTCTGGATGTGTGGGACAGGTATATAYAGTCGCTTACCGATAGGWTGGAYGGGAACGTGTGCCCGCGTAATGTTGTCYCATGMAGTTGTAATAGGTTATCCAAMMCAAAACCAACATGAGAGTGGGAGYGGGCGTAGGAAGAGAAGCTACGAAKCTGAYTCTGGGGTAACAWTAGATGTAATTGGACAACCAAGGGGAATCCCGAATCAGTATAAAACCAGGAATGAGATATTTGCGGGATTTGAATCYATCATTCCATGGATAACAGTAAATAARAACGTAGAGTGGATAAATTATATATAYTATAAYCAACAAMGGTTTATMAACCACACTGATGAGGCACTGACAGCTCTAGGACAACAATTAGCGGCAACTAGTAAAATGGCTAGGCAAAATCGCTGGGTATTAGACTGGATGCTAGCCGAAAAGGGGGGTGTCTGTGTAATGTTCGGAAAAGACTGTTGTACGTTCATCCCAAATAACACATCCCCTGAAGGAGCTTTTACTCACGCAATGGACCAACTGAAGGCTCTGAGATATGAAGTGACTGTGAACGCTGGATATGGCCATATTGTGGGAGATTGGCTGGAGCAGGCAATAGGACGATGGGGAAGYTGGCTGGCRAAARTAGGACTTGCAGTGGGGATAACACTGATAGTGGTAYTGGTGTTGCTGTCTTGTATCCTCCCTCTCTTGAGATCCTCTCTCCACAGGGCTATAGGCATCCAATTGGTGTCRTACAGGGTGACTAACGCAGGAGCCAGGCGCCAGACGGGTGATTCCAGTTTCCGGCGGACGCTGTCACAGTCCAGGGAGACGGGGAGAGCGGAGGGACTGCGGGCGCTGACACCAGTCCAGGGAGCAACAGCACCAACAGTRCCCCTGCGGGYCCAGTACGAGRAYCKCAGGCCGGCTTTCCAGTGGAGTGACGCGCAGACCGCGTACTCTGGTTGGAAGATATACCAGGAACCTACCACCTACGAGGACTGCGGCNNNNNNNNNNNNNNNNNNNNNNNNNNNNNNNNNNNNNNNNNNNNNNNNNNNNNNNNNNNNNNNNNNNNNNNNNNNNNNNNNNNMAMCMWTYGTGCTACRAATCAACGTGTTAAGAAATTGTRTATRWTAAYTTTGTTGGGTCACTTAGANNNNNNNNAATAATACGTAMRGCTTTAACATGTATAATCAATTTYTGCGATTAGAGAGAGTGTTGGAGGAAMCMKGGGAACAACGATACATTGAGGAATCTGATACATTTGGMTGCTGCTAYGGCAGCAGGGGRTGCGCAGGCRTCCGACGTAGTATATATRGGRTGGGGCATACTMGACGCTGTYTARARCTGAGGAAGACATCAGCTRTAGCSCAGGTGAMRTCCATGTTGCCATTCCCAGGCMAMTGGAAAATGCCAGCCTTATGGCTGTTATCCTATTATGATGCGCAGAATAATGYRCAGCCGRCCAGGCTGCAARTARGMAMGCTCACTATACCCTGGTATAGAGTAAGTAATGAACCCACAGSCCTCAGGGGCATCACCATGGCAAAAATACAATTCGCATGCGAGGCTGAGCTTATAATTCAGAATGCCCAGGTCCAACCAGCCACCTTCTTTGCAACAATAAAGGAGGACATGGTGGTGATGTCACAGGGAGAGGCGGTCCTCTGGTCAAGTAATCCCCCAGCATACCAAGTGTATATCGAGGCAAACCAAAATCAGGAAGAGAGACCAAGACCAAGACCAAGACCCAGA
>an_ja_ERV7
MIKIMVSAQMWGKPQMVRVPWEXGTKREKSXENLGIEEHLNQLPSQLWSQHDTDVGKVKSANPVEVYLKPGCKGPFKLQYPLKREAVEGVRKTIEGLLKSGVLRATQSPYNTPLLPVQKADGEKWRLVHDLRAVNDVVQEMTAEVPNPHTLLTNVPHTAKWFTVIDLCSAFFSVPLAEQSQELFAFTFENRQYTYNRMPQGFKHSPHVFNQVLKDDLQGLDLKSVVLQYVDDLLGKRMSNKQLETIMKVPQPQTVGXMMTFLGMTGFSMDWVEGYSEKTQPLRKIMKEVGQEKLSXXLTWNXEAEXAFRXIKTELMQAPALAVPDYDKPFNLYVTTXKGYMTAXLMQETYAGNRKQXVAYYSAKLDGVASAFPPCYQXLAGXWEAYQKAVSVTMGYPVRIHTHHXIVEMLDQAXFVLTPARIHNYQMLLTYPDITXIXCDTVNPAEYVPLPGDGTPHECVPESKEFMKLRGDLXXEPLQQEGKRIVFVDGSSHLDHXGIHAGYAVIEKRGAEWVTLEAERCPQPCSAQLAELKALTRACELMTGQDAEIYTDSAYAHGVCHVFGAVWKXRGFQKTDGTEIQHKEQILELILAMLKPNRLAIVKCQAHKKGNDFVXXGNNKADEVARXASGNKSALIAPTAVLHSQPTLADVKEMQQEATDEEKTEWERRGARQGEDKLWRNAEGLLVVPMSLLTLLISEAHGHDHCARGQVMRNIKXQGFWSPYLQNRIDYQXSMCEICAKNNIRKPLTAPIGHMPMPEGPFKHLMMDYVDMIHKIRGKRYMLVVIDRFSRWVEAIPSKDQGAGTVVKFLVNEVIPRFGXPVTISSDNGPAFVGHVLKQVIQALRIKQRYGCVYHPQSQGMVERVNGIIKAKVNKICQDANLNWVDALPLALMSYRSQESRITHLSPHEMVTGRRMPVPQIRGQSEGPPXEDLELGFXXYMKQLSAIHQIIFEQEQAREPETAAEDQPVQPGDLVYIRRFRRXWNEXRREGPXRVTRTXPTALQVAGSLYWYHLNHCTKAIDRGVEEAEHVPGEDXDPGXGPGDXSLFDDSPPXXCEGNGSIHPGEXETGEYEPVELPRDMAEXGXDVDEISGGXDTGXHXTEQPDPGWGCIGDRRGIETINFSDLERD*
Anguilla rostrata (an_ro)
>an_ro_ERV1_con
CTAAGGAATGCAAATCTTTTCACAGTAAGGGTCCTAATCACTCAAGTTTGAGCCAGACACGCAGTAGCATACAGTCAGCAATAACAAAACTGAGTGCAGAGAATGTTGATTTGCAGGCAGCTATTTCTAAGATGAAAAGCAATACCACTTCACACTCAGCATAGGGGTGTCAGGCCTCCGTGCTGCACGTGGCACCTTTGTCACGTGATAGATGGGGTAGACCAATTACACAGATCGCTGTTGGAGGCCGATGCGATAATTGGTTAGTGGATAGTGGTGCTTCTTTGTCCATAATTCATTCTAATGCAACCCCTAGTCACAGTAACAGGACTATCACAATAGAAGGCTTTGATGGTACTATGTCTCTGACTTCCCAATAAGATAACCTTACCTTTGAAATTGACAAAGACAGGTTTAAAGACAAAGCTTGGCTTAGTGCAACAGGAGATGGTCACAACATTTTAGGTTCAGACATCATGAAAAAGYGTGGTTACATTATAGATTATGGCAACAATTGCATTTGGCGCAATACTGAGTCTAAAGATGAGTTTGTGGAGATTTCYGATGTYMATGCAGTGCATGCCATTAAGAAGTCGGAGGAATATGACTKNATACATTGTTGAGAGTTAACKATGCAGRTTTGGAGGAAGTGTTAGCAAAACATAGAGRTGTTTTYGCTAAAAGTAAACATGATTGTGGGCGAATAGATCGTGAAGTCATGGAGGTGAATATACAAGGCTGTGATCCTCCGTCACTCCGCCAATATAAGTACCCAGAGGAAGCAAACCCTTATATTCAATCTACGATTGAGTCTCTTTTGCAACAGGACGTCATACGACCCTGTCTCTCACCAGCAATGGCTCCCATATGGCCAGTTCGGAAACCAGACAATTCCTGGAGGCTTTGTGTTGATTACAGAGAACTTAATAAATGCACCCCTACCTGTGCTCCAGTAGTAGCTTCAACACCAGAAGTACTAGCATCCCTGATACCTGAAGCAAATTATTATTCAGCATTAGACATTTCTAATGGATTTTGGTCAATACCATTGCATCCAGACTGCCAGTACAAATTTGCATTCAAATTTAAAAACACACAATACACATGGAATGTTTTGCCTCAAGGTTTTTCTAGTTCACCCACACTCTTCCATCAGTGTCTAGCCCAGGTGTTAACAGCTTTCTCCAAACCTGAATGCCTTATTCAGTATGTTGATGATTTGCTYTTGCAGACTGCTACCAGAGAAGAACACATAACCTTACTGGCAGAATTACTCGGGCTACTTGAAAATGCAGGACTTAAATTAAATCCGAAAAAAGCACAGCTCCTCAGATCTGAAGTCACATACTTGGGTATCAAATTAAGTAAAGGGGGGCGCACGCCTGACCCACACAAAGTAGACATAATCAAGAGACTACCTGTTCCGGTGTCTGTTACTGCTCTGCGGTCATTCTTGGGGATTGTGGGATTTTGTCGCGAGTTTATTGAACGCTTTGCAGACATNNNNNAACCACTGAATGGGTTACTAACTGGTAACAAAAAGAAAAAAGATTCTTTGGACTGGGGTCCAGAACATCAAACAGCATTTGAGACGCTGAAGAATGCTTTAATTCAAGCCCCCGCTTTGCAAAACCCAGATCGTTCTCAGCCTTTCATTTTACAAACGGCAGCTACCGAAGAAGCGTTATCAGCCGTCTTATTACAAGATGTTCAGGAAAAATTACATCCAATTGCCTATGCGTCCTGTGTTCTCTCCCCAGTTGAGAAGGCTTACAACTCATACACATGTCACTTACTTGCCGTCCATTGGGCAATGTCCCATTTTGAGTACATATATGGTTTTAATGAAGTGATCTTACATAAAGAAATGCAATAAAATGTAATGGCATGTATTATTATAAAAATTTTAAAAAATTAAAAAATAGGGGGGAGGGGGTTATAACAATTTTTGTTTCTCTTCTCTTTATTTCAGAAATCCGGCATAAATATGTGGGAGGTCCTCTTGAT
>an_ro_ERV1
MLRVNXAXLEEVLAKHRXVFAKSKHDCGRIDREVMEVNIQGCDPPSLRQYKYPEEANPYIQSTIESLLQQDVIRPCLSPAMAPIWPVRKPDNSWRLCVDYRELNKCTPTCAPVVASTPEVLASLIPEANYYSALDISNGFWSIPLHPDCQYKFAFKFKNTQYTWNVLPQGFSSSPTLFHQCLAQVLTAFSKPECLIQYVDDLLLQTATREEHITLLAELLGLLENAGLKLNPKKAQLLRSEVTYLGIKLSKGGRTPDPHKVDIIKRLPVPVSVTALRSFLGIVGFCREFIERFADXXXPLNGLLTGNKKKKDSLDWGPEHQTAFETLKNALIQAPALQNPDRSQPFILQTAATEEALSAVLLQDVQEKLHPIAYASCVLSPVEKAYNSYTCHLLAVHWAMSHFEYIYGFNEVILHKEMQ*
>an_ro_ERV2_con
GAAGGATCATGTTAAAAATTTGACTTACATGAAGCATTATATAAAAAAAATGTAATGACTTGATAAGTATAGTTCACTAAGTGCTGGATGTTTACACTTAATAGCCAATGTATCTAATTGTACACTGTTTCACCTCTCAATGTATCGATTGGAATGTATGCAAGAGGGTATAGACACCAGCTGCAGTAATCAAGTGCATTAAGGGATTAATGGACCTCTATTTATGTGTAATTAGCCCCCATGGCCAGAATGGTTTTAGAATGGACTCCCTAACATACACTTGACTATAATTGGAAGTTTTCCACATGACGACTGAAGGAATCTCATAGGCTAGATCAACAGCTCTTTGTCTGTAAAAACTATATAAACCCATGTAGTAGACTTAATATCTTTGAAGACTGTACTTGGAGCTCTTCCCGACCAGTCATATTATTAAATTATATAAAGGAGCTCCTGACTTTGTCGTTTGTTATCTTTATCTTCAACACCATCATTTTTTTGTTAAGAAATTCCTACAGTTACATTGGTGGCATCGGTGGGATTGAAAATAATCTCTCATTTCGACTACAGAACCTGAGGACTCCAAAGAGAGGTGAGTAAATTTAAAATACCACCCTCATTAGGTTATGGAAATTCCTGTTGTTGTTATTCTGTTGTTAAGATTAGAGTGACCCAATAACCCTTTTTTATAGATACAGTTGTGTATATTTGATGGTTTGTTGATATTGAAGCACGACTAAATAATATGCGCATGCGTGTTGTGATATAAAGTCCTATAGGCGGTGGCGTAGGACCACATCGGGAGGTGTGGCTGCTGTTTTATTAAGGTAGATAAGTCCATAGGTAGAGTCCTGTTGCGGGCCGGTGGCCTAAGACCGCATCGGGAGGTGTGGCTGCTATTATTATTTACATTTATATAATAATAATAATAATAATAATAATAATAATAATAAATATAGCTGCAAGCAGCAATGAAGGGGCCATGAACTACAGGGGCACCAGGTAGCCAAGTAATCAGAACAACCCCTGAACAACACACCAGTCCATCACAGGGTGAACAGACAAATTGACACACTCTTACACTTACGGGCAACATAGCATGTCCAATTGACAACCTGAATGTGTTTGGACTGTGGTAGAAAACCAGAATACCCAGAGGAAACCCGCATGAACACAGGGACAAGGTACAAACTGAAAGCAGACACACCCTGTACTTGAAACCTCCATATTGTTAGGCAGTAGTGCTACCCATTTGCACCACCGTACTGCCCCCCACTACATAGATGTCAAGCTTAAACAAAGCAGTGCCATAAAATGCAGTGTGGCTTCTTGGAACATTGCAATAAGAAGTGCCAACGCTGTAGGAGGAGTGCAATTTTTTGGTATTTGAGAAAATCCAAAATCATGGAAATAATGGCAGAGAACATACCATATTAGCTGAATATAATAACATGTCCCTGATTAGAAAAGGACCCCCTATTTATACTAATATGTCCCTGATCAGAAAAGGACTCCCTATTTTTCAACACCTTTTTTGGTAAGAGACTCTTTGAAGATCAAATCTTAATTTTTAAAGAAAATAATTTCATTTGACATGAATTTAATAAAACTCACTGAATAAAATAAGGTATGCTGATATATTTTCCACGTTTTAAATGAAATTGTCACATTTAAAAGAAAATAAAATGTAATCATGTTTTCAAATGAATAAGTTATTTCAATTAAATAAAAATAAACTAGTCAACTGGGATTTCTAATACCAGTGAACCAGCTCCTTGTGAAAAGCAACCATTTTATAGATAAATGGCGCCATCTGCTGATGTTAATGTATAATTACATTAAAAAGTCTAGTCCTCCCATGTAAGACTTTAGGAATGCAGTCTTATATTCAGGCTAATGTGGTAAGTCCAAGAGTAAGGTGCAGGAGATGTGTCTATTTTAAGTGCTACAAACTGACTGTATCTTAGTAGCCATGCCATTTGGACATTGAACTATGTGTTGATTTCTCAGTTAGGACCTGACATGTAATGATGTAATGATCTACAAAACATTGGTCGCAATATCTGCTTTTCTTTGTGTGGTCTGTGGCTTGTGATGTCCATTGGAACAAAATGTCATTAAAATCTAAGCACATGGACACATTGGTGTTTAAACCTGTTTTTCAGTATGGCACCCCAAAGTGACAAAACTTCACTAAACTTGGTGTGCACCACCCAGGCCTCATGGTAAGCATGTGTACCGAGTTTTATACCAATGAGCAAAAGCATTGCAGAGATATTTTGCACATATGTCCAACATGTCCAACAACTGTAGCTCAAATGGGGCAGGAGATATGTTTGTTCAAAGTTATCCAAAAACCACACCTATTAGCTCATGATAGCGCCACCTTATGGCCAATTGGCATCATATTTGCTCCCTGTCCCTAAACAGGTTATGCCTAAACAGGAAATGAGCTCTCTAGCGCCACCATTTTGTTTGATCGGGCCAAAAATGGAGGGTTAGCCTCCACTTATGTGTGCTGATATGTCTATGAAGTGTTGTGGTGTTAGGTCAAACCGTTCAGAATGTATACACCTTTATATTAAAAGCCACACCCTCCACAATATCCATTGGTTCATAGTGGCCAAATTGTTTGCCCTAGAAAAATTCTGTGAATAACTTTTGGTCAGAATCGTCTGTAGATGATAAGTACCAAATTTGGTAGTGACAGGATCAATGGTCTAGGACTAGTTCGCAAAAGTAGGTTTTTAGAAAAATTCAAAATTGTGGAAAATCCAATATGGCGAACTTTAACGACAATTCAAGCTCTACAGAGAGCATGGGGGTGTCCCCAATCCCGCTGATGATGACAGAGCCTTTTTGGATATGTTGCTTACTGGCGTTACCTCACAAAGTTTGATTAGATCTTTGCATGCCACACAGACTCTACTGACAACTTATTCACAATTCCTTTCATGGGCTAGTAATGTGGAAAAAGAGGATGAGTCGAGAGAACATAAAAAACATCAGACCCATCAGCGTACTAAAGCTCTGACTCCTACCGCTCCAATGCTCCCCATCCAGTCTGACAGAAAGCCAAATGTGGTAGGTCAGTCCAAACCTAATATAGCCTGTGGAAACTGTGGTCGTAGAGGACACACAAGAACCTACTGTAAGAGTAGGGGCAAGGGGCGTTGCTTTGGATATGGGAGTGAGAATCATTGGTGGAAGGAGTGTCCCTCAAACAAGGAGGAGAACCCTAATATAAAAACCATTCCGAAGGGGAAACTGACTGAGATGTCGAAAGATGAGCTTATTCGTCTTTTGGAGAACTTCAATACATAGGATTTTTCGGCCCCCATAGCCCCCCTAGGGGGAGCTAAGCGACCATATCAACAGGCTAAAATTGGGGGGGGAGGCGTGCAGAGCTCTTGTAGATACTGGAGCTTCAGTTAGTGTAACTAACATTGCTAATTCACCTCTTACTAAACAACAGATTATGTTACAAGGACTTGGCGGTGCAACCACTAGAACAATTAAAACAAAACCTACTTTACTAGAAACCGGTGATTTTTTCTTTGTGGCTCAATTCTATTATAGCCCAGATAGTACTGAAGGGGCTATTTTGGGAATGGATATTCTCAAACAGAAAAAGCCCATCTTGTGTTTGAAAATGAAGCATCACTATCTGTAACAAATGGAGAAGACAAAGCTTGTTTGTTGCTTGAATGCAATTCCTCCTCTATTCAGATTTATCCCTGTCGGGGACTCCCTGGCCCTGACAGTGAATGGGCAATGGATAAGCTGGACTGTGGCCTGATTGATATGGAGCTTGTATGTATAACAGGTGTACTCCCTCCTCCCAAGGCCCAATATCCTATTAAACCAGAAGCAGAAGAAGCCATAAAGAAAACCATTGATATTTTGGAAGAATGTGGCATTGTGAAAGAAACTACTTCTCCCTGTTCATCACCCCAACTTCCTGTGCGTAAACCAGATGGGTCATACAGATTGGTTATTGATTATCGAGAGGTTAACAAGTGTGCAACTAAGTTAGCTCCCCTAGAGGCTGATCCTAGTACTGTGTTGACAATACCAAATACCAAATACCAAAGGAACACAAATATTTCTGTTTTGGATATCTGTCGAGGATTTTTCTCAGTTCCCGTACATTCTGATTCACAGGTTTGGTTTACATTTGTTTTTCAGAATCGTTGCTTGACTTTAACTCAGTTAGCTCAGGGTTTTCATAATTCCCCAACATTATTTCATTTAGCTTTAGCTAAAATATTAAGAGGATTGCCTAAATTAAAATCACACTTAATACAATATGCTGATGATTTACTGATCTCATCCTCAGATGAGAAGACACACCAAGAGGACATGGAGGTGATTCTGCAGCATTTGGCAGAGAGTGGATTGAAGTGGAATCCCACCAAAGCCCAAATTTGTAAAAGGGTTGTCAGCTATTTAGGCCATGAGCTATCTCAAGGCCAACATCAGCTTACAGCATCAGAGAATGTGTACATCCCAATACATGAAGAGGTGTTAGAAAAGTTTTAGGACTTTTTAGTTATAGTCGAGCACATATCCCAAATTTTAGCCAAATTTCACAACCTACCACAGAATTGTTAAAAGGCTCTTTACGAGCTAATGATAAGATGTACTGAGGAGAAGACTGTAAACAAGCGTTCACAAAACTGAAGGAGGCTTTGTGTTCAGCCCCAGCTTTAGGTCTCCCTAACCCAGATTTGCCATTTCATTTATATGTTCCGAGTGATGAGCATATGTCAGCAGTGCTAGCTCAAGAACGTGGAGGCAAGCATCGACCAGTGGCTTATTATTCAAGCAGACTCGATTCTGTAGCGGCAGCAATGACAGCCTGTTTGTGTGCTGTTGAAGCTGCGTTGCTAGCTTTAAAGTGAAGTGAAGGAATTTTAGGAGTAATGGATGTGACTATACACGTACCCCATGATGTAATGATAATCCTCTCAGGCCCAAAATCATCTGCAGTTCATGTCTCAAGGTGGACTCGCTGGGAGACACACCCCACACTCCCATCAGTTACGCTGAAGAGAGTTAATAGTCTTAATCCAGCATTCCTGATGCCACGTCAGAGGAGGGTGATCCTCATGAATGTGACATTGTAGAAATATCCCTCTCACAGTCTGGGGTTAGAGGGACCCCCATTGCAGGTGCCTTGAATCTCTATGTAGATGGATCATCCTATTATGTCAATGGTCACCGTCATACTGGATAGGCAGTTTGCATGGCAGATGGTCGCCTAGTAAAGTGTGGTTCGCTCCCTGGAGCATCAGCACAGGTTGCTGAACTCAGAGCATTAACGGCAGCTTGCAATGCTGCTGTAGGTTATAAACTGAATATATATACAGACTCTAGATATGCTTTTGGAGTGGTTCATGACTATCTTAGTCTATGGGTGTCTAGAGGTTTTCTTACGAGTGAAGGGTCACTTATACGTCACGGGCAGGTCGTTTTGGACCTGCACACTGCTATTCAACAACCAAAGGAAGTTGCAGTTCTTAAAGTGAAAGCTCACAACAAGAATCAGGATGAGCATAGTATTGAAAATGTGCATGCAGACAACCTAGCTAGAGAAGTTGCTCTCAATGGAGAAGTTGATATTTGTAAAATAGCAGTCATAAATGAGCAATTATCCCAGACAACCCAGAGTCTTAAGTCTCTGGAAGATCTTAAAAACATCCATCGCTCTGCTTCAAGGTTGGAGAAATGGAAGTGGATGGAAAATGAGGGAAAAATGGACGATGAGGACATATGGCGCGGCCCAGAGAACCAGTATGCCCTGCCTACTATGCTTATGGGCACTATGATCCAACAGTACTATAGTTTAGCCCATGATGGATCATGCCGAACCTTAGAGAAAATGAATAAGACCTGGTGGCATCCAAAGCTAAGAGGCAACATTAATGACCATGTAAAACAATGTGTTGTTTACCTTGTAATACTGGCCCTATATTGAAGGTCCCTTTGTGACAACAACTAAAAGCTCATGTCCCATTTACTAAGATTCAGTTGGATTTCTGCGGTCCTTTTCCAAGATCACAAGGGAAAAGCTATTTGCTAGTAGTAATTGATCATTTTACTAAATGGGCGGAGGCATTTCCTACAGCGACTAACGATGCAAAGACAGTTGCAAAAATTATATTAACTGAGATAATACCGAGATTTAGTCTACCATGTTCTATAGACTCAGATCAAGGTACCCATTTCAGTGGCAAAATCTTCAAAACTGTATTGAAAGCATTAGGCATCAGACAACGCTTGCATTGCCCATGGCACCTCAAGAGCAGTGGCCTGGTAGAACGTTGCAATCGCTCGATTAAAAACAAAATTACAAAGGCTATTTTCGTGTCACCGGGGATGTCTTGGGTAGATAACCTTCCGTCTGTATTAATGTCAATGAGAGCGATGTGCAATCGAACTTCTAGCTTATCTCCTTTTGAAATGTTGACAGGTCGGCTAATGAGAACACCTAGAGATCTGTGCTTGACAGGTGGAGAATTGCATGTTATGGGTGATAGATCATTATTGTATTGCAAGACGCTCTCGCAATCTCTCCCCAGATCCAATTGTGATGACGACCTCCAGGCTCCAGCTGCAACGGGCCCTGACGTCAACATTGGAGATCAAGTTTATGTAAAACGAATGGTTAAGAAAGGACCTTTCAAACCAATTTGGTCCGGACCATACTTAGTCTTATTAGTGGTCCCATCAGCAGTAAGACTACAAGGCATAAGATTGTGGATCCACAAGTCAGATCAAGTTAGTTCCACCTGCACACCCTGCGTGCACAGCATCCGATCCTCTGCTTCCAGACGAACTTAAAATTGACACTTTGTCTGGTCAGGGCAGCGGGGAGGAAATTTAGATGTTTTTTTAAATTTTTTATACGAAACCAAATTTAAAAATGATTTTTCAAGGGGCCTTCTCTAAAACAATAAATACCCTTTTTTAAGCATATACATGACTTTTGTTTTGTTTTTGCACGGTTATTTCCTTTTACTACTTTTTCTATTCATGATTGCGTGCATAATTGGCTATTTGAGTGAATTCTAATGCCATTGTACCCTTTTGGGAACACAGAGCGATTACAGTATCTGCATCTCAGCGGAGAAGCACGGGCCCCACTATCTCCAACTGAAGTTTTGATACGTACCACAAAAATTGTGTGGAGCGCCTTGACTTTCTTTCTTCGCAAAAGGACGGAAACCCCTAATAATTAAGACCGCAAGTTTGCAAAGTTCGAAAGCCAAGAAAATGAAACTATTAGGAGGACTGGGAACCATCCTCCTGTTGGGAATGATTATTAAACTAACACAAACTAACAGAACATTGGAGCATCAAAATTTGACAATATCAAACCCATTAAAGATATATGATCAAAGTGATGTGTCGGTAACAATACTAACAAAAAATACAGACAAACTATTTGTTACAGAGGAATAGCAGAGGTCAGAGTAATAGTCAAAGTCGAGTAGGTATGTCACTAATAGAAGATGAAATAAAGTGTAGATTAAATAAACCACATTATGTTCCTACAGAAATATTCCCTAGAAAACTCCTCTCAACATACTGTGACCCTACACTGAAGGAGTGGCGTTATGATTATAATGGTAGTGATGCAGCACTCACATATGGTGTGGTAATTAAGGGAGCTAGATATCCTGTGGTAGTCCCTATAGCAAAAAGAGATCCTATTTACCTTTTTGTAGGACCAGATAATTCTACCTGGGATTCGTACACAGTACCGTTGGAAGGCTGTCTCCTTGGGTCATCTATAGCTGATCTTCTGATAAGGGGCTCCAGATGGGAGGCAAACCCAGTGGGAGTGGGAAACAATATTGTATCATGTCTACTATGGTCAATCACCAAGGAAATGTTATATGATAGGACCTCCTGGGATAATACCTAAGGATATTAATGAACATCGTAATACTTCTGTTAATACTACCAATTCTGATTGGATTGAGTTTTGTCCAGAAGTTAAACCTATTGGAGCTCCTGGTTTAGTCAAACACTCTTGATGGTATACTATGTACCCCCTTAGTGTATTACATGTGTTTGAGGCAAAATTGGATATGGATCTTTCACCTTGGTTAAACATGTGTGAAGTATTTCCTTCACACATGTATGAAAAAGTGCTTGCCCATCTTCCTTCCTGCCCCCAAGGGCGGGACAGAAGATCAGCTGAGGGTTGGTTAGGTGTAGGTCTTGGAACCTATAACACATTTGCCCAAGCTATATCCAATTACAACCACAATTGGGTGGAAAGTGAACTTGTAACTGCCGGTGAGTGGGTGAATCAAGCGGCTGACGGTAATGCTAATGGTGCCTCAAGTTTGGCTAATGCAGCATGATACAGCCTGGGCGTACTTGGTGATAATGTAAAAGTTATCAGCAGAAGTGTTGATATTTTCAGATTTGCATTTAGCAGGATGGTGGCGAGGGCGGACCAAGAGCAGCAGTGTTACCAAGTAGGACAAGCCACTGTAGCAGAGTGGAGCACCATCAGATCTGAAGGATGGGTATATTCCATCGGAAATAACAGACCAGCTTCTAGCTGCAATAACACTTCTGGCTCCAGGGCACATTGTAGGCAATGTTCTGCCGGTATCAGGGGTCTGTGTTGACTCACAGAAAACTCTAAGGGGTGTTGTTACATTTCCTTTGGTCCGAGGCCCTGGATATGCTGTGCGCCGTGTAACTGCTCTCCCATTTCCCTGTGGGGATCATTATCAACACTGGTGTAGATGGCTTATAGAAGTTTATATAGATAAAGAGGATAATTTGTTCAATAGAAAACACTGTCAACAAGTAGGCTTAAATGTATTTTGTAATGGTGCTTATGTCTCTAAAATTAACATTTCTGATTTTTCCACTGGTTTTGAAGTGACCAAAACTCTCCCAAATATTCCCGTTTAGATATCACACACTCAGTGGTGCGGGACAGGTGAAGTGATTACTAATGATAATCATTGTTCTAAGGGTCCTGTTTGTGTTACCCCAAACCCTCGTTCTTTGACCTATATGGGACAAGTTCTTTTACAGACCCTGCATATTCCTAATATTCACTTAGAGCCACATAATTAGTCAGTGAGCACAGATTATGAAATGAACAAATTATTGGGAAATTTAAGTGATGGCATTAGGGCCCATGTAACGGCAACTGGACTCGAAATAGCTAAAGCTAAGGTGGAAATCCTAAAAGCTGAAAAAGTATTACTAGCTAAAGGGTCATATAAAGGAAGCCCAGAAACGATTCACTGCTATAAAGTGTTCCAAACAGGTCAAGTTATTGCTGGGACTACAATTCCATTTGGACAAATCCTGGTAATGTTTTCCCAAATTGTTTGGGCACTTTCTATTGTTACTCTGATTATAGCTTTTTATACGTATTACAAACTTAAGCCCTATTCACACGGGACTAGTATTACCTGGGGACCTCATGTGATTTAGAAATGACCCCCCCACATCTGTGTTTTGTGCAGCACATTCACACGGGATAAGCAAAGTCTGTATTTTACTCTAATTTACTGACATTATCCCCCTGGATATGATTGTCAAGGCTCTGCTCTGCGTAACAGTAAAATACGACCTCAAATCACCAAGATGCCGATTCGCACGGGACTAATATTATCACATGACCTCTGTGTTTGGCGAAATATGGTAGATCATTTGCGATGGAATTTTTACTTTACAAATTATGGACATGGCAGATTCGCACGGGATTAAGATCACAGACGACCTCCACAATTATTACAAGTTACTAGATGTCCCCAGGTAATACTAGTCCCGTGCGAACAGGACTTTAGAAGAATGATTGCAAATATAAGATTGATATACGTGAAGCTGTATATGCATAATTTGTAATATTCTGTAAGGATGAATTTAAAGTTTGATGAGTCTGACTCTAATAATCCTATTTGCTGTGTAAGTGTTTGTATGTTTAGAGATCCCTCAATACACCTCTAAGACAGAGATTACTGAAGGAAAACAAACCATTTCCCTGCCGAGGAACTGACGGGGGTATCTTTGTGGATGTTTACATTCATGGAGATACTGATCAAACCTGTGAGGCACTTGGTGAAGATAAACCAACCCTACCCCAACTCCCCTTCACTTATTCCCGTTTTCCTGAAGTAGTTATTGCATTAAAAACTTTCTTTAAAAAATTAAAAAATGAGGGAATGAAGGATCATGTTAAAAATTTGACTTACATGAAGCATTATATAAGCAATTATATAAAAAATGTAATGACTTGATAAATATAGTTCACTAAGTGCTGGATGTTTAAACTTAATAGCCAATGTATCTAATTGCACACTGTTTCACCTCTCTTAATTATCGATTGGAATGTATGCAAGAGGGTATAGACACCAGCTGCAGTAATCAAGTGCATTAAGTGATTAATGGACCTCTATTTGTGTGTAATTAGCCCCCATTAGCCCCAGTTTTAAAGTGGACTCCCTAACATACACTTGACTATAATTGGAAGTTTTCCATATGACGACTGAAGGAATCTCATAGGCTAGATCAACAGCTCTTTGTCTGTAAAAACTATATAAATCCATGTAGTAGACTTAATATCTTTGAAGACTGTACTTGTACCTCTTCCCGACCAGTCGTATTATTAAATTATATAAAGGACCTCCTGACTTTGTCGTTTGTTATCTTTATCTTCAACACCATCATTTTTGTAAAGAAATTCCTACAGT
>an_ro_ERV2
MLLECNSSSIQIYPCRGLPGPDSEWAMDKLDCGLIDMELVCITGVLPPPKAQYPIKPEAEEAIKKTIDILEECGIVKETTSPCSSPQLPVRKPDGSYRLVIDYREVNKCATKLAPLEADPSTVLTIPNTKYQRNTNISVLDICRGFFSVPVHSDSQVWFTFVFQNRCLTLTQLAQGFHNSPTLFHLALAKILRGLPKLKSHLIQYADDLLISSSDEKTHQEDMEVILQHLAESGLKWNPTKAQICKRVVSYLGHELSQGQHQLTASENVYIPIHEEVLEKLTFLSSTYPKFPNFTTYHRIVKRLFTSDVLRRRLTSVHKTEGGFVFSPSFRSPPRFAISFICSEAYVSSASSRTWRQASTSGLLFKQTRFCSGSNDSLFVCCSCVASFKVKRNFRSNGCDYTRTPCNDNPLRPKIICSSCLKVDSLGDTPHTPISYAEESSSSIPDATSEEGDPHECDIVEISLSQSGVRGTPIAGALNLYVDGSSYYVNGHRHTGAVCMADGRLVKCGSLPGASAQVAELRALTAACNAAVGYKLNIYTDSRYAFGVVHDYLSLWVSRGFLTSEGSLIRHGQVVLDLHTAIQQPKEVAVLKVKAHNKNQDEHSIENVHADNLAREVALNGEVDICKIAVINEQLSQTTQSLKSLEDLKNIHRSASRLEKWKWMENEGKMDDEDIWRGPENQYALPTMLMGTMIQQYYSLAHDGSCRTLEKMNKTWWHPKLRGNINDHVKQCVVYLVILALVPLQQLKAHVPFTKIQLDFCGPFPRSQGKSYLLVVIDHFTKWAEAFPTATNDAKTVAKIILTEIIPRFSLPCSIDSDQGTHFSGKIFKTVLKALGIRQRLHCPWHLKSSGLVERCNRSIKNKITKAIFVSPGMSWVDNLPSVLMSMRAMCNRTSSLSPFEMLTGRLMRTPRDLCLTGGELHVMGDRSLLYCKTLSQSLPRSNCDDDLQAPAATGPDVNIGDQVYVKRMVKKGPFKPIWSGPYLVLLVVPSAVRLQGIRLWIHKSDQVSSTCTPCVHSIRSSASRRT*
>an_ro_ERV3_con
ACTGTTAGGATACAGAAAGTTTGTGCTGTAGGAGACAGACAGATTTGTGTATTCCAAAACCTCACGTGCATGTGAGAGTCCGCCATTGTTTTACAAAGACAACCAATAAGACACAGTGGTAGAAATTGCAGCCTATAGGGCAACTCTGTATAACAACCAATCAGAGTTCATGCTGTATTCTGCGCACAAATTTGAATATATGTAAATGTAACTGTATAAACTCCACAAACTCTAACAGTTGAATTGAACATTTTTGTGTGAATCCCTGTTGCTGGCTTTCTGTATAATAAATGCTTCCTGATTTTTAAACACTAACTTCGGATCTGCTTCTACCTGGAACGACGGTCACTATTGTTCTTGGCAACATTTCTGGTTACCAACAATTTGGCGCTGCGAGCAGGGTGGATTCGTCTTCCAGAACTTCGTTGTTTTCCTGACCAAAAAAGTGAGTAAACGGGTTTTACTACCATTGGCTTGGCGAATTGGACGGCAACACTGCGGAAGTCTGGAACGCTCCACCTTGTTATAAATATCAGTGCTGATGATGTGTTACCAGTGCTGCTGACTGTGATATAGGCCTGTGTATTAAGCCTATTGTGACCGGGTGTTTGTGAGTCACCCCTGCCTATGGAAAGTGTGAATCCAGGCTAAATTCTACACGTGGTTGCGTGGCCGTGGTAAGCGAGTGTGTCGCCCACAGCACAGAAGTGATTAATTTTCACTACTGGGTATTAGGTCGAAGATACCTAAGAAGCGCAAAGCCGCATCTTTGTTTGTTCGTTTAAGGGAGAGTCAGTCAGTGACGCCCCGGGCCCAGGGTTGAGAGACGGAGTTTCTTTCACGTGGGTAGTCTGTCTCTGTTTCAGGTCGTGAGAGAGCGTGTGTGTCGCACTCCCGACAAGTTTTGTGGACATTATTGAATTTTACGTTTAATATTGGCCTCTTAGTCTTTATTGTTTCGTGTTGGTTGTCTTTAGTAACCTATTAGCCAGTAACGTGCGTTTATACAGAGAGACGTAACTTATTACCAACAAAGTATAATTCGCGAGCAAAAATGGCCCCAAACAAGGAGAATGCAAACGGGAGTATAACCACATATCTGCAGCAAAAGTATGTAAAGCAAGCAAAGGCGATGAGTAAAAATGGCTGGGACCCCGAAGGATCCACGCCGGATTCCTTAGAATGGTGGGGGAAACAAAAAAAGAATAGGACGGCTTACGGTACCATTGTACTAATTACGGAGCATATGAGGCTCATAGAGAAGTGTGACGAAATGTATAATCGGCTACAAGCACAAGATACGAAATTAGCTGGTCTGCGTAAGAAGATAGAATCTCTTGAGAACAAAGGCAACAGCTCTGACCAGAGCACAGCGCTTGCGTGCATTCCGACTGAAATAAAAGGTGTTCCATCTTTGTACCCAGATTTAAATTGTCACACTATAACTGACCCACTGTATTTTGAAAAGGAGAATAAAACGGTGCCCATGGCACCTATGGTTACTAAAATTCGCGGTAGAGGAAATGAACAACGACTGCATGTTGATCACGTTCCTTTAAGCCTGATCGAAATGAGAGCTTTATTAAAGGATTTGCCGAATCTTAATGCGCAAGACGACAATTTACCGTTTTGGCGACAACTAAATGAGCTACAGCGTAGCATGTCTCTACACCCTCTAGACATGTTTTCAGTTGTGCGTGCAAAATGTCCAGTTTCAAGCTGGAACAAAATTGAACCAGCTGATCTCCGACAGGAACCATGGGCATCTGGCCCCTGGGCGAATCATAATGAATTACAAAACGCGATTACCGGTTTCTGCGAGGCTGTAAAGACTGCTTTAGGTAAAGGTGCGCCAAAATGGCATTGTTTCACGGCAGTAGTACAAAATAGCTTGCCCTTTGCTGAATACGCCGATCGGAAGTATGAAGCATTTGAAACGCATTGTGGCTTCCCTAATCCAAATAGAGACATGGCTGTTTTTACGCAACAATTACTGGCAGAGGCTGCCCCGCATATTCAGAAGGTACTAGCAATCGGCATACACCCGGGTAATACGTTTAGTGACATTGTTTCGTGGGCCTCGCGATTAGAGGAACAGATACGGAAGAAGAGTTCAACTTTACATCCCATTGCTGCTGTTCGCTACAACTCTCTGAAGTGCGATAATTGTGGGAAAACGGGCCATAGCACGGATCGATGCAAAGGGAGGGACTATAGGAGAAGTAGGCGTAACACCCCCCCAAACAAAGAAGCAGATAAATGCTTTCGATGTGGAGAACAGGGACATCGAGCGCCACAATGTTTAGCTGCCCTACCTAAGGCGCACGCCTCCAGTGGAGAATACGCAACCTCAGACAAAGAAGCTGGGCCTATCGCGCACTGCTCCAATGACGATTACGCGCATTTGAACCGAGAACAACTTGTCGCCATGTTAAACAGTTTGAAAGCATAGGAATTACCGGCCTCCTTTTCAGTCAGTAGTATAGAAACTCAGGCTCATTGCAGACCGTATCTTAGTGCGTGGGTAGGAGGCCGGCCATGCGATATGCTAATTGATACTGGCGCTTCTGTTTCTATCACTGACCTACCGCTCCCTTGTACAAAGCATTCCATTGATCTTGCTGGCATTGGGGGTAATTCTGTCCGCGCATATAAATCCTTTCCAGTACTTGTGGAATCCAATAATGCTTATTGGACACAATCATTTTTCATTTGTAGGACTGCAGAAGGTACCATCCTCGGTTCTGACGGCATGAGATTACTGAAAGCTACTGTTGCATACTCGCCTATGGCTTTATCAGTTTGTGACGCTTCTCATAAACGCAAGACATTGCCATTAGCTGCTCTTTCCCATACTGCTATAGCATCTGTTGCAACACCTATTGTCCATTCCTGGGATTTGACTAACAAGTTCCAAGCTTTATGTGCAACATTCCCTGCATGCTGGTCTGTGCACAAACTGGATTGTGGAGCTGCACCATTACCACCACTTGAGGTAACAGGGACTATGCCCTCACCTGTGAAACAATACCCGATTAAACCAGAAGCTGCTCAAGCAGTTGGCTCAATCATTCAGTCCTTGCTTTCACAGGAGGTCATTGAGCCATGTGTCTCACCCTGTAATTCTCCTGTCTGGCCTGTGCAAAAACCAGATGGCTCATGGCGCCTGACAATTGATTACAGAACGGTTAATGCTGCTGCAGACAAACTTGCTCCAATTGTTTCTGACCCAAACACGCTGCTTGCTGATATCAAACCTAGTCACTGTATATTTTCTGTGATAGACATTGCCAATGGATTCTGGGCCCTGCCTGTTGCTGAAAACTCAAGAGCTTGGTTTGCCTTCACACACCAGAACACGCAATACACATGGAAACGCATGCCTCAGGGCTTTCATAACAGCCCTACGCTTTTCCATCGCGCAATGGCCAAGATTCTAGCAACAGTTTCATGGTCTCAGTATGAAGGAACACAGTGCCTCCAATATGTTGATGATATTCTCTTGGCTTCTTCTGACCCTGTCTCTCATTTCCAGGCTCTGGAAGCTTTACTCAAAGCTTTGGAAAAATACAATATGAAAGCAAGTCCAAAGAAGGCCCAAATCGCACAAGACGCTGTCCAGTATTTGGGCTTTACCATATCCCAGGGCTCGAAGCAACTCACTGTTGACCGGAGAACTGCTATTGCCACTGCTCCGCGTCCCCGCACTGTCCGTGATGTTCGTAAGATTCTGGGACTTTTTAACTTCTGCAGGAACCACATACCTGACTTTTCTGTTATTGCAACACCAATCAATGCTCTTTTGAAGGGCTCCCATCGCCCATTGGAGACCGTTGATTGGACAACCGAGTGTGAAGATGCATTCAGCACTCTCAAATCTGCTCTCACTTCTGCCCCTGCTTTAGGTTTCCCTTGTTCTGACCTCCCGTTCTTTCTATGGTCAGCTGTGAAACAAGGCCACATGACAGCCGTTCTTACTCAGCCCCATGGAGGCATACAACGCCCCGTTGCTTACTATTCTTCTCGCCTGGATTCTGTCGCTTCTGGTCTTTCCCCTTGCTTACAGGAAGTGCAGGCTGCCGCCACAGCAGTAACGGTCTCCGCTGCACTAGTCTCAGGAGCTCCACTCTCTGTCAATGTCTCTCATGCTGTGCATAACATACTAACCCAAGGCCGTTTCTCTCGTGTTTCAGCAGCCAGGTGGACTAGATGGGAAGCCATCTTGTTAGCTCCGCTTATCACACTCATCCACTCCCCAGCTGTGAACCCAGCCACTCTCTTACCTGTCGAGGGAGACGGGGAGCCACATGAGTGCCCATTGTCTCCAGATCACCCATCCAATTCAGACATCTCTGAAACACCTCTTTCTGACAATGATTTCTCACTTTTTGTTGATGGATCTCGTTTTTACAATGGGGCCCACCCAGTTACAGGATATGCAGTTGTTGACATTGCTGGTCAGGTAATGGCATCAGGCCGCCTTCCAAGTTCAGATTCAGCACAGGTGGCTGAACTTGTTGCCCTCACTCATGCCTGTGAGTTGGGTTCTGGGAAACGACTTACTATATACACTGATTCCAGGTATGCATTTGGTGTTGTCCATGACTTTATGGTTAACTGGTCATCTCGGGGTTTCCTGACTTCATCAGGTACCCCGATAAAAAATGGGGGGGTTGTTCAGAATCTCATAACTGCCTCTAAACTACCAAACAAACTAGCAGTTGTAAAAGTGAAAGCGCACACTAAAGGACAAGATGCAATCAGCTTGGGTAACCACTGGGCAGATGAAGCTGCCAAAGCAGCAGCTTTAAATGACTCCCTGCCTACTTACAAAATTGCAGCTATTGACATGTCGGGTCCAACTAACATTGACATAGCTAAACTACAGGATGCCTGTACAAGAGCTGAAAAATGGACGTGGATTGAAAATGCATGCACTCTTAATGATGACAACATTTGGCACACACAGGACGGGAAAGTTGTTGCCCCTCAGAGCATCCTTTCATTGCTTTGTGAAGTATACCATGGCATTGCACACAATGGAGAAAGAACAATGCGGCACAACATGTCACTTCATTGGTGGTCTCCCAAAATGACCAAGGTAATGAAAGATTTCGTTAGGCGTTGCATCATTTGTGCAAAAAGCAATCAAGGTCCAAAAATAAAAGTAATGATGAAACACCAGCCACGGCCTACTGGACCCTTTCAGCAAATCCAGATGGATTTCATTGGCCCTCTTCCAAAGAGCCATGGAAAAGAACACTGTCTCGTTCTCATAGACCACTTCACACGCTGGGTAGAAGTTTACCCTGTAGCCTGTGCAAATGCCGCAACCACGGCAAAAATAATCGCATCTGAATTCTGCCCACGCTGGGGCCTTCCCTGCTACATAGACTCAGACCAAGGGACCCACTTCACCGGTAAAGTAATGAAACAGGTATGTTCGTACCTGGGAATCAAACAAAAATTCCACTGCCCTTACCATCCTCAAAGTTCAGGTCTGGTCGAAAGAACAAATCGAACACTGAAAGAAAAGCTGACCAAGGTGTTGCTGTCGAAGGGGGGAAGCTGGGTCCAAGGCCTCCCAGCTGCACTCATGGCGATGAGAGCAACCCCTAATGCAGTAACTGAACTGTCTCCCTACGAACTAGTGACTGGCAGAGCCATGTCACTAGCCCCTGGCCTTTGTAAGGGGTCAGAAGACTCTCTTATAGTGGGAGATGCATTGCTGAAGTATTGCCAAAACTTGAATGAAGCGGTGAAAAACCTAACCTCCCAGGCTTTGTCATTACAGACTCTGAAAGATAAACAAAAGGAGGGGGGGCAAGAATCGCAGACATATGAACCTGGACAATGGGTTATGATAAGAGCCCCTCATCCTAGATCTTTCCAACCTCGATGGCAAGGACCACACCAGGTCTTACTAACCTCTGAGACTGCTCTTCGAGTTACAGGCATCCCGGTCTGGATCCACCAATCCCGGACCAAACCATGCCCATCACCCGAAGACCTCAAAAAGCCTGAAGAACTCCCTGCCACGGACGACTGCAGCCTTCACGAATCAGGTGCAAACGTTCCAATTTTTTCACATACTCAACCAAATTGAGCATTCAAGTTATGCTCCCATCCAACATGCTGAATTCATTTGTAATTATAATCACAGTTTTGAGCCATGGTGGAGTAAGTGCTGTGGACAATAACATTTACATGCAATTAGTTCACATGACAGCCAAACATGCAAATAAGACTGGCTGCTATGTCTGTGGATTAATACCACATTCTGTCGCACTTGGTGTTCCAATGATGTCCGTACCTATCGCCTCCAAGTATAACACTGCAGATAGCGATAGCAAAAGTGAACTTGTTACCAGACCTAAACATATATGTGATCCTGAACCCATTAACATTGCTCTGTCTCTTGGCCCATATCTGTGGTGCCTCAAACAAAATGGCTCTATTTATGTTGGAGAGACCCTGGACTGCAATACGGTTATTAACTACCATGATAAACCTGTACAAAACCACACAGCTATGGGAGTCTATTGGGTTTGTGGGAACAATGCCTATTCTGAGTTGCCTAATTCATGGTCTGGTATCTGCGCCTTAGGACATTTGGTCCCGGCCATGAGAATTACATCTATTCTACCGGACCGAGTCAGATATGAAAGATCAACTGACGTCTTTGGAACTCACCATCAGTCTGTTTGGAACAGAGCACTTGGTGCTCTCATTCCTACTTATGGGGTTATGTCCGCTCTAGATCAAATTGGCGACCTCTCCAAAGAGGTAGAGCTTTTGGCCAATAGCACGGCATTAGGTCTAGGCAAAATTTCAGAGGAATTGACAGCTGTCAGAGTGATGGCTCTACAGAACAGAGCTGCATTAGATTATATCCTCTCAGCTCAGGGTGGGACATGTAAAATAATTGGCATCGAATGCTGTTCCTATATTCCCGATAATCAGGATGACCTGAAACGTGTGATCTCAAAAATCAATAATGTTTCCCGGTCCGCACATGAAATATCACCTACAACACCTGGTTTTCTTGAATGGTTATCGAGCTATTTGGGTGACCTTGGCAAAATTGTAGTTGAATACATTTTTCTGATTATACTGGGATTAACTGTACTGGCATTGATAATTAAAGGTGTGAAATTAATTTTCGTACAGTTAATCTGTGGTAAAACTAATGAGCAAACCACACAAGTTGTTCACTATACAAAGACTCCGACAGCATACATAATATAGAACCAAGTTGTAATAACTTGGGAGTACTTGATAATGCCCTCACATGGTATTCTGTTTTCTTCCTCATATGCCGGAGAGGACACTCCCATGACACCATACCGGCGCCGAGGACACCACCCCTCCAAGACCATGTTGCTGCAAACCAGGAGTAAATTGCAAGAAATCCCACCAAGCCTTGAATCGAGCCTTCCCTACCAAACCAATGTCACTATCCATCCAGCCAGCAACAGAAGGACTTTTTTCTTTACAAGTTATGTTCTTGGAGTACATCTCGTTCGCCCGTAAGGGGGACGTGAGGGAATTTTGCCTGAAGTTTTCCTAACACAGGTTTTTGACAGGTTTTCGCCCTCACCCTGAACAATGACTAAATAAATGTAACTGTAAAATTGACTTAACCATGAGATTCATGTTGTGTCAAAAGGAGGGACTGTTAGGATACAGAAAGTTTGTGCTGTAGGAGACAGACAGATTTGTGTATTCCAAAACCTCACGTGCATGTGAGAGTCCGCCATTGTTTTACAAAGACAACCAATAAGACACAGTGGTAGAAATTGCAGCCTATAGGGCAACTCTGTATAACAAACAACCAATCAGAGTTCATGCTGTATTCTGCGCACAAATTTGAATATATGTAAATGTAACTGTATAAACTCCACAAACTCTAACAGTTGAATTGAACATTTTTGTGTGAATCCCTGTTGCTGGCTTTCTGTATAATAAATGCTTCCTGATTTTTAAACACTAACTTCGGATCTGCTTCTACCTGGAACGACGGTCACTATTGTTCTTGGCAACATTTCTGGTTACCAACAATTTGGCGCTGCGAGCAGGGTGGATTCGTCTTCCAGAACTTCGTTGTTTTCCTGACCAAAAAAGTGAGTAAACGGGTTTTACTACCATTGGCTTGGCGAATTGGACGGCAAAACTGCGGAAGTCTGGAACGCTCCACCT
>an_ro_ERV3
MAPNKENANGSITTYLQQKYVKQAKAMSKNGWDPEGSTPDSLEWWGKQKKNRTAYGTIVLITEHMRLIEKCDEMYNRLQAQDTKLAGLRKKIESLENKGNSSDQSTALACIPTEIKGVPSLYPDLNCHTITDPLYFEKENKTVPMAPMVTKIRGRGNEQRLHVDHVPLSLIEMRALLKDLPNLNAQDDNLPFWRQLNELQRSMSLHPLDMFSVVRAKCPVSSWNKIEPADLRQEPWASGPWANHNELQNAITGFCEAVKTALGKGAPKWHCFTAVVQNSLPFAEYADRKYEAFETHCGFPNPNRDMAVFTQQLLAEAAPHIQKVLAIGIHPGNTFSDIVSWASRLEEQIRKKSSTLHPIAAVRYNSLKCDNCGKTGHSTDRCKGRDYRRSRRNTPPNKEADKCFRCGEQGHRAPQCLAALPKAHASSGEYATSDKEAGPIAHCSNDDYAHLNREQLVAMLNSLKAELPASFSVSSIETQAHCRPYLSAWVGGRPCDMLIDTGASVSITDLPLPCTKHSIDLAGIGGNSVRAYKSFPVLVESNNAYWTQSFFICRTAEGTILGSDGMRLLKATVAYSPMALSVCDASHKRKTLPLAALSHTAIASVATPIVHSWDLTNKFQALCATFPACWSVHKLDCGAAPLPPLEVTGTMPSPVKQYPIKPEAAQAVGSIIQSLLSQEVIEPCVSPCNSPVWPVQKPDGSWRLTIDYRTVNAAADKLAPIVSDPNTLLADIKPSHCIFSVIDIANGFWALPVAENSRAWFAFTHQNTQYTWKRMPQGFHNSPTLFHRAMAKILATVSWSQYEGTQCLQYVDDILLASSDPVSHFQALEALLKALEKYNMKASPKKAQIAQDAVQYLGFTISQGSKQLTVDRRTAIATAPRPRTVRDVRKILGLFNFCRNHIPDFSVIATPINALLKGSHRPLETVDWTTECEDAFSTLKSALTSAPALGFPCSDLPFFLWSAVKQGHMTAVLTQPHGGIQRPVAYYSSRLDSVASGLSPCLQEVQAAATAVTVSAALVSGAPLSVNVSHAVHNILTQGRFSRVSAARWTRWEAILLAPLITLIHSPAVNPATLLPVEGDGEPHECPLSPDHPSNSDISETPLSDNDFSLFVDGSRFYNGAHPVTGYAVVDIAGQVMASGRLPSSDSAQVAELVALTHACELGSGKRLTIYTDSRYAFGVVHDFMVNWSSRGFLTSSGTPIKNGGVVQNLITASKLPNKLAVVKVKAHTKGQDAISLGNHWADEAAKAAALNDSLPTYKIAAIDMSGPTNIDIAKLQDACTRAEKWTWIENACTLNDDNIWHTQDGKVVAPQSILSLLCEVYHGIAHNGERTMRHNMSLHWWSPKMTKVMKDFVRRCIICAKSNQGPKIKVMMKHQPRPTGPFQQIQMDFIGPLPKSHGKEHCLVLIDHFTRWVEVYPVACANAATTAKIIASEFCPRWGLPCYIDSDQGTHFTGKVMKQVCSYLGIKQKFHCPYHPQSSGLVERTNRTLKEKLTKVLLSKGGSWVQGLPAALMAMRATPNAVTELSPYELVTGRAMSLAPGLCKGSEDSLIVGDALLKYCQNLNEAVKNLTSQALSLQTLKDKQKEGGQESQTYEPGQWVMIRAPHPRSFQPRWQGPHQVLLTSETALRVTGIPVWIHQSRTKPCPSPEDLKKPEELPATDDCSLHESGANVPIFSHTQPN*
>an_ro_ERV4_con
TATTTGACAGAAGGACACGTTCCGAGCCACGTCGGGCTCAAGGGCGAAATAGCGTCCACTTTCCTTAGTAACGTCTGCGTGCTGGGTGAAGTCACGTAACGTTCCGGACCACATCGGGTCCACTACGCCAAGAAGAGCGTCTGTTTAGTAACGTGTGTCGGTATTTGACAGAAGGACACGTTCCGAGCCACGTCGGGCTCAAGGGCGAAGTTGCGTCCACTTTCCTTAAGCTGTTTAGTAACGTGTGTGTCGGGAGTGGACACACAAACACGTTTCGGTTCGGAACCATCAGACGAGGGAGCGTCTGTTTAATAACTTGTTGGACAAGTTTTGGTGTTGCTGGTTTTTTGGGCATGCTGGTTGCTGTTAGTAGCTTAAGTGTTTCGGAGTAACACGGTGAATTGTGAAATTTGGGCTGTGTGCCAAAGTGTGTGAAAGCTGTTTTCCAATGCGAGTGATTGCGTGAAAGTGCACTCAATGTTGTGTTGTTCGGAGCTCCATCAGTGTTGTCATGTCTACAGAATAACGTATTGTCCTGTTAGGCCTACGTGATATGTTTGTTATATGTGTACACAATATAGTATATATAACCCATATAATATAAGAGTAAAAGCGCATATTTTCCTTTCGTGTAGTTAATACTTTCGGCTCATGATAGCTAATCCGCGTAATTCTGAAGGGCTACCAACTACGGGAATGATGACGGAGAAAGAAGTTTTATGCGGGGATCTAATGGCAGCGGCATTAAAAGCTATGGTTAAAAGATATGGGAAAGCAATGAGAACTAATCCCCCATTCCCTAGCAAAAATGACTCCGGTGTAATTTCAGAGAAGGCACTGAATGTATGGTGGTCCCAACAGAAAAATAATGAAGAGAAAGGTAGATATGCAGCAATGTGCGTAGTGATGGCATATAAGAGCGCAGCACACAAACTCAAACAGTATGAGGGAGAGCTGGAGCGCTGCCGTAGTGAAATAGACGAGCTGCAAAGGTGTCGTAGTGAACTAGACAGCAAAAACAAACTGTTAGCTAAGGTACAGGAGGATTTGTACAAGGCTCTCCCATATTCACAAGTTATGGATGATATATCTGTAGAGCCTAGTCCCCCAATGGCCCCCATAGCAGTAGACTCGATTCCGAATCCGGATCGGAGTGAGGGACAGCCAAGTATTATAACACAAATCAAACATACACCACTAAGTCCTTCTGATTTGCGTAGCATGGTTCGGGAATTACCCGATCTCAGAAGAGATGACCCGAACATGGCGTTTTGGGAGAAAATAGCACAGTATATGACGGTGGGGGGATTACATGCTTTCGACGTTTATGTGTTAACAAAGGCAAAATGTCCAAGTGCAGTATGGAGCGAGTTAGGGGAATTTAATAACTCTGCATGGGCATCTGTCCGCTTCACATCCACGTTTGAGATGGAGGAAGCAGTGGAAAATTTCAGGAAGACAGTTTATCAAGCTCTAGGTACAGGTTCCAATCTGTATTCATTATATCTTACCCGTCACCAACGCGAAGATGAACCTTTTGATAGGTATATTGACGAGAAATACAGTTTGTACTCCACATATGGTAATGCAGGTGACAATCCAAGTAAAGATAACCCCGATTTCCTGATGAATGTACTCGAGGGAAGTGTAGCTTTATACCGAGACACAGCGGGTAAGGCTGGTTTTCGACCGAAGGATTGTAGCGACTTAATTTCGTGGGCTGCATGTTTAAATAAATATCATAGTGGTGTAAACAAGGGGGGCGCGAGATCAGGTTTGAGGTCACATTCTCACCATAAAGCACCCCTCCACATGGCTCCGGTACAGGAGATAGCTCCTTGCAGCAACTGTGGGAGATCGGGGCATAGCCAGGCGGACTGTCTCGGAGGGAGAAAGACCAAATGTAAGCTCTGTCACAGATATGGACACGTTGCCCAGGCATGCAGATCTTGGAATAACCGGTGCAGAAGATGTCACAAACTCGGACATTGGGCACGTGAGTGCGAATTCATAAATGAAGGTCAGTCAGAACGAGGTAGCCAGCTCCAAGACATGTCAAAAGACGAACTCGTTAGATTAATAAAATCTCTTGAAACCTCAGAATAGGATACGTCGGCCCCCATTGCATCAGGTGCTGAGGTTTCGCACAAACGACCATACTTACAAGCGAGGGTGGGGGGCATATCGTGTAATATCCTCGTAGACACAGGGGCTTCAGTATCTGTTACTAACGTCCCGGGGTTGCCTTTRACTAAGAGATCCATTGAAGTAACTGGTCTGGGAGGATCCCGGATTAAGGCATATTTAACTAAACCCATATTATTTGAAACCGAACACAAATTTTGGATAAACCGGATTTACTATTGCAACAACCAGACAGAGGGAACTATTATGGGCATGGATATGTTAAATGATTTACAATGTCAATTGAACTTAGGAGATTCCCCAGCATTACAAATACCTTCCGATAAATATACTACAACAATTCCGCTTGTTTACGCACGATGTAGGGAAGACTTTGCAAGCTGTGCAGCGATACAAGTTACGGACAAACTTCCAGGGCCYCCTGAGGTGTGGGCGGTAGACAAACTTGATTGCGGGCGCATTAAAATGCCCCCTGTTAGAATCACAGGTAAACCACCCCCACCCACACGGCCGTACCCGATAAAAGCAGAGGCTATAGGCGCAGTTAAAAAAACGATTGAGGAACTGATGAAAAGGGGAGTGGTGGTAGAGACTCAGTCAAAATGTAATTCACCAATCTTTCCTGTAAAGAAGCCAGATGGCTCATGGCGTCTTACTGTTGATTATCGGAACATCAATGGACGATAGCCAATTTTGGTTTGCTTTTACTGTTGAAAATAAACAATATACATTCACTWGACTTAGCCAAGGCTTTCACAACTCTCCGACCCTGTTCCACCGTGCGTAGTCTGATGTAATTAATAGCCTCCCTGAAATTAAATCATGTGTGCGTCAATATGTCGATGATTTATTAATTTCGTCCAGAAATATGGACACGCATTGCAGAGACCTAGATGTTATTTAATAACATCTGGCAAAACATGGTGTGAAGTGTAACCCACGCAAAGCACAGATCGCACAAACAGAANNNNNNNGGGTATATGGTTTCACAGGGTTGTAAGAGAATGACCACAAACCGAATTGAAGCCATAACAGAGTGTCGGCGACCTACTACAGTACGAGCGCTACGCAAAATACTTGGTCTTTTTAATTATTGTCGGACCCATATACCCAACTACTCAACAATTGTTCAACCGATAAACGACCTATTAAAGGGAGCGGGGGRTCCACATGACGGGATAGAATGGTCGTCTGAGTGTGAGACGGCTTTTTCCATTTTAAAACAAAAACTTTGCACCTCCCCCGGGTTAGGGCTCCCCAACCCACTTGTGCCTTTCACACTATATACTCATGTAAATACAGGACACATGGCGGCGGTACTTACACAAAAGCATGGGGACAGACAAAGGATGGTTGCATATTTCTCCTCTAAATTAGATGCGGTTGTAAAAGCGATGCCGGACTGTTTACAAGCTGTTGAAGCTGCCTCCATTGCCTTAAATCAAGCGTTGCCGTTAATTAGCACACAGGAAATTGATGTTGTAGTCCCTCATTCTGTTCTGTCTATTTTGTCAGGAAAAAGGTCGACAGCAGTACACGTGGCTCGATGGACTCGATGGGAAACAAGTCTTCTGATGCCATCAGTACATTTAAAACGTATAACTACTTTGAACCCAGCTACCCTATTCCCAAATCCTGATGAGGGACAACCTCATCACTGTTGTGTAGAAGGGGAAGGTAATTTTGATAACCACAGGGTGAAAGAAATCGCCATTCAGGGCACATTTGACCTATATGTTGATGGTTCATCTTTTTATATAGATGGAAAAAAACACACGGGATGGGCAGTGTGTACACAAAACGGACAGTTAGTGAAACATGGTAGACTGGTGAATCAGTCAGCACAAGTTGCGGAGTTATGGGCTTTGGCGGAAGCATGTACAGTAATGGGAGGGAACAATGTAAACATATACACTGACTCACGTTATGCATTTGGAGTAGTACATGATTACCTGAACTTGTGGGCTAACAGGGGATTTCTTACCAGTGCAGGATCACCCATACAAAATGGGGGAATGGTAGAAAAATTGCATAAAGCCATTGAACTACCAAAGAATGTGGCAGTAATTAAAATTAAAGCTCACACAAAAGGTACAGACCCACACTCAAATGGGAATAGGTGGGCAGATGAATGGGCCAGAAAGGCAGCCACAGATGGAGAAGKAATAGCTCCCATTGCAGCTTTGCAAACTGCCCAGTTAYCCCCCAAAGAAAATKTTTTACAGCTAGAACAGCTGCAACATGCAGCCCCAAGGGCAGAAAATGGCTGTGGATGGAAAATGGGGGAAAGCTGGGGGAAGACAACATATGGAGGGGTCCAAACAATACGGTGATCTTACCAGCTGTTTTGATGAGTACTATGGTTAGCTTATGTCACTCCTTAGGACATGATGGAGCACGGCGCATGCAACATCGGATGAAGCAAACATGGTGGCATCCGAAATTAAACACTAACATCAATGACTATGTCCGCAGGTGTATCACATGCGCTCGATGCAACCCCGGACCAACCATCAAAGTGAGAATGAGACAACAGCCCAGACCAGAACAACCGTTTGCCCAATTGCAAATTGATTTCATCGGTCCTCTACCAGGATGTAGGGGAAAGAAATATGTGCTGGTGCTCATTGATCATTTTACTAAATGGGTAGAAGCATTTCCAACAGCGCACAACACAGCAACTGACGTAGCCAAAGTGCTATTAACCGAAATAATTCCAAGATGGGGTTTGCCATGTGCTATTGACAATGATCAAGGTACTCACTTTACAGGAAAAATCATTAAAACAGTATGCCGAGCACTGGGGATTAAACAAAAGTTTCACTGCCCTTTTCATCCCCAAAGCTCCGGCCTGGTGGAACGTGCGAACCGCAGCTTAAAAAACAAACTAACCAAACAGTTGTTTGCAGGCACTGGAGTAGACTGGGTTTCACACTTACCGGCTGTACTTCTTTCCCTAAGAGCAGGCCCCACTAATCCTGAATCACTCTCTCCTTTTGAAATGCTAACAGGTAGACCCATGAGGACTCCCGGGGATTTGTGTATTGCAGGAGGAGAATTGCATGTGATGGGAGATAGGTTGCTGGAATATTGTAAGCTTTTRTCTCAGTGTGTACCACAGGACCCACGGACAAAACCGGATCCAGGGACAGACCTGGAGGAGAGCCCCGCAGTCCAACCCGGAGACCAAGTCCTGGTGAAGTCCTTCCAGAAAAAGACATTCGGCCCTCACTGGACTGGACCACATACTGTGCTACTCACCACCCCATCAGCTGCCYGCTTGACCGGRATACCRACRTGGATTCACCTRACTCGTCTGAGAAAGTACACGAGTCCAACACAGCATGAAGCGCAGCTCAATCCTTCTTCTCCACAAAGTACTGGGAAGCCKGTTTGTGTTAACACACCTTAAGGCAGAAAGATATGCGGATCCGCAGTTCTCAAATGTGCACCAACGCGAGTGGATACAGCCGGACTTGGGACCATACTTTTAATCAAACTGGATGGGGATCTTTCCAATGCAATGAGGACATATGGAGAGCGAGTGGATACAGCTGGACTTGGGACCATACTTTTAATCAAACTGGATGGGGATCTTTCCAATGCAACGAGGACATATGGAGAGTTGTAAACTGTCAATTGTGGGGTTTGAAAAACCCAGGAAAACTTCTGGACAGTCTTTAAATTGTGAGAAATTGATTTTCTCACCAGAACTGTACACAGGCCAACCCGAGGAGGATGGGTCCCCCCTGCTGAGCCTTGGTTCCTCCCAAGGTTAGGGGAGTTTTCCTTGCCACTTATTTTTTTTAGAGGAGTACAACATTCTTTAAAACCATTCTAAAAATGTTTTGTAAAGAGAGAACACAAAAAATGTCAGTATGAGTAGCATTCATGTTAAGTGAAATATCAGTACAGTTGACCAAACAGTTGATCATAATAATAATGGGAAAAACTATATGACACAACATCATTGAAAATGTGCATTTTATAGCAGTCACAAGAAGAAGATGCAGTATATGATCTACTTTGTCTGCACTCACAATACATCACTAATAAACATAAAAATATCAAATACCTGTCTGACTAAAGTGAATTTTTCATGAATGGCAAGTCATGAGGAACTCTGCTGCTCAGTAGGCAGAATTATTGCTGTTTTTAGTCTATTTCCTGTTAATGTACACACTCTTGAGGTGCGTACACACACATCTTCACACATCTTCTGAGGCCGAGAGATCACAGAATTCAAAATTCAAGACGTTTTCAAGACCATTCTCTGAAAATGACCGTTTTTAATATCTTTTCAAGTCTTCAATTTGAAATATGATTGTCAAGACCCGTAGAACCCTTGAATGGTGAGCCAACACTCTGTAACATAAGTAACTTAGCAGCAGGCCCCCGGATCTAGACTGCTCAGATTGGGGGGGCAATTATACATTTGGGGTGGGCACCTTTTCACACAGTGGGCTATACTACAGTGTTGAGCTGTTTTCCTAGTTTTAATGTACGACTGATGTGTCTATTTTTAAACATTACCACCCTACTTACAGTTGCACTCAAAATTATTCAAAATTAGCTGGTCGAATTCTCTATGTTAAGGTAAGGTGCTTCAATGCTTCCTTTCTTATCTCCTTTAGCATAGGGTACACTGGACCATCCTTTACGAAAGGAAAGGAGATAATGCCGTCCCACAATTCCTTGCGGCAGCAACATTCAAAGCGACGCACCATTCGGCCGTCCATGAAAAAAATGATCAACATGACAGTTGTGTGGTGGTTCTTAAGCTATGATATGCATAAGCTTATAATCAGATCATAATCAGCATATTAACCATAAAACAGAAGGCTGTCTTTCAAGAAAAAGGGATATGAGATGTTTTTAGCCAGGTGATGTTTTTAATTCAACATGTTTGAAACTTAAGAATGATGATACAGTAGTAGATTTGTAGGCCTAACATGTTATGCCTATCTTGAATAAATGTAACAATTATTTTCATACAATCATACTAATTGGGAT
>an_ro_ERV4
MPLTKRSIEVTGLGGSRIKAYLTKPILFETEHKFWINRIYYCNNQTEGTIMGMDMLNDLQCQLNLGDSPALQIPSDKYTTTIPLVYARCREDFASCAAIQVTDKLPGPPEVWAVDKLDCGRIKMPPVRITGKPPPPTRPYPIKAEAIGAVKKTIEELMKRGVVVETQSKCNSPIFPVKKPDGSWRLTVDYRNINGPNFGLLLLLKINNIHSLDLAKAFTTLRPCSTVRSLMLIASLKLNHVCVNMSMIYFRPEIWTRIAETMLFNNIWQNMVSVTHAKHRSHKQXXXGYMVSQGCKRMTTNRIEAITECRRPTTVRALRKILGLFNYCRTHIPNYSTIVQPINDLLKGAGXPHDGIEWSSECETAFSILKQKLCTSPGLGLPNPLVPFTLYTHVNTGHMAAVLTQKHGDRQRMVAYFSSKLDAVVKAMPDCLQAVEAASIALNQALPLISTQEIDVVVPHSVLSILSGKRSTAVHVARWTRWETSLLMPSVHLKRITTLNPATLFPNPDEGQPHHCCVEGEGNFDNHRVKEIAIQGTFDLYVDGSSFYIDGKKHTGWAVCTQNGQLVKHGRLVNQSAQVAELWALAEACTVMGGNNVNIYTDSRYAFGVVHDYLNLWANRGFLTSAGSPIQNGGMVEKLHKAIELPKNVAVIKIKAHTKGTDPHSNGNRWADEWARKAATDGEXIAPIAALQTAQLXPKENXLQLEQLQHAAPRAENGCGWKMGESWGKTTYGGVQTIR*
>an_ro_ERV5_con
TGTAAGGCCCACGGGAACAGACATAGAGTGGAATTTCCTCTCTGACTGTCGTAAAGCAATTCGCCAGGTGCAGAGTCTGATATTGTCGGGACAGAGTGACCCGTAAGACCTTGGCATCTGGTTTTGCGACAGTTAACAGGTGACACCTCTTTTCTATGGGAAAGCAATTCTAAAATTATCCCAACATCCTGGAGGTTTCAGATGGCAAGTAATAAAATCACATGATGGAAATGGGGCAAATTGCTCAGGACAGTTGAGGGACAGTCACAGTGCCCTCACCTGGTGTCACTGGGTAACTTGTCTCCCAACCTTCATAAGGAGAGAAATTTGGTGACCCCGACGTGATCTGATTGCTGTCTGTGGTTTTTGCCTGCGTGACCACTTTCGTAAGACGACAACTTCCTGTCCTACTGTACATTGATATGAGGTTTGGCGTCGCTGTCGTTCTGTTCTACTTCCAGCTGTGGTGGTAAGTACAGTCTTTACTACTTTTTAGAAAGTGTTGAGGGAAAGATAAAACACCATACAGACACATTTGTAGAACGGGTCGACATACCCAATTAATAGACCGGAGACGTAGAAATCCGGTGGTGATTTAATAATTTTAACTGTACCATGGAGTGTGAGGGATTCGATAGCGGCAGTGTAGACCAGGAGGTCATGGAGATGTTTGGCGTGTGTTTTAAAAATGCCATCGTTCGGGTGCGTGATAGAGGAGTTAGCCTGAATTGGGGCAACGCTGAAATACTTCGTTGGTACCAGACAGAGGGTCGGCAGCTGCAACTTAGATCTCAATATCGAAAACTTCCTGCTGTACTTGTTTACCTGTTGCGCCGAAACGATCTAGCTGCGTTATCTGCAAATGTGAGAGCTGTGCCTAGCACTAGAGAGTTGGAAAGATCGCGCTCAGATGAGTTAAGAAAACTGCGAGCAGAGGTAGAATCCTTTGCATTTGACAAACAGAACTGGGCAATCCAGAGTAACGCTCTGCGAATGCGAATTACTGGTTTGGAGAGGGAGCTTGAGAAGAGCAAAACCTATGCTGAGGCCTTAGAGGCTTGTTGCGGCAAAGTTGGATTGCCTATCTCGGCCATTCGACAAGGGGGAGTTGAGTTCGCCAGTGGTGGCATGCCTGAGGATAGCGAGGATGAGGATATATTAGCCCTAGGAGATAAAACCCGTGAGGATCTCTCTTCTTCGGGAAAATACAGTAATGTGCGTAAGCGGCCTTCTGCAACCCCAAGCATGCCGGGTACGTCTGTCTCTGAGAGGCCTGAGAGTGAATTTTATTATCGCCCTAACCGGCCTGAGGAGCCTAGGCAGCGAAGCCCCGTAATGACTCGTCATAGAACTAGCACAAGTTTCCATAAGCCGGCGCGGATAGCCGTATTAAAAACCATGACGGATGCTGATGACGCTGTTAACCTGATTAGCCGCCCGTTAACTTGCGAAGAATGTTCTAGGCACAAGGAGGTTGTAGGGATGATGCCTAGAAAAGGCCCATTCCAGCCCTACTGGGACAACCTCATGTTGCAGGCCTCGGTATATAATTTAGAGCTTCGGGACATATGGCAGATTATCCTCCTTACGATCCCAGAGGAGCTGAGGTCTAAAATGCCGGAGGAACTGCGATCGGGGAGGATTGTGGTTAAACAGGAGGGTGAGCTAGACAATGAGGTATATGACCGACTTAAGGAGGCTTTGTTGCAATTGCGGGGCCCAACGCATGCGGCGTGGCATAAGATCCTCGACATAAAGCAGGGACCTAAGGAAGCCTTTGAAGTGTATGCCGAGAAAATGTGGGTATCTTTCAAAGAGCACTCAGGCTTGGAGCAAGCGGACCGTGATCAGGAAGTGCTGTTGCAGCTCCTGAAAAACAATGCGGGGTCCCATATCCAGCAAGCATGGAGCTGACCAACCAGAGAATACCTACCGGTCATTGGTGGAATGGGCTTCAAAAATAGAGAACCGGCTACAAAAGCAAGGCAAGCTTCGCTCTGTTTTTGCGGCTCACTGGGTAGCCGAAGGGAAAGGGGCAAAGGATGCAATAGATGGCAATGGTAGCTCACAGCCGGGATGCGTATACTGTCATAAGACCAATCATAACCTCGATCAGTGCTTCAGGCTAAGAGAAAAATTGGGCCTTCCCAGACAGGCATCCAAAAATGATAAACGCATACTGCTGGAGCTGGGAAAATTAATAATGCAGAGCAACCCGATGGCCAGCGAGCGACGCTCAGCTGAGCAAGCCCAAAAAGCCGTGAGCAACCCCTATAGTGCGCTCCAAGCAGAATTGGCAGCGTTAGCTGCCAATTATGAGGATTCACAATAGGGGTGCGTGGCCTCCCTTGCGCTCGGGAGCATTATTCCTAGTGGAAACCGGATTAAAATACGAGCTAGTCTTGGAGGCCGATTAGTTAATGTTTTAGTCGATACCGGTGCTGCATGCTCCTGCACGGATATACTATTACCTCTTACGGACCAAACTAGTCAAATTAAAGGCATAGCCGGTACCCTTATGATAGCTACTCGGACACAACCCGTTAAACTTAATCTGGGAGTGGTAGTGTTAGAGGAGCCGTTTTGGTATCTGCCGGGTAATGGAGAAGGGACTATACTGGGCATGGAGATAATGCGGAAATACGGATTTGTGATTCATTGTCTTGAAAAACAAATTGAAATAAGAACTGAAAGGGCTGCAAAACAGCGCCCTCCGGGAAACCGCATTATGTCTATATCCACTGCAGATCCCATCCAGCAATTGATTAGCAAACATAGCAATGTTTGGGCCAATCATGAACATGATTGTGGCCTTGTGGACTTTGAAGTTGGTATTGAGGGGGATCCACCTCCCCCCCAAAAGCAATACCGCATTAAACCAGAGGCGGAGGCCGCGGTACATGAAATAGTTAAACAACTCGAAATGAGAGGTATTGTTCGGCGGTGCAGCTCAACCGCTAACTCTCCCTGTCTACCGGTGCCAAAGCCAAATGGTAAATGGCGTCTCTGTATTGATTATCAGCGTCTCAATCATGTATTGCCCAGGGCCACAGCTATTGTGGCAAACCCATCTACTATCTTGACTCAGATATCAACCGATGCGTGTTGGTTTACTGTTCTGGACATCAAAAATGGCTTTTGGTCCCTTAAGGTTAAGCGAAGGGACCAGTGGAAATTGGCATTTACTGTTAATCAGATTCAGTACACCTGGGAAAGAATGCCACAGGGATACCACAATAGTCCAGCCATTTTCCATAGAGCAGTAGCTGATGTTTTGGGACCGCTGCTGGCAACGGGTGATGTCATCCACTATGTGGACGACATCCTAGTGGCGACGGGGGGATCACTCAAGGACCACCTCCAAGTAGTGGACACAGTAGTACAGACCCTGGGGAAGGCAGGATTTAAGCTTAATAAAGAGAAGGCGCAACTTGCGCAAAAAGAAGTCCACTATTTAGGCTACACCCTTAGTCAAAATCACCGTGCTTTGACGGAGGACAGGCGTAAAAGTATTGCGGAACTACCCCGACCCTACACTTTAAATGCGTTACAAAAAGTGTTGGGAACAGCTAATTATCTACGTGATTTCATCCCGGATTTTGCTGAAACTGCGGCCCCGTTGTACAGCCTGTTAAAAGGGAAATCTAAGCCATCCGATGTGCTTGAATGGACTGAGGAGCACGATGCTGCATTTACAGCTTTGAAACAGCGTTTGTGCGTGGCTCCGGCATTAGGTTTGCCTAATCCGTCTAAACCATTTCATATTCAGGTGGACGCGCACGCAAATACACTTAGTGGCGTGGTAGCTCAAGAGCATGGGGGGTTGTTGCGTCCAATTGCATACTACAGTCGCAAAAAATCTCCAGTCGAGCAGGGATTTGACCCATGTACGCAGCACGTCCTTGCAGTTCATTGGATGTTAACAACAACAGAACCTATTGTGGGGTTTCAACCTGTTGTTGTGCACACAATGCACACGCCGGTTCGAATGCTGATGCAGGGCCAAATCAAAGGCGTATCATCTCACAGGTTAGCAAGATGGCTAACTGATATTCAGGCGCGTGAGATCACGGTAGAAAACAACCGAATCCTACCGCATCTGCTTGGGGACATAGAAGGTCAGCCGCACATCTGTGAAGCGAGACCAGAGGTGCAAAGCCCGGTCGGGGAGGTAGAACTGCCTGGTCAGACCCGAGCGTATATTGATGGCTCGCGGTTCTGGAGTGAGGGCCGATTTCATACGGGATGTGCGGTCTGGGTCCCTCAGGACAACTCTAAAAATAGCCAACAGTTGTTATTTAAGTTGTCTCCTAGGATGTCAGCACAGGAAGCTGAGCTTGTCGCGTTGCTAGAAGCCATTAAAGCCCACCCCGAATCGTTATGCGTATATACTGATAGCCGCTATGCGTTCGGGGTGGTGCGTGATTTCATGGCTCAGTGGCAACTGCGCAAGTTTCTCACGGCTGCCGGAGCGCCGATAAAACATTTTAATATTGTTACTGCGATATGGCAAGCGACTCAGGACCGCAAAGCTCCCCTTTCAGTAATTAAAGTGCGAGCGCACATTACAAAAAATCCAGATGTGCATGAAAAAAATAACAGCATTGCTGATCACCTAGCTAAATTAGCTGCTTCATGCGGTGATGACTGGCAGCAGGAGACTTCATTGGGCCCTGCTGTGAGTGCGATTCAGGTTACTCCCTTTGACCTCAAGCAATATCAGCAGGAGCTGTGGGAGGAGGGAGGTGAACTCATACCACACTTAAAGCAGGACCAGCTGGTGACAGTCGAAGAGGGCATAGTGCTACGGGATGGTAGATATGTCGTTCCTGGTAGTCTTCAAAAACCAATCATCGCAATGTACCATGAATATGCACATGTGGCAGCTGATAAAACAATCAAATTGATAAAGCGGTACTTCTGGTGGCCGCAGATGTCTTTGGATGTTAAGCAATGGTGTGATTCATGTCTTGTGTGTGCCACTGTCAACCAGGGTAAGCGTGGTCGCATGAACCTGCGGCGGCCAGACCCTCCAAAAGGGCCATGGGAGTCCCTCCAGTTAGATTTCATTGGTCCGCTTCCCAGTGCCAAGGGGGGGTATCGCTATTGCCTCGTGATCATTGATAAATTCTCCAAATGGGTTGAAGCAATTCCCACACGTAATAACACCGCGAATACTGTGGCACGAGTGCTGGCGAACCAGATTATCCCCCTCTGGGGAGCGCCGATGCAAATTGAATCTGATCAGGGGACTCATTTCACGGGCCAGGTGACTAAAGACATGTGCAAGATGTTGAATATAAAGCAAAAACTGCATATCCCTTACAGACCTCAGAGCTCCGGAATGGTTGAGCGGGTGAACCGCACAATTAAAGAGGGCATTGCCAAACAAATGGCACAGCACCAGAATGGGTGGATTGAGGCTCTGCCCACCGTTCTGACCGTCTTAAGGGCTACACCCTCCAAAGCTACAGGCATTAGCCCATATGAGCTTATGACCGGGAGGGTGATGAAACTGCCCATTGACCCAGCAATTTCCCCTGACGACCTGGGACCGTTGGTGCGGATAAAACAGCAGGTGGTGCTGGCTCAACTGCAGGAGCGGCTCAAGATGCTACATGCTCAGGCTGTGCTGAGACAGCAGCAGTCTGACCTGCAGAATGAGCGTCAGTTTAACCCCACCTCTGAAACTAAATTTACAGAGGGGGACATGATCATGGTACGAGTCTTTGTGAAGCAAGACGCTTTTGCTCCCCGATGGCATGGGCCATATGAAGTGAAAGCTGTCTGCAACAGCTGTATAGCCGTGACCATCCGGGGGAAGCTAAAGTGGTACCACATGTCCCAATGTAAATTGTTCAAAGGTGCTGAAGAGAATTAACCGGGTTTCCTTTGTGTCTTTCCCATTCTAGGCTTGCTGCAGCAATCCCATGGGTGCCGGATACCAGGAGGGTGTCAGGGAACTCATGTGTGAAGCTGGGGCAGCGTATCCTCCTGAACTACCATCTGAAATGTGGGAGATGGGTGTGGAGATATTTTAAGGGGCCATCCACACCTCATATCACCATACCGCCAAGGGAACCAGTTACATGGCCTCCCGGGATAGCACCGGAACCAAATTGTGCCGCAAAAATTTGCTGTAGGTCAGGTTCCACCCATCTCCCATCCAGGACAGTAACTGGCTACACACTTTTGCAGCCCATAAAATTCACACAACCCAACACCACAGCCTGGTACAAGCTTAAAGAGTACCCAGGCGCTGACATTGGCAGCTTACATCTGCTACATTATGAAAATAACCATGGCTTAGATCCAAAAAAGTGCTACCGCACGATGGATCTAGAGCCGAGCACCTATCGATGCACCCATACCGAGCCACATAATCAAACACACATAGGATACACAGAGTTAATTTTCAATGTAACCTCCTCCTCTATTAACGACCGCAGTGGACTTAAAGCCTTCATCTGGACCAGCCGGAAGGAGGGGACATACTGCGTGGGGCGATGCGAGGCTAGTCTGGAGACTTACACCAGTCCCCAGAACTGTACTTGGACTCGGCATCATTGTTTTAATTTAACCACCTGCGGATATCACAAGCCCACGCAGTGTCCTAAGACCTACCCTCTCCCTCCTGGTGGTCTCATTAAGGGAAATGTAAACAAAACCTTATTACATGACGTGAATCTTGTAATGGCGCATGTTAGTTACAATATCTCGAACATCCTGTCAGCTTATGTAACCCATTGTGACATAAAGGACAAAACATATGCATGGCTGCAGGCACGGCTCGATGATTTAGTTTCTGATTATAAAGGCAGACTTGCCGTTCAAATTCCACCCGTACGCTCTAAGCGAGACTTGTTCGGAGATGTTACAGGTCTTTTCGGTTCAGGTAACTCTATTGCAAACACCTATAAAATAACAAAACAATCTCAATACTCAGCATGGTTGGCAAATCAAGTGGCCACTGGTTTCCAACACCTCACTAATAGCAATGAGAATATCATTAAGGCTGTAAGGTCCGAAGCGCAGGCGCTTCTTGCCATCAGCCATTCATTATTCAATCAGACCCGTACCATCGAGCGTGCCTTAGCCTGCAGAACATATGCTCAGGATCTGTTTACTGCTGCCAGACAAGAGATTTTAGACCTTCGTCTGCGCAAACCCCCGAGGCATGTTCTAAATGATTTGATAGAAACTTTAGACCTGCACAGGTGGATTGTGTCAGAAAAAATGAAAGACATAAAGCATGCCGAATTATTGACAACTTTTATGATGTACACAGGGACTGAATGTGTGGGATGTATTGGGTTCTTTGTTTCTTTTCCTTTAATTCACCCAGAACAGGTGTACCCAAATTCCACTACCATACGCTCTATCGGCGTAGTAGTGAAGAATCAGATTCTAAAATTAGATCACCTTACCGGGTATATCACTATGAGGGGCACAGAGACCATATTCACCACTCGCATGTGTTGTCATGAAACCTCTAGCTATATCATCTGTACCTGTAACACCTTACAACCTTTTTCTCCCAATGATACCAAATTCATTAGTGTGCAGTCTTTGCATGGCCACGCTGACGCTATCCAGGTTTCCCACACACAATGGTGCGTCATCAGCGAGATGAACTCTTTCTCGTATGGAGGTCTGACCTGTCCAGCAAACCACACTTTCTGCTTGGAAGTGACGGAAGATTTGGCCATGGGTCAGATCAACATTCTAGGCCGAGTTCCACTGGAGGTAGACGTCTCCCCGTGGTGGGAGGACACATTCTACGAACAAGGAACGCGGGCCCTGACTGACCTAATGAGTTTGGTAGAACAGATCATCCGTGACACCAATTACCACATCAACCAGGCTCAGGTGGAGGTGAATCTGGCCAAAAGAACAGCGGAGATCCTGGCCAGCTCCTCTACCCGGTCCGCCCAGGACGCGTACACCTGGTGGGATTGGGTGTTCCGAGGGTGCGTCATCGCTAGCGCAGTCATCTTTACCATCACCCTGGTTCAATGCTGTTATTTTCGACACCTAATACACTCTCTGCGCACCTCCACTCATGCTGCTTTGGTTCTCAGCCCCCTCCAGTTGCCAGCGAGACCGGGCTTGAGACCATAAACACCGGACCTGGACTGCTGTCAAAGTTGGGCATTTTCAGTGACCCCTGGGACAGCGTTCTGTTTGTCCCACGGGGCCAGAGAGGGGAATCTGTAAGGCCCACGGGAACAGGCATAGAGTGGAATTTCCTCTCTGACTGTCGTAAAGCAATTCGCCAGGTGCAGAGTCTGATATTGTCGGGACAGAGTGACCCGTAAGACCTTGGCATCTGGTTTTGCGACAGTTAACAGGTGACACCTCTTTTCTATGGGAAAGCAATTCTAAAATTATCCCAACATCCTGGAGGTTTCAGATGGCAAGTAATAAAATCACATGATGGAAATGGGGCAAATTGCTCAGGACAGTTGAGGGACAGTCACAGTGCCCTCACCTGGTGTCACTGGGTAACTTGTCTCCCAACCTTCA
>an_ro_ERV5
MIATRTQPVKLNLGVVVLEEPFWYLPGNGEGTILGMEIMRKYGFVIHCLEKQIEIRTERAAKQRPPGNRIMSISTADPIQQLISKHSNVWANHEHDCGLVDFEVGIEGDPPPPQKQYRIKPEAEAAVHEIVKQLEMRGIVRRCSSTANSPCLPVPKPNGKWRLCIDYQRLNHVLPRATAIVANPSTILTQISTDACWFTVLDIKNGFWSLKVKRRDQWKLAFTVNQIQYTWERMPQGYHNSPAIFHRAVADVLGPLLATGDVIHYVDDILVATGGSLKDHLQVVDTVVQTLGKAGFKLNKEKAQLAQKEVHYLGYTLSQNHRALTEDRRKSIAELPRPYTLNALQKVLGTANYLRDFIPDFAETAAPLYSLLKGKSKPSDVLEWTEEHDAAFTALKQRLCVAPALGLPNPSKPFHIQVDAHANTLSGVVAQEHGGLLRPIAYYSRKKSPVEQGFDPCTQHVLAVHWMLTTTEPIVGFQPVVVHTMHTPVRMLMQGQIKGVSSHRLARWLTDIQAREITVENNRILPHLLGDIEGQPHICEARPEVQSPVGEVELPGQTRAYIDGSRFWSEGRFHTGCAVWVPQDNSKNSQQLLFKLSPRMSAQEAELVALLEAIKAHPESLCVYTDSRYAFGVVRDFMAQWQLRKFLTAAGAPIKHFNIVTAIWQATQDRKAPLSVIKVRAHITKNPDVHEKNNSIADHLAKLAASCGDDWQQETSLGPAVSAIQVTPFDLKQYQQELWEEGGELIPHLKQDQLVTVEEGIVLRDGRYVVPGSLQKPIIAMYHEYAHVAADKTIKLIKRYFWWPQMSLDVKQWCDSCLVCATVNQGKRGRMNLRRPDPPKGPWESLQLDFIGPLPSAKGGYRYCLVIIDKFSKWVEAIPTRNNTANTVARVLANQIIPLWGAPMQIESDQGTHFTGQVTKDMCKMLNIKQKLHIPYRPQSSGMVERVNRTIKEGIAKQMAQHQNGWIEALPTVLTVLRATPSKATGISPYELMTGRVMKLPIDPAISPDDLGPLVRIKQQVVLAQLQERLKMLHAQAVLRQQQSDLQNERQFNPTSETKFTEGDMIMVRVFVKQDAFAPRWHGPYEVKAVCNSCIAVTIRGKLKWYHMSQCKLFKGAEEN*
>an_ro_ERV6_con
CACCAGAAAAGATAATGCAGTTTCGAAAAGAAATGCCACAGCCGATGCAGCTGCAAAATCAACTGCAAAATCAGCTGCAAGTTGTCCTTCTGCCCTCGTGTTACAGATGGTTGTAGAAAGTGTAGTTTTGATGTGTTTGATGTAAGTTTTCTTTCTTCATTGCAGCAGTCAGCCAGCCCACAAAAAAATGTGGAAACAAAAGAGTGGCTCACAGAGTGCAGATGGACTCTGGGGAGGCCCCCAAGAGAAATCAATATTACTACATGCCTGTCTCCCTTTCATGGCAAAATTGGTTCATGGTGTGACTCATGTCTCAAAGACAGAAATGATTAGACTGGTGGAGTCAAATTGGCTTTCTCCAGGTTTCGCTATGATTGCATCCGATTTTTGTGAGCGATGTGTAATTTGTTTGCAGAGTAATGTTGCCAGAGGAATAGGTATAAGTCCAGTGACCCATCCTCCTCCGTCTGGCCCATTTACGCATTTAATGATGGATTTTATTGAGCTTACACTATGCTGTGGATATACAGTAAATATTGCCTTGTGTTTATTGATATTTTTTCAAAATGGGTTGGAGCTTTCCTCTGCTGTGCAGCATCTAGTGCATCGGTGGCAAAGGCTTTAATGAAGGAAATTGTGCCCAGGTAGGGCATACCAGCAAAGGTGACGTCGGACAATGGCGCTCACTTTGTAAACTAGGTGGTCCCATCACTGAGTGAAATGTTACACATAGATTTGAGAACATACTGTGCCTACCACCCAGCGAGTGGTGGCACAGTGAAGAGAGCCAATGGGACAATGAAGGCCAAACTAACAAAGGCTATGGCTCAGACTAAATTAAATTGGGTAGCTGCTCTCTCTTTTGTGCTATTAAGCATGAGAGGCAGGAAGGGGGTGTTAGGTATCTCCCCCTATGTGGTTTTAATGGGACGCCCTATGGCAGTACCACATGCTCTGGCGTCCTCGCAACATCTCATCTTACATGGAATAGATGAAGGAATGGTGTCACATTGTAAGGCATTATCCTCTGCTCTCAGAACTGTACATGCACAGGTGAAAGCAGCTTTCCCATCCTCAGCAACAGGACCGCTACATAAGCTACAGCCAGGTGATTGGGTGGTGGTGACCTGAGGAGGAAGAACTGGTCTACCCTGAGGTGGAGAGGTCCATTCCAGCTTCCGCTGGTCACCAACACTGCAGTCCGAGTAGCTGAAAGGGACACCTGGATACATGCGTCTCACTGTAGACGTGTGAAAGAGCCTGTTGATGAGAAACGCCTGGAACCCTATCCACAGGTTGGGCTGCGGGTAATGGACAGCATTGTGATTCTTTACAATCATTGCATTGTGTAGTACCGTCCCTATTTTGATGAGTGAAGGGAAGACCAACTAAGTCCAACAGCAGGACTTAAAAAATAGCCGCCCCAAAAGAAAAGTAACTCAAACAAATTTGTCATGGCTAGAAGCAGAGGTGGGAGTAAGTCACACGTGCAAGTCACAAGCAAGTCTCTAGTCTTAACCTTAAAGTCTCAAGCAAGTCCCAAGTCACTATGTTTAGACTCAAGCAAGTCAAGTCGAGTCACTGCTAAACGTCAAGCAAGTCACAAGTCAAGTCACCATGAAAGAAGCACTTAAAACCAGAGAGAAAGGGGTACAATGGCAAGCCATGTCATGAGAAAATTGCACCTGTTAGTTAGTTAGTTAGTCTCTACAACTAGGGATGGGTATGGTTAGGATTGTATCAATACCAATACCACTATTGATACTGCTTATCGATACCAATACTTATAAATACTCTTAATATTGACTGCAAAATACATGTTGTTAAAAGAATTATCAGTACTGCTTTTATATTAGTTTGGTCAAAAAAATATTTAACAAAATAGTTTTGTTGATAAAATGAAATAGATTGTTTTCTCAGACAAAACGTAATGATGGGACCAATTGGTATAGATACTGTAAATGTCTGGTAGTTGTTGATACTTGAGAAATTTCTGTTTCTGTTGGTCATCACTAACTTAATGGGAATATGACTGTAATATAGTGTGTGTCCACCAATCACTAATTATTGCTACCTTTGTGAGCTGCAGGTATGTTTTTCTTTTCAACCTCCTTCCTAAAAATATAGGCTGCTCTGGTAACATTAGGTTACACTACTGACATTTTAAAATCACTTATTACATTAAAACAGACATATATGATAGCATATAATATTGGTATGCTATTTCATCTCTAAGCATTTTGTCATTTTTCCTTTAATTAGGCCTTCCATTTACAGTTTTCAACATAGAGGATAGTGAGTGATGTTAAAATAGAGAGTTGAAATGACTGATATTTATGGTGTGGAGGGTGAGTAGCATGTCTGGATGATCATGGCAGTTTTTAAATCTTTATCTAAGACCCTTTGAATGCCGAAATAGATTATTATACCCGCAACAGTTTCCCACTTTGTATTTATTATGCTGCACACACGAGTACCTACTGTATAGGCAATTGTTCAAATTGTGCGAAAACGAAACATAGTATTCTATCGGATGATTACTATTTTCTGCTGTGGATTGTGTAGACTAGTACATCCATTAATTTAGAAGACTAAAATTTGAATCCTCATCAAGGAAAAATACCATCTTGTTTGCCTGATCTCGCAGGATTGCATTTGTCACACAGTTGATTAGAGAGAGGGAGAGACCATGCTGCTGTGGTTGAGTTACTTTGAACTAGTGAGGGACGGCAAACAGAATGATGAAGCTCTGTCTTGAAAAGCTGTCAATTCATAACCTGTCTTGTCTGAAACAGAAACAGTTTGGTAGTATAAGGCTTGAGAGAAAATCAACGCAAATATGGGAGAATCCTTTCAACATGCTTTCAGCTCAATCCTGTCTTGCATTGTTTTCTAGGTCCTGCTAGACACTGTCTTTTAAGCGCACTGCACTAAAAGTCACCCAATCAAACAGTAACTGTTCATGCTCAATATCTAGAAAAATGCAAATAGGCTATTCAGCTTAATAAAAACTGTCAAGTTCTTTCGAGTCATCTGCCTAAAGTCAAAGTCAAGTCTCAAGTCATGAATACCAAGTCAAAGTCAAGTCGAGTCTTTTATCAACCTTAGTCAAGCAAGTCGCAAGTCCTCAAATTTGCGACTTGAGTCTTACTCGAGTCAAGTCATGCGACTCGAGTCCCCCACCTCTGGCTAAAAGTGCTGATTATAGTTCTTTTGATAGCAATATATGGTACTGCTTCATAAATCATTCCGTTAGGTTAACTGGTAAAACGAATGAATCATGTTATGTGTGTTCTTTGATGCTGCATTCTACCGCGTCGCCCACATTTTTATTCCCCAGACCCATGACACATAATGACTCTGCATGTTTAGGCTACATTGTAGGCCTGAGGATGTATAGCTATAACATCCTCAGTGTGACGTGGGTGCGTGTTTTGTTGAATCTGTGTCACTACCTCTGCTGCGCATGTTTTTGGTGGAAAAGACAAAAAAAAGCGATCGACCATGGATGAAGTCAAGCGAAAGCTCTCATCAGGAGAGCTAATTATTTCCGAAAACCATGGCAAATCACCAGTATGGAAACACTTCCGCTTGGTCATAACTGCGGAAGCAAAACAAAAACATAATGAATTAAAGCCGCAAACGGCGTTGGGAGGGGTCCAAGCATTGGCACTATTGCGCCCCCTCTGGAGCGATTTTAAAATGATTTTGTCCTCATGATCATATACCTTCACCCAACATATCTACTGAATATCATGATGATTGTACAAAATATTGATGACTTATGGCCAATTCTGTGCTAAGAGGCGCTGTCAGATTCTGCCGGTAAGAAAAGCAGATGGCTCTTGGAGGTTTGTACAGGATCTAAGAGCAGTAAATGCTGCTGTATTGCCAAGAGTGCCTGTTGTTCCAAACCCAGTTACTATTCTGATGTCATGCCCACCTACGTCCACATATTTTACTGTAATTGAATTGGCAAATGCATTTTTCAGCATATCTGTAGAAAAGGAGTCACAGCATTGGTTTGCATTTGCCTACAAGGGAAGGAGGTGGACATGGACTAGAATGCCTCAGGGTTATGTAGAATCTCCAGCAATGTTCTCCGTGGCCCTAAAAGAAGCATTAGCAGGTTTTGAGCCAAAACAAGGAAGTACTCTTGTGCAGTGTGTCGATGATTTACTGTTGTGTTTCCCTAATGAAGCAGCATGTAGAGCTGATTCATTACAATCATTAAATTACTTACCTGAAACTGATCAGAAAGTATGTTTAAAGTTTGCAGTTTTGCAAAAAGAAGTGATTTATTTCGGACACAAAAATGGTCTTAAAAAAAAAGGTCTATCTAAACAAAAATGGTCGGAAATTGGCAGACGACCGAATAGCAATTCTGAGTGCTCCTATACCAACAAAACAGCAAATGATGTCATTGGGTTTACTTCTCTGCAGCTATGCCGCTGCAAGATGCCATACATGGCACCCCTAAAAGGGATAAGAAATGGACTGATGAGCTTGACAAAGTGTTTTCACAAATTAACACTGGCTGTGGCCCACACTCTAGGAATTCCAGATTATCACAAACCAGTTAATTTGTATGTTGACGAGCGAAATAGCTATATGACTTCTGTACTGACCCAGGCGCATGGAAATCGACAAAGACCAATTGGGTATTATTCAAAGAGACTTGATGCTGTATCTAGAGGACATCCAGCTTGCCTTAGAGCTGTAACTGCCTGTAAATTGGCAGTTCTATTCTCTGCCATTACAGTGTATGTGAGTCACGCAGTAGCAACAATATTGACTCAAGCCAGAACAGTGCACCTCACACCAGCTCGCATGACACATGCCACTAGCGTTTTGCTTTCCTTGCCTCATCTTACTTTGAAGCGATGTGCTATGCTTAACCCTGTCACTTTGCTTCCTATGGAAGATGATGGAGACACGCCACTCCCTAATTCTGATGAAGAGTGGTTTGTAGATGGATCGGCCATGAGGCATCCAGATACAGGAGGACCATTTGCTGCATATGCAGTATGTACTAGGGAAAGAGTAGTAGAAAGTGCAAGACTGCCAGGCCATTACAGCCAGGCAGCTGAATTATTTGCACTCGCGAGAGCCTGTCATTTGGTAGCAGGCAAGACTCTCACAGTATACACTGATTTGCGCTATACATTTGGGGTAGTACATGATTTTGGAAAGAAAGAGATTTTCTCACATCAAGTGGGAAACCTCCACCACTTGCTAGTGAAAAATGTGTTGGAAGCAATTCTTAAACCTACTGCACTAGCCGTCAGTAAATGTCAAGCCCACACCAGAAAAGATAATGCAGTTTCGAAAAGAAATGCCACAGCCGATGCAGCTGCAAAATCAACTGCAAAATCAGCTGCAAGTTGTCCTTCTGCCCTCGTGTTACAGATGGTTGTAGAAAGTGTAGTTTTGATGTGTTTGATGGTTTTCTTTCTTCATTGCAGCAGTCAGCCAGCCCACAAAAAAATGTGGAAACAAAAGAGTGGCTCACAGAGTGCAGATGGACTCTGGGGAGGCCCCCAAGAGAAATCAATATTACTACATGCCTGTCTCCCTTTCATGGCAAAATTGGTTCATGGTGTGACTCATGTCTCAAAGACAGAAATGATTAGACTGGTGGAGTCAAATTGGCTTTCTCCAGGTTTCGCTATGATTGCATCCGATTTTTGTGAGCGATGTGTAATTTGTTTGCAGAGTAATGTTGCCAGAGGAATAGGTATAAGTCCAGTGACCCATCCTCCTCCGTCTGGCCCATTTACGCATTTAATGATGGATTTTATTGAGCTTACACTATGCTGTGGATATACAGTAAATATTGCCTTGTGTTTATTGATATTTTTTCAAAATGGGTTGGAGCTTTCCTCTGCTGTGCAGCATCTAGTGCATCGGTGGCAAAGGCTGAAGGAAATTGTGCCCAGGGGCATACCAGCAAAGGTGACGTCGGACAATGGCGCTCACTTTGTAAACGTGGTCCCATCACTGAGTGAAATGTTACACATAGATTTGAGAACATACTGTGCCTACCACCCAGCGAGTGGTGGCACAGTGAAGAGAGCCAATGGGACAATGAAGGCCAAACTAACAAAGGCTATGGCTCAGACTAAATTAAATTGGGTAGCTGCTCTCTCTTTTGTGCTATTAAGCATGAGAGGCAGGAAGGGGGTGTTAGGTATCTCCCCCTATGTGGTTTTAATGGGACGCCCTATGGCAGTACCACATGCTCTGGCGTCCTCGCAACATCTCATCTTACATGGAATAGATGAAGGAATGGTGTCACATTGTAAGGCATTATCCTCTGCTCTCAGAACTGTACATGCACAGGTGAAAGCAGCTTTCCCATCCTCAGCAACAGGACCGCTACATAAGCTACAGCCAGGTGATTGGGTGGTGGTGACCTGAGGAGGAAGAACTGGTCTACCCTGAGGTGGAGAGGTCCATTCCAGCTTCCGCTGGTCACCAACACTGCAGTCCGAGTAGCTGAAAGGGACACCTGGATACATGCGTCTCACTGTAGACGTGTGAAAGAGCCTGTTGATGAGAAACGCCTGGAACCCTATCCACAGGTTGGGCTGCGGGTAATGGACAGCATTGTGATTCTTTACAATCATTGCATTGTGTAGTACCGTCCCTATTTTGATGAGTGAAGGGAAGACCAACTAAGTCCAACAGCAGGACTTAAAAAATAGCCGCCCCAAAAGAAAAGTAACTCAAACAAATTTGTCATGGCTAGAAGCAGAGGTGGGAGTAAGTCACACGTGCAAGTCACAAGCAAGT
>an_ro_ERV6
MYKILMTYGQFCAKRRCQILPVRKADGSWRFVQDLRAVNAAVLPRVPVVPNPVTILMSCPPTSTYFTVIELANAFFSISVEKESQHWFAFAYKGRRWTWTRMPQGYVESPAMFSVALKEALAGFEPKQGSTLVQCVDDLLLCFPNEAACRADSLQSLNYLPETDQKVCLKFAVLQKEVIYFGHKNGLKKKGLSKQKWSEIGRRPNSNSECSYTNKTANDVIGFTSLQLCRCKMPYMAPLKGIRNGLMSLTKCFHKLTLAVAHTLGIPDYHKPVNLYVDERNSYMTSVLTQAHGNRQRPIGYYSKRLDAVSRGHPACLRAVTACKLAVLFSAITVYVSHAVATILTQARTVHLTPARMTHATSVLLSLPHLTLKRCAMLNPVTLLPMEDDGDTPLPNSDEEWFVDGSAMRHPDTGGPFAAYAVCTRERVVESARLPGHYSQAAELFALARACHLVAGKTLTVYTDLRYTFGVVHDFGKKEIFSHQVGNLHHLLVKNVLEAILKPTALAVSKCQAHTRKDNAVSKRNATADAAAKSTAKSAASCPSALVLQMVVESVVLMCLMVFFLHCSSQPAHKKMWKQKSGSQSADGLWGGPQEKSILLHACLPFMAKLVHGVTHVSKTEMIRLVESNWLSPGFAMIASDFCERCVICLQSNVARGIGISPVTHPPPSGPFTHLMMDFIELTLCCGYTVNIALCLLIFFQNGLELSSAVQHLVHRWQRLKEIVPRGIPAKVTSDNGAHFVNVVPSLSEMLHIDLRTYCAYHPASGGTVKRANGTMKAKLTKAMAQTKLNWVAALSFVLLSMRGRKGVLGISPYVVLMGRPMAVPHALASSQHLILHGIDEGMVSHCKALSSALRTVHAQVKAAFPSSATGPLHKLQPGDWVVVT*
>an_ro_ERV7_con
GTATCCAGAATGCTTTGTGGTTGCCATTGATGTGGGCTTAGAACTGAATGACTAGAAAGAAATACTTTGAGTTGATTATTTGCCAGAGATTCCAGAATTTTAGCTAGGCATGGTAATTTGGAGATTGGTCTATAATTGTTTAGATTATTTCTATCACCTCCTTTGTGCAGTGGAAATACATTTGCCAATTTCCAGATACTAGGGAATATGCCTGTTGAAATAGAAAGATTGAATATGTGTGATAACTGCTCTGCAATGAATGGAGCAGCCATTTTTAGAAAAAAAGGATCTAATTTATCCTCTCCAGTAGCGCTCCTGGGATCAATGGTTTGCAAGGTCTCAAAAACAACACTAGCAGAAAAGGGCTGAAAGGAAAACTGAAAGGCCTGGTTCATAGTATATACACAATCATCACTAATAAGAGGGGGTGCTGTAGATTCCTTTTCGAATAAATGCCCAGCCTCAGCAAAGTGCTTGTTGAAAGCTAGGCAAACCTCATTAAGATCAGAGATCAAACAGTCACCAGAATCAATGTGTGAAAGTAGGGAAGTAGTGGGTCTGTTTTTGATGGAGTTCACTGCCTTCCAGAATTGGAAGTTAGCAGCCGGGTTAGCATAGGAGCAAGTAATTAGATCTAGGTAATATTTGGATTTGGCTACTCTTACCGAAGATGTGAATCTATTCCTGATTTGCCTGAAAGCTGCCCAATGTGAAGGGTCACCGGAGTGTCTGGCTCTATTCCTTTCTTTGAATAAAGCTGCTAGCTCAGGTGAAAACCAGGGGGTGACTCTATCTTTAATCCTAAGTTTTTTCAGTGGAGCATGTCTGTCAATGACAGAAAGAAGAGTCTTTGTGAAGAAATCCAGAGCCAAGTCGACATCAGTAATCTCAGATGTGTATTGTATATTACTATGGGAAACGTCAGATAAAAAGGCTTGCTCGTTAAAATGTCTTAGATTTCTCCTTATAACCTTGTGAGATTTTGTTTTCATTAGCCGAGTACTTCTAATGCAGCCAAAAGGGCAATGATCACTGATTCCAAGCTCAAAGACACCACAGGCAGCGATATTATCAACCCTATTAGAAAAAATAAGGTCAATTAGGGTAGATTTTGAGCTGTCTTTCAGATTTGGCCTAGTGGGTTCTGTTATTAGTTGGAATAAGTTAAGGCCAGCACTAACCTCCTTGAAATGATTGGAAGTATCATTCAGCCAGTTCAAGTTAAAATCACTTAAGAAGGAAGTAGTGATGGAACTGGCGCGAGCCACGAGACCAGAGCAGGAAAAAGTGCCCGAGTGAGACGGAACTCGAAACAGAGTACAGGGCCTTATGCCCAATTAAGAAGAGAAATACAACAGGTGTCTGCGCATCACCCAAACTCGGGGGGGGGGAGGGGGCAGATGAGGATGGGGGGTCAGAAGCATCGGAGGACCGACGCGAATATGCAAGAGTAGAAACTAGAACACAAAGAGGAAAAGAACAAAGCACACCTGCAGTCAAACCCAAAGTGCGTTATACGTCCACCCCGAAAGACGAGAAAAACAGTGAATGTGAACAAGAAGAAGAGCACAAAGCAGTTTGTACGTGGGGAATTGTGGATTGAGGACGGAAAAATCGCACACGCAAGAGAAAGTCGGGACGCGGAGCTGACCATTTTGGAGCGATCGGGGAGACGAATGGATGACGTAGATAGGGAAATAAAGTCTTTGTTGGACCAGATAAACGAAACAACGGCACACGATAGACTGAGAAGTGGTAAAATAATTCTCAGAGAACCAAGGGAACAGAGATGGGAACCAGAGAAAGTGGCGTCAGAAGAAGGCAAAGACGCGGAAGAAGAAGAAATAGCACTCCAGTGTCCCCTAATGGCGAAAGGAAATCGAATACAATATGTGCCCAGGTCGTTCATGGACATGACAGGGCTGGCAGGAAAACTACCGGACCTCACAGGAGGAACTAGGAAGTGGATTATGGCCCTGGAAGAAAGCACCGGGGGAATCAAGCTGGCTCTGGGAGACATCAAAGCATTGCTGATGCACGTGGCAGGAAAGCACGCGACAGACGAGATTTTCAAAGCAGTAGGACTGAACAGGCTAATAACAGGACATACAGTGGACCATGTGGGATTCGGTGGATACAGGAATGAGGTGTGGGCGGAGCTTTGGCAACAGTACCCGGACGAACTGGATCCCTCCAGGCTGGAGGGAGAAGAGTTACAAGAGGGAGAGAGTGTGCAGAAGTTCCTACACACTTTCCAACACAGATGGAGAGAGGAAACAGGAAGTTCCTGGAATGCAAACGCCACCACTCAGAACCTGTTCAAGTTTATGGTCAAGAAGAGCCTGCCGAAGCCAGTGCAGAAACGCCTAGATGAGGTAGTAGGGTTGATGAAGATGGAGTGGCCGATGTTCTCCGAACATATAGTACATCATGTAGAGCAGCACCGGAAGGAGAAGAAAGACGCAGATGAGCAGAGCAAGCAACTGACCAGCAAACTCACACAACTGCAGCTGGGGGAATTCACCAAACTCAAGAAAGACAGAGGCAAAACACAGGCTTCGGTGGTAGTAGCTGAATAATCTGCACAAAATCCAAATGTTGTGGCACCGGTGGTGACATCAATACCGCAGATGGAGAACTCCCAATTTCACATGTTAACTCCAACTCAACCGACCATAGCGACAGCAGCCGTCCCAGCCCCACAAATGCCACCCATACAAATACACGTTAACCAATCCGGAAGTGGTTACCGACCTCCAATGGGAAGAGGCCAGACGAGAGGAAGAGGGGGTGGAACACTCCAACGAAGCGGGGGAAGAGGCGTACCCAGACAGCCACCAAACTACTCTAACCAAGGATCGCAGTCGCCGCAGGGTCAACCCAGGGATGAATTGTGTTGGGGCTGCAATCAAGTTGGACACCGCAGGAAGAACTGCCCAACTAACCCATGGGAAGGGCCAGCACAACCCAACCCATGGATAGGACCAGCAGCAAATTGGCAAAGCTAGGGGTGCCCAGAGAAGCCAGAGGGGGAAATGATGTTACCAATAGTCTCCACACAACCACAAGAAGAACCCACTATACTCGTAAATATTAACCAAAGAGAACACCAGTTTATGGTAGACACTGGCGCAACGTACTCATGCATTAGAAGACCGGCTCTGGCCTCCCCCTCTCTAGTTCATCTATCAAAACTATTGGCTTCTCTGGGAAACCACAGATAATTCCACTCACACAGCCTGTCCCAATGCAAATTGTTGACAGAACCATAGTTGCACCCGTTATATTCAGCCCAGACTCCAGTTAACCTACTAGGGAGAGACATTTTGTGTCCGCTGAAAGCCAAGATTATGTGTACACAGGATGGAATTTATGTAGACAGATATGCCTGCAAAATACAATGATGGTGTTATCTCAACAAAGTGGATGCGTGCAACCTATTGTGTACTGGCTACGTTTGCCTCAGGAATCAATGTTACAACAGCAATGGAGACAGTGGGAACCGTGGGCACGAGCCAGCTAGGAAAAGCTACCGAACCTCAACTTGCATTGCACTGCACCCTCATGTACGACGATCAGCAAACTCACAAAGACTACGGAGAATGCTGGGATGACCTTATCAACAGGCATCCATATCCAATTGTGAGTGAGGACATTTACATTGGACCACAAGGAGCAGCGGCCGCAGTAACGTTACCACCGTCACTACGCCAATGGTTTCAGGTTCAGGGATGCACCCCACATGTGACATTGATGATAGCAGAAGGCCATGAATCGCATGAATTAGGACCAATGGTTAAAACAGCTCTACAGGTGCAAGAATGGACACCAACAATGAACAAATACTTGCATGTCTCTCCAGACAAACAGTACATTAGGATCTCGATGAAAGCATATGATGAGGGACAGGTGGAAAGGGTTCTGTTAGAAGACAAATTTCCGACACAGATGCCCATCATGCCGGAATACAAAACATTGCTGCAAAAAGTGCCGGAGAATCTATGGTCAAAACACAAGACAGATGTAGGCTATGTTAGGTAAGTGCAGCCAGTGCGTATCGCATTAAGGCACAGGCTCACCCTGCCATACCAAAGACAGTATTCCCTTAGGCAGCAAGCAATAGCCGGAATAAAGCCCACAATTGATAGCCTGTTACAAGCCGGAGTATTGGTAAGGACTAAGAGCCCGTGCAACACTCCAATTATTCCAATAAAAAAAAACACATTCAAATGATTACCATTTGGTGCATGATTCAAGAGTCATTAATTCTATAGTGGCAGCAGAGGTACCTGTAATTCCAGACCCACACACATTGTTGTTCAACATACCACCAGACACACAATGGTACACAGTGATTGACCTTTGTTCTGCCTTTTTCAGTGTACCATTACATCCAGAGTCGCAGCATCTGTTTGCATTTACACATCAAGGCCAGCAATACACGTATACCAGAATGCCACAAGGATATTGTGAAAGCCCCTCAGTGTTTAATAGAGTGTTAGCACAAGACCTGCAGCATTTGAACATACCAAGCACCCTGATCCAGTATGTGGATGATTTATTAATCTGCAGTTACACCAAAGAACAATGTGAGAAAGATTCAATTGCCGTGCTAACAGCGCTGGCAACAGGAGGCCATAAAGTTAATAAGGACAAGCTCAGGGAAACAATCTAGCAGACGAAGTGGCGTGCTGTGCAGCAATAGGGCCTACTCACATGGGAGCACTGATGGCAGAAGACCCCGCTCCCACAGGGAACTTGCTTTTTCCGAAATACAAGCCGTAGAAGTTGTACAGCCGTGTTCCGCTCAGTTAGCAGAAATAAAAGCCCTAACAGCAACATGTAAAATAGCAGCGGGAAAACGCGCCAACATTTACACTGACTCAGCCTACGCTTATGGTGTTTGTCATGTTTACGGTACCATCTGGAAACAGAGAGGTTTTCACAGGGCAGATGGCCCACCTATTACGCATGGAGAAGCAATTTAAGACCGGCTGGAAGCCATGAAGCTTCCCACAACATTGGCCATCATGAAGTGCCCAGCACATCAGAAAGTAAACACCCTAGTTGCTAAGGGAAACATCCTAGTAGATGAAGTGGCACACCGTGCAGCAATAGGGCCWACTCACAKGGGAGCRCTGATRGCAGAAGAYCCYGCTCCCACAGGGRACTTGCWCTCCTTCATTCAGGCTCAAAAGGAAGCAAGTATATATGAAGTCACTATTTGGCTAAAAAGGGGGCAGTGAAAACACAGGACAGCCCACACAAAGGGCTATGGAGAAGGCCAGGAGGACATTTTGTGGCTCCTGTGTCAGTAATCCGTACCCTCATCAAGGATGCGCATGGTCAAGACCATTGCGCAAGGGGGGAAGTGATCAAGCGTATCCAGAATGCTTRGTGGTCGCCTTATTTGGCAACAATGGTGGATCAAGCGCTCAACAACTGTGAAGTTTGTGTGGCATACAATAATAGAAAAGCATTTTCAGCACCAAATGGGCATATTCCACCACCTGATGGGCCATTTAGACATTTAATGATAGACTACGTGGACATGATCGAATGGGTCCAAAACAAAAGGTATATGTTAGTGGTGGTGGACAGATTCAGTAGATGGGTAGAAGCAACACCCACAAGCAGTCCAGACGCTAAATCAGTGGCAAAATGTTTGTGCAAGGAAGTGTTTCCTAGATTTGGGATCCCAGATAAGATTAGCTCAGACAATGGACCACATTTTGTAGCTRAAATGATAAAAGTCATAATGAAAATGCTGGGAGTCAGGCAAAGATTTGGGTGTGTGTATCACCCACAATCACAAGGAATGGTGGAAAGAGCGAACGGCAGTTTGAAAGCAAAAATTGCCAAGATATGCGCAGATAGCGCAATCAACTGGGTGGATGCACTACCACTGGCACTAATGAGCATGAGAATGCAGACTAACAGAAGCACACATCTAACCCCGCATGAAATGCTAACAGGAAGACCCATGCCAGTGCCGTACCTTCGAGGTCCATACAATGGGCCGGCACTGGAACAGCTTGAAAAAGAATTGTCAAGCTATGTGCGGCATCTAACTGTAATACACAAGACCATTTTCCAACAGGTAAAGGGTGCCACCGAAGGAAGAACGAGTGACATCTCTGAGGACCTGAGCAAAATACGCCCAGGAGACTGGGTGTATATCAAAATGTTCAAAAGAAAGTGGAGCGAACCCAGACGCGAAGGACCGTTCAAAGTTGTCTTGGCAACTCCTACTCCTACAACTACTACATGGCAAAAGGGGGAAAGCACCTATCCCCTTATTAGTATGGGACGCGGGGGAAACGCACAAAGGCGGAACCGACATTGAATGGCGTCAATATGACTGATGGATATGTGGCCACAGTGAACGGAACGCAGTGGATGAACATAAGCAAATGTCAAGATGTTCTCATTCCTGTAGACGAGGCAATAGCGGAAATGGTACCAACAGCTATGATAACCGAGGGGATGGAGTTCCCACTCTGCGTAGCTCAGAACCTCAGCATAAAAGAAGGAATTAGAGGAGTCCCGCTCCGGTACAGATACACATCAGATCCACAAATTGACTGTTATAAATGGGACAAAAAAGGTAACCGAGGGTGCTCTACAACAGACGTGGCGCCAATCAAATGTCAAGAAGTAGTTGACAGTTTTGGATTTGCATCCAAACGTGTGGCAGACAATGGAACAATACTGCAATCCATGTTCACTGTGCCAGATTTTACTAAAGGGACCCACCCGCTAGCAGACATATATTGGTACTGCGGTAGGGGCACACAGATTAGAGCCACACTGAAGGAAAACTGGACAGGCATATGCGTTCCCGTAGGTTTGACGGGGCGACCGACAGTAATCAAACCACGGGATCTGTCAACAAGGATGAAGAGAGAAACACGAAAGGAGGATAAAGGAACGTGGGTAAGCTACACAGAACATGAGGTGAGGGGTGACATGGCCGGACGGTTGAAAAGAGAAGTGGGAGAGTGGAACGAAGAAAGTGAGGTGAGTGTGAATTGGGCTGGAGTTCCTGTAAATATACCCAGACACCACAGAGTACTGGGATTAGACTCCTCTGACAGCCTTATAGCGTTTCTACCCTGGGTACAWATAAAAAGAAATGTTGAATGGATTAATTACCTGTGGTACAATCAGCAGAGATTCATTAATCACACTGTGGCAGCATTGCAAGGGATAACAGAACAGTTACATGCCACCTCGCTCATGACAATACAAAATAGGCTAGTTCTCGACACAATGTTAGCCGAGGAGCAGGGGGTATGTGAGCGTGTTGGGGACGAATGTTGTACGATCATTCCAATGCACACAGGAAAAGGGGGCAATATAACAACTGCACTAGAGGCACTAAAGAATCTGAGGAATGAACATGCGAAAAAYACAAAGGGAGAATCCAAGGAGTGGTCATGGTGGGACTGGCTCAACATGTCAACATGGAAAACGGCTCTGGTAAAGATAGGGGTGATCATAGGGATAGTATTGTTGATGTTGCTATTTGCCACATGCTGTGTGGTCCCATTGATCCAATCCATGGTCAAAAGAATGATAGCTACTGTAGCTGGACAATTCCCATTGGTTACTGATCCTGATCCAAACACCATCATCTCRGAAGTGGACCCTATGGTGGAGGACATACTGTTACAGAAAGGAGAGGAACCATTGCATGAGATTCAATACGGTGCAAGGGAGGAGGGGTGTTWTGTTGTATCTGTTGTCCAAACAGGACCGAACGAGTATCACNACCANNNTGGAAACCTGGTGAACGCCAAAGGCGGNCCACTGGACTGTCCATTTGGAAACCCACTGTGCGAATGGGGGGTGAGAGCAGGTGCCGGATGGGAGTGTTGGGATTACCATCCACAAGCCGCCTGCMAGGTCAGGGATCCCCAGTTTTGGAACGCTTATGCCAGGGACATCTGGGGAATAGACCTCGAGAACGAAGGAGACGGCCTGCCCGGCGAGGAAGAGAACAWCCCGAATCACTGTGCATCGAATGTGCTAGCAACCTCTCCACAGTGATGACCCTCTACGGTACGTAAAGCACCTGGGTCGAAGAAACGTGCTCTGACCACAAAACTCACAAGACGACACAAGGGTTCACCAACAGCAAGAGTATCTGAGTGATGTGCTAGTAACCTCTCCTCAGCATACAAAGAGCCAGGCTACGGCTTGCAAAGAGCCAAACTGGACGAAGTAGATGACCGGGCCGAAAAAAAGGAAAATAAGTACAAATTGACTGATTGATTAAGAAGAAAACTGACCAGAATTATGATAATAGAGCTCCATTTAACCATTCTATATAATTGTATACTCTTGTGCACCTGTAACCCGTGGCTGATCTTATTACAAATGTACTCAGGCTTAAGCACGCAATATGTATACAAGGAAAGGTGTTTGAAAGGAGGATCAGATCTCACTGAATCTCGTTGTGTAACACTGACCACGCTTTGCCCTGCTGATGTTGTCCAGGTAGCCCGGGCGACGCAGAAAGACTTCTATCCGCCAAMGCCATCAGCGGTAMCTGTGTGGACGGGGGGCCACACAACGCACGTCCAAGAAAACACCTTAAGGGCGGTGAGGGGGCCTGCCCAAATCAACGCTCCGCATTGCTGTTAATGTCTGACTGTGGTTGCAGGGGTGTGYCTGGCATGACRGCAGCTGGGCAAATCGGTTTACTGGTGGTATRTRCAAAGCAAYAGAAAGGCCGTATAAGGAGTCTGTTGAATTGTTTATTTCTCAACGAATCAGTGAGGGCTGAAAACACTCCAGTAGATAAGAGAATATRTTMTSTTAWYTACTGKRGNNNNNTGTTTTCAGCCCTCAYTGACATTTTCTGACTGAAGGCAAAGYGAAATGATAAGARCTGTAAGGGACAGGGGCATTGAGTGGCTTTTACCCACTCCTAGCAAATCGGRGAGGGGATGTTTTCCACACGATGTCCTGCTCTGCTGTTGGATCTCCCTCCAAGCGATAGTCATCGCCTTGATGATCGCTAAGGTCATGGGATAGCGTCTTGCTGTCGGGCCGGATGGAGTCTGACAACAGATCYTAGGGAAAGTTTGCCAAGTATAAACTAACACATATATCARGARYATACTGAGTGGATGCTGAGAAACGCAAGAATCCTGGTGCAGGAATGTGACAATGTATGTGATAGGATTAGGCTAGCCATGGGGTGTGCCGCAAGGGCTACTCACACGGGCTGTCRTGTAGGGGGTGGCACACAAGGTGCTCCGCAGTCTCTGCATTGATGTGAAAGCTATGTACTAGTCATTTTAGTCTGCATATTWAGTTRTGTTYCTGCACTATGTCAGTAATATCTGCACAGCTYATTCTGTAGTTAATCGCAATAGACATGGAACTTAGAAGTTCCAAAGGGGGGANNNNNNNNNNNNATGTGGGAAAGAAATGTATTTAAGAGCACCAGCCATCACCACCGTGATGGATTATGCTATTAACAGAGGAAGTGCGTGTAGAGCTAACAAAGGCCGGACCTTGGCCAAAATATTAATGATCTGTAGAAGTGTGCACTAAATATAAAACAYAAGCAGTAAAAGTCTATATGTGACGGGTGCTGGAGAAAAGGTCCGCAAGTCGAAAATCTTGAAATCGTGCTAGGAGGCAAAAAAGGTTTTTTAAATTTTTTTTTACTGTTTTCCTTTTTTTCATATTACGAAAGTTAAAGTGTTTAAGAAGTCACTCAATAGAATAAACAACATTTTTAGGGTCACTAAATACTTATAATTTGTCAGCAAACTCGGCTTGTTTTAGTGATTCTTACAGCCGAGTTTTGGAGGCGTGATGGGGGTGCAGTTTAATTAGCATGTTTGATTTTGTTGGCTATTGTCACTTTGTTTCGGTCAAGCCACCTCCCATAAATAAAGCCGTGTGGTAGTAGCCTATGTTTGTTTACTGCGTGAGGTTGCTACAATGGCGGACGCTCAATTAGTAGGTGAGAGTATAAGCTTTCTAACGATGTATAACATGTATAATTTTGCTTTTGGAATAGCGTTTTATAGGTTAGCGTAACCGAACATTTTCTTACCATGGCATTCGCTCTATATATGGTAGCATTAAAAGACGTTGCACCTAACAAAACATTGTCAACGATTTTTCGTAATTCCTTGGAAAATACCATTATTATTGAGGACTTCTGGGCATAGCTAAGCCATATGTTTGCTGATAGACCTAGCTGACATTGTTTTCTGGAGCAAAACAGAAGCGGATAGAACTGTCATTGATTTACTGGCTCTGTTTCCATCTACTGAACATAGATAAGATTTCATCTTTGCTATGTAAGTATTACTGCTCAAAATATTTCGGTTATATACGTTATTTTAGAAATTGAGTGTCTTTAAATAGGTTAGTGGTATTATGTAATGTGGATATTTCACACTGTAATGTAACTTGTGGTCAAGAAGTTTTTGATCCAGGACATGTATACTTTAACCCGCAATCTCCCAGTATTTCATTGCGAACTAAAAAAGGAGCAAATTAATTTTAGATTTTTTGCCTTGACCATTGCATTTGTGGCACTTTATTTCTTACAAAATTATGAATATAAAGTAATCTAAGCTAATATTATAAATGGTACAAATGTATTGCTTCATTTAAGACATTTTTCTAGTCTCTGTGGTGTTCACATCTGGAGTTATAAAGCTTTAAATAGGGTAACCCCTAAATGGGCAAGGATTGACAGGTACTCTAGTGGTTGGGGTGGAGTTAACTAGCTATTGTTCCCACCCATTATCTCCCTGTGAGAAGTGTGAAAAGTTCAAGATCTTTCAAGGGGATTTTCTCTGCTACTTGATTTTAGGAGTACCAACATTCAAATAAGCATATCTTCTTCAACTATTTTCAGATTTCAATGTATGACACATCATTTGAAAGCTTATAATCTGTAAAAAACTGAAAAATGACCTTGCCCTACTTG
>an_ro_ERV7
MAKKGAVKTQDSPHKGLWRRPGGHFVAPVSVIRTLIKDAHGQDHCARGEVIKRIQNAXWSPYLATMVDQALNNCEVCVAYNNRKAFSAPNGHIPPPDGPFRHLMIDYVDMIEWVQNKRYMLVVVDRFSRWVEATPTSSPDAKSVAKCLCKEVFPRFGIPDKISSDNGPHFVAXMIKVIMKMLGVRQRFGCVYHPQSQGMVERANGSLKAKIAKICADSAINWVDALPLALMSMRMQTNRSTHLTPHEMLTGRPMPVPYLRGPYNGPALEQLEKELSSYVRHLTVIHKTIFQQVKGATEGRTSDISEDLSKIRPGDWVYIKMFKRKWSEPRREGPFKVVLATPTPTTTTWQKGESTYPLISMGRGGNAQRRNRH*
Astyanax mexicanus (as_me)
>as_me_ERV1_con
CAGTAGCGCAAGACCTAGGCGATATCGAAATCAGCAGTACATTGATTATGTATTTTGACGATCTGTTAATTGCGTCAAAAACCAAACAGGAATGTGAACAAGACACAATAACAGTCTTAACCAAATTGGCAGAGAAAGGCCACAAAGTTAGCAAAACTAAGTTGCAATTTTGTGCTGAGGAAGTTGACTATCTTGGTAGACGCTTAAAAGGTAATCAGCGTACAATTATGCCAACACACATTAAAACCATCCAGTCTGCTCCTAAGCCAATTACAGTAGGCCAAATGCTCACATTTTTAGGAATGGCTGGTTATAGTCGACAATGGATCTGTGACTTCGCACTTAAAGCCGCTCCTTTGAGGAGACTGGTAAAAGCAGCCGGACAGAGAGACCTTAAAGGAATCTTGGTTTGGGACGAGGAAGCTGAACAAGTTTTCATGCAGATCAAGCGTGATCTGTGCAATGCTCCTGCATTGGCCAACCCAGACTACTCAAAACCTTTTGAGCTTTTTGTATCTGTGAAAAAGGGTTTTGTTAATGCAGTTTTGAGACAATTGTCAAACCCCATTCAGGGCTATACTCAAGTAAACACCATAGCCTACTTTAGTACGCAACTCGACAAAATTGAACAAGGCATGCCACCTTGTTATCAAGGCTTGGCAGCAGCGGCATATGCTTTTGAAAAAGCTACTACAATCACCATGGGTCACCCACTTACCATGTATACCAACCATTGTCTGCATACGTTGCTGACATCAAATTCCTTTGTGCTAACAAATGCTAGACGCACAGGCTATGACTTATTCTGTCTGCACCTGAACTAACCATCAAACGATGCAACAAAATTAACCCAGCTGACAAGATACCACTCCCCACGGAGGGTACGCCACATGATTGTGAGCAGCATACCTCAGATTTCTTGAAGCCAAGACCTGACCTAGCAAGTGAGCCCCTGACGTACAATGACTTGATTCTCTTTGTTGATGGTTCCTGTTTTAGAGGACCAGAGGGCAACCTAGCTGGTTTCGCAGTAGTAAATTACGATCAGACCACAAATCAATTTGTGACTCTCTTTAAAACTAAAGTACCACAGCCATGCTCTGCCCAATTGGCAGAACTCAAAGCATTGACAACTGCTTGTCAATTAGCTAAAGGTAAACAAGCGACTGTGATGACTGACAGCTCGTACGCTCACGGCGTAGCACAGGTGTACGGATCTATCTGGGCCCAGCGCGGGTTCGTAAGAGCTGATGGTACCGAAATTTCACATGGACAAGCSATTTCAGACCTCTTAGAAGCTATTTTGCTACCTGACAGACTTGCCATTGTTARATGTGCCGCTCATAGACATGAYGATTCTTTGATTACYCAGGGCAACAATATGGCTGAYCAGGAGGCAAAAGATGCTGCTRCCGCAACATTACAATGTCCTGCACAAKMYMGAGACAGACTCCAATTGGCTGAGGAACAACAAACTGACYWTRCASCWGACTTAACTAGCYTAAGTGAATGCCAAGAAAATRCCAGTATCTATGAAAGAAATGTTTGGRYTAAAAGARGAGCTAAACAASAAAATGGTGTCTGGTACGGCCCAAATGGMCTRCCAGTAGCTCCCATTWCCTTAYTRAATCTGCTAATYGCTGATGCACATGGAATAKCTCATGTCCACCGGAAAGAAGTCATTAAACAGCTTARGGCTGAKTGGTGGACTCCMTATTTAGTTCMTACMGTAGACCAATTCCTTAAMAATTGTGCRGTMTGYRTACAGTAYAACTTCAGAAARTCYYTGACTGCTCCATTAGGACACATYCCTGTTCCTGATGGYCCATTYAGACACCTGGTAATGGATTACCTAGACATGGGAAAACCYATTAGGGSATWCCGCTACATAATAGTAGTAACTGAYCGATTTAGTAGATGGACWGAGGCACAAGCAACTCAAAARGAAACAGCARCYGCKGCYGCTAGATTCCTGATCCGRGAGGTCATTCCYCGATTTGGAATTCCTGATACRATTAGTTCGGATAACGGATCGCATTTTGCAAACAAAGTYATYGCWRCYATRGCCMGATCACTTGGCATCAARCGAAGGCTTGGTTGCGTCTAYAGACCACAAAGCCAAGGCATTGTTGAAAGRCAGAATGGAGTCYTAAAAGCAAAAATTGCAAAMATCATTGCWCAYAGTGAAGGAAAAATTAATTGGCTTGATGCCCTACCAYTAGCCTTGATGAGCATGAGAATGACAACMAACAGGGTRACTAACCTGACACCACATGAGATGGTGACAGGMAGACCAATGCCARTCACKTATCTTAGGGCAYCATACCARGGCCCTAGYCTTGAACAGCTCCAAGCTGAACTTCATGATTATGTMACMTGYCTYACCAAAATTCACAGAGACCTTTTTGCCCAAGCAAAAGGCGCAAGTGCTAATAGATCTGCTGAGATTGACAGYTCRCTGACTGAATTGCTCCCTGGAGATYATGTATATGTCAGAGTSCACAAAAGGCAGTGGGAYCAACCCCGACGAGAAGGSCCATAYAARGTAGTTTTGGCCACACCCACTGCTGTCAAAGTGGAGGGAAAGASTGTYTGGTTYCAYTTGAAYCACTGTTCMAGAGCTCCYCYAWTKYWCCRACCCCCTCARCAATCTGATGAGCAACCACCACAACAAACTACTGAACAACCTGCTGAACAAACACAAGGTGACCCTGCTCCTGTCTCACCWAGGGCAGGACCAAGTGGATACCAGATCCAGACTCGACAACGTRCACGTCTAGCTKCTCCTGACCCTGAYTCAGAATCTGATTMMAGCTAMATCACTGCCGACMAAMCNNGGTACCTTGCAAYTRCYATCCTTYNGGGAAGACATGCCYCCATGGCATCCTTTTAGGCATCSTGGTTTTTGCGGACTTACAGGTACCACYCTTATTTTGATCATCATCTCYTGCAKTATTGTTTTTGCTATTCTTTTCACGGAACAATCTGCAAAGTYAGCTCACACKGAACTTGAACTTTGTGYAAAYTGTTCTCTTGAMTCAAATACTACTGGACAGTACTAATWAAGTACTTGGACCTTTTCTTGTTTACTTTTGTGCATATATAACTTTGTTGTGTGTACTYTTATATAACCTTTCTTGNTTTTACTTACYTTTKATTTGTTTTRAGKGACAGCTAAGTTTAATTGYGTATGTTTTTGTCTCAATTCCACCTGATGAACCCCTGCCAAGCATTCCATATTCCTACTCTCCCTTATCCATTACCCGTTTTTTCCTTTTTCAAAGACTTGCCCTTATATTTGATTAACGCAGACATTACTACAGCRCCYACRTTCATAGCACAGTCGTCYAACCACTCTGGACCAAATGGYGTTGTAGATACTGGTTTGGAAACATACAMTGCTTTYATTCCTTTTCTAGAATCAACTCTATTGATTAACCCTGAGCACCTTCTAGTTGCTGAAATAATTAGACCRAACTTTACTACCGCCATTGTATGGTATTTTGCCACTCCAGGTGATAACGCATCTTTAAGTCGTCGACAATATTTTCGTTCGTTTGCAACAAGCAAATCCTCACTAAAGGAATACTGCTGTCATTGGATTGCGTCCTAATCATGAGCCTTGCACAAATCAAGACTAAGGGTCTTGTCCTTTGGAGGTCCCATAAGGACCACCTTTTGCTCGGGTTGACAGTAATCCTGGCAGCCTTTATTACCTCTGTTTTGGGTGCCTTAACTATATCTATGATATGTAGCAGATACCAAATTGGCTCCCAGGACACAATGACCAGCCCTAAGGTTGATAACTCTTCACGAATTGTCTTTAAACGCTCACTAGATACCACCAAATACAGACGTTCCATTGTTCATCAGACCTGGTCTGAATCGGGCAATCGCACGTGCGAACGATACTGCCCTTATGTTGACCCAACAATTTGCATGACGTCTAATTCCAATCTGTTCTCATCATTCTCTTATGCAAATATCTATTTTGAGTGGACACTATATCGCCCTTCAGATTACAGAACAACCAGGCAACGATGCTTGGCATCTCCTGCCAATATCTGTGACCAACCTGCTAACTGCTTCAATTCTGCTCGCCTTAAGAAACGCCCAAACAAGCTTCTACGTTGCAGCCTAGCCTTGTTAATGTCATACTTTCTGACCACTACACCCTCGACACGCGACAGATACACCTACTTCCAGGTTGAATTTCGATCGATGACCTCTGTAGCTTTCCTAATTGACACAAAAGGTACATTCTCTGTGAAGGCTTACCCAATTGGTTCTAACTGCTCGCAGCAGGCTCAATATACCTTGAATGCATTTTGTGAGCCTTCAATTTGTTACGAACAAGCCCGCCTGAACAGAACTCCAAGAGCTGTGGTGCATTCCTGGGAAGCACAGAGATTATTTACATTCGATTCCTTGAACCCCAATGACTTACCTGACACAGATAATGATCCTGGTGTAGTAATTTCTCAATATGCTGACCAAAATATGTTTTATCAATATTTGTCCTACACTGCTGAATCAGTTGCTTCTACCGACTGTTTAGCTTGCCACAATGGTAACAGCGTCCCAACTATTACTCCCATAGACGGTTTAGATGTTGTCACTAATAGAACGTCCCCATCCCCTTTGCAATGCTTAATGTCTTCATTGAATATTCCCAACCAACACTCAGCTGTTGATCCACGATGTACTGATATTGATAGCCCAATTGTTCCCCCACCTCCCGTGATACGTGACACCGAAGCTCAGTATCCATTTTGTTTTTGCAGGACCAATACACGACACAACCTCCCTGAACTTCATAACAGGTGTCGTATTAGACTTACTCCTACTGGTACCGATTTGCTCACAGGATACAGATATCTTAAGGTTAACTTAGCCAATGGTACCCTTCCCCTAGCTGATCTTTTCTGGATATGTCAATCTGACACTAAGCTGCTCCAGTCGCTTACTAATACATGGTCTGGCTGTTGTGCGCCTGTCACTTTAACCGGTTCTGTTTCTGTATTGACCTTTGATGATACTTTGCCCAGACACAAGAGGGATCTCTCTTCTGGCATCTCAGACATACAAAATGTTCCTGAGCTCAATTACTTAGGCATTCCTGTTAAAATTCCTAAGGAACACCTGGTTATGAGTGATGGCAGCATTGGTGCTGCTGGTATACTGTTTGCTGGAATGCAAGCCTATAGAAATGGTCACTGGATTAATTACATCTGGTACAATCAACAGAGATTCCTCAATCATACCATTACTGCTTTAGAAGCACTTGGTGAGCAATTGGACGCTACTTCAAAAATGACCCTTCAAAACCGATTTGCCATTGACCAAATGAGAGCACCTGATGATGGCGTCTGTGTTTTGATTGGCGACGAATGTTGTTCCTATATTCCCTTACATACTGGCTCTGACGGTAACTTTACTAAGGTAATGTCCAAACTTAGAAAACTGTGTGACGAACATGTCAGAAACACACAAGCCGCACAAACCTCATGGTTTAACTGGTTATTTTCTGGTGAGTGGAAAGCTCTTTTAATGAGAATGGCTATGATGCTTTTATATGTTATTTTGATTTTGATGTTTGTTGCATGTTGTGTTGTACCCTGCCTGAGATTATTGGTTGAACGAACTATTTCCTCAATCTCTGGACAATATGCTGTTTTTCATGCGTCCGTTGACTCGTCAGCGGGACTTGAAGTAATTTGCCAGATGGGCCAGGGCGTGGCCCCGAACAAATAACGCAACTACGTAATCAGGGTCAAGGTGAAGTGCTAGTAACCTCTCCCTTGACCTACACCGTGCCTTTCCACGTGGCGCAAAGTCACAAAAGGCGGAAGACATCTTGGACGCCCCAACTGAATTTGTATTTTTGCCCTTGTTTTTGCCTTCACATTTCTCCAAATCTATGGACTATTTATTCATACACCCTTGTTTTTCTTATGTCCCAATGTTCCATTTTAATTGTTTGTGTGTTTTTATTTTACAAG
>as_me_ERV1
MIMYFDDLLIASKTKQECEQDTITVLTKLAEKGHKVSKTKLQFCAEEVDYLGRRLKGNQRTIMPTHIKTIQSAPKPITVGQMLTFLGMAGYSRQWICDFALKAAPLRRLVKAAGQRDLKGILVWDEEAEQVFMQIKRDLCNAPALANPDYSKPFELFVSVKKGFVNAVLRQLSNPIQGYTQVNTIAYFSTQLDKIEQGMPPCYQGLAAAAYAFEKATTITMGHPLTMYTNHCLHTLLTSNSFVLTNARRTGYDLFCLHLTIKRCNKINPADKIPLPTEGTPHDCEQHTSDFLKPRPDLASEPLTYNDLILFVDGSCFRGPEGNLAGFAVVNYDQTTNQFVTLFKTKVPQPCSAQLAELKALTTACQLAKGKQATVMTDSSYAHGVAQVYGSIWAQRGFVRADGTEISHGQAISDLLEAILLPDRLAIVXCAAHRHDDSLITQGNNMADQEAKDAAXATLQCPAQXRDRLQLAEEQQTDXXXDLTSLSECQENXSIYERNVWXKRXAKQXNGVWYGPNGLPVAPIXLLNLLIADAHGIXHVHRKEVIKQLXAXWWTPYLVXTVDQFLXNCAVCXQYNFRKSLTAPLGHIPVPDGPFRHLVMDYLDMGKPIRXXRYIIVVTDRFSRWTEAQATQKETAXAAARFLIREVIPRFGIPDTISSDNGSHFANKVIAXXARSLGIKRRLGCVYRPQSQGIVERQNGVLKAKIAXIIAHSEGKINWLDALPLALMSMRMTTNRVTNLTPHEMVTGRPMPXTYLRAXYQGPSLEQLQAELHDYVTCLTKIHRDLFAQAKGASANRSAEIDSSLTELLPGDXVYVRVHKRQWDQPRREGPYKVVLATPTAVKVEGKXVWFHLNHCSRAPXXXXPPQQSDEQPPQQTTEQPAEQTQGDPAPVSPRAGPSGYQIQTRQRXRLAXPDPDSESDXSXITADXXXYLAXXILXGRHAXMASF*
>as_me_ERV2_con
TCTACAGAACAATGGGTGTAATTTACTTGTTTATTTGATAATGACTGAACACTGGGTATGGGTGTTCGACGCTCATGAGATCATTCGGCCTGAGATAAGAGAAGTCGCTTTGATTGAAAGTACAGATTGCTCACGTAAAGTTTGTACTCCTCAGGAACGCTTTCTAATTGCTAAGAATTTGCAGCTTTTTCCTACCAGTAGAATAATCCACTCTTTGCGGTTAGCGGTGGGCACCGACGCCCTTTTTAAAATTACTACATTCTTCGCAGGTGAACACCCGGATTGCATTGTGGTATGCTCAACGTGTGAGACAGTGTTAATGCTTGACAGTGATGTTCAGTCTGTGTTAAACCCACCTTTCGCACCCATTTACTTTTTTGGGAGTGAAAGCAGTGATAGTACTGATAGCAGCGGTGATAGTGATGAAGTGGTGATTGAATAGACACAGTAAAAGGGATCGCATTATTTTTGTTGCTACTTAAGTAGCAATATTGTTGCTTGGTTTCCACATAGTGTATCTACTCTTTTGTTACCTTTGCGTGTTGTTGGGAATAATGTTTGTACAACGTAATATAACATACAGTAATGATTGAGGAATGGGCATGGTTTGTTGACCCAAACCACATTTTTAAACAAGATATTTTGGACTTTGCCATTATTTACGAAGAAGAAGATCTGATACATACACCTAATGTGAGTCAGCTTCAGGCAGTAGTCGAACATTTATATCTTTTCCCGAATAGTAGGGTGGTTTATTCTGCACGAGCACAGGAAAACCAGGTGGCTCTATTTCTGATAACGACCTACTTTGCTACGACTAATGAGAGGGGACTTACCATAGATTCCACTTGTACCGGTGTCATAGTTCCTGATATAGTCCAATCCGTATTAGACCCACCGTACTTTCCTGTATACTTTTGTTAAAAATAAAGATCCTAATCGGATTTTATTTCTCCTTTTCTGTTTCCTTTGCTGATGTGCTGACTGTCTGATTTGGAGCTGCGTTTGGACAACTAGTTCGAAAATCCTCGCGTGTGGAAACCTAACGGTGATAACAAAACACGTTTGAGTTGATCAGTAGAACCAACGACCAAAACAGGTGAGTCCAGTCTTGATCAAACATGGCAAATACAGCTTTAGACCCTCGTATAGACTTTGACAATAAATTCGGTCCAGACAATTGGCAGTGGAAACCGCTTGCAGGTCAGATTGCATGTTTAGTAAAGGCTGTGGGGAAGTTTACTGGGAGTAACAAGAGCGAGGACTTAGGTAAAACCCTTACACTGAACGTTGAAACGTGGACCAAAGAACAGAAAAGTGGTTCCGTAACGCAAGAAATCTCCCTAGTGGGTATTCTGAATTGTATGTTTATCCGTAAAACTGAGATAGTGAAGAAGGCACATAAAGCTGTGAGTACAGTCAGTATAATGAAACGGGCGGGAGCCAGGCGCAGACTGAAAGCTGCTGAGCGCGAATTAGCAGACCTCAAACTACTGCAGGGGATTCTTCTGGGCATTTTGCCAGACATGATTACGCACACAAAGGAGGAAGTTCCCCCTGCGGAGTCTAGCACTTCTGAAACTGTTCTCCAGGAACTCAATGACCCTACTTCTGCGCTGCAACAGGAAGCAGCACTTCCGCCCCCACCATACAACCCCACACTCAGCCCACAGAGTGCATTCTCCACTCAGCAGACTGATAAAACTACACCAGTGAGTAATGTTATGCCTGTAATTACTATTAATTCAGGAAGAGTTACTATTGCACATCCTAACACTTCCTCACACAACACATATTCTGATTTGAATGAACATCTTACACACATGAGGATTAATGCTACAGCACCTCCGTCCCCTGAGCATTCCCTTGACCCTACAAAAACTGATCCTTTTAGCAATCGCAAGCAGCATGAGTGTCCAGTTTATGCCCAACCCCCGAGCAACATGGCTACTTACTCTGACTTGGACATGGACTTAGATGGTGCAGGGCCTATTCCGCCACCTAGGGGTAGGGTTAATATAACAGCAGAGTTACATGGGGAGATAGCTGAGACAGACTTACATGGGGATCACAAATATGAGGGGGCTGCTACAAACAGACGTGACTATACGGTTCATGACAAACGGGATAGGGACAGACGACAGGACTGTAGACGTACACAGACACACGACTGGGACGGCAGGCAGGAGCACTACGACGGCGAGGATGAAGACACCCCCACTGAGACTGATTCCCTACAGGACAGGGCTGACAGGGTGGAAACGTTGTTAGAATTATCAAGAGACCTAATTAACACCACAATGCAGGTGCGCCGTCAGCTATCTGACGCAACTGAACAAGAGGACCACCATGTCCCCAGACAGTCAACAAGACTTACTAAACCCCCAGTAAGATTCCCTAATGTGGAAAAACCTGCACACATTCTCCCATTGCTAACTAGTAGCAATGGGAACCCTAAATATGTGCCTTTATCATTAACAGACGCACAAACTATAGCTGATCAGCTTCCATCCCTCACTAGTGGGGCAGCCCCTTGGTTGAGGAAGCTTGATAGCTTAACGGGAGGTATCACCCTGGCTTTGGGTGATTTTAGGAACTTAATCAATAGATCAACCACCAGCATGGAGGTGGCTGAACTAGAAAGGCAGGCCCTCATTTCAACCGAGGCCAACAGTGACCCATTTCATTTATACTCTCAGAACATATCGGATGTCATGCGTCACATGTGGCCAACCAGGGCTGCTGCCACTGTGCCTTGTTATCAGTGGAATGAACAGACCAATCCTGGTGAGCATCTCAGCAAGGCGGTGGAAGACTGGACCAACAGTACTGGAACCCACCCTTCTAGGCCTCAAACGGCGTTGTGGTGGAGAAATGCTATTCTATCAGGTCTACCCAATTACATTAAGGTTAAGGTTGAGGATGATCCGGATATGGGGCCAGATAAACCTCATGACCAATGGGTGAGGCATATTCTATTCCATATGAATAAACACAAGGATAGGCAGGATGAGGCAGCTAAACAGAAAAACCAGATGGAACTGGAACTGTTGAAAACTCAGCTAGCAGAGGCTAGAAAAAACACAAAGGATTCTAAAAATAACCCAAAAACAGACACCATGCTGCCAGTTGTTCAGCAAGCTGCACCACAGGTGCAACAGACACAACAACAGTATCTGCCACCTCACCAACTGCCACAACCAACTTTGGCTCAACCCAATTCTAATCAAGGGCAATCCAATTACAGTGGACCCTATGTGGCAAACAGGGGACGGGGACGTGGAAGGGGGCGTGGCAGGGGCCCACCAGTTTCTCGTGCCTGTTTCAGATGCGGTAACTTTGACCATTGGGCTGCACATTGCACGACTCTCTTTCCAAACCAGCCCAATTGGATGTCAAGGCCGAATTCGGCGCAAGGAACGTATCGTCCACCATTCCAGCCTCAATGGATACCCAACCAAAATGTGGCATTTGGCACGGCGGCACCACCAACCCAGACCCACTGGGCACCCAACCACCATGCAGCACCAGGACAACCTCCAGCTGGACAATACAGCATGGAGCCCTGGGGTGGACAATGACGGGGCCCAGAGGAGCACCAGCACGGCATGGGCGTGGCAGAACCCATGCTGTCACTGACCGTCGGTACCCTTGAGATCCCTTTCCTGGTGGATACGGGGGCTACATGGTCTACATTGACAACTGCACCTCCAGCAAACATGATGAGCAACCAATCCGTGCAGGTCAGGGGCTTCTCGGGGACTTCTACTTCACTGCCAAAGACTAAACCACTCCAGGTGCACAACGATATACAGACTGTATTACACTCCTTTCTGATTGCACCTCAAGCACCACTGAACATCTGTGGTAGAGACTTATTGATGAAAATGGGTGTTTCCATTTTGTGTTCATCTGATGGCCTGACACTGACATGGCTCAGCGGGCAGCAACGCATAAGACTTTCAGGATACACAGAGGGCATGTATCTCTTGCAGACTGGTCAAGATGAGACTGTGGACATTTACTGGGGATTGTTGAATGAGGACCAACCCCACATACCGCAAACTCTTGAACTCTTTCAGCAATGGGCACCCTGGATCAGAACCTTGGCACCCTATGCCCCGCCTGCTGACCCGTACCACGTTACCCTGTTCTATGACGTAGGGGGAGACATTACATATCATGACACCTTCCAATCTGAATTGCAAAATACGCAGTGGGAGGTCCAAACTAACGGCCTGTATTGTGGTCCTGAGGGAGTGGCAGCTCCTGTTACTTTAACACCACAGCAGCACAGCTGGTACAAAATGGATGAGACTGCAGCACCACACATGTCACTGGCTCTACACCCTAAACATGAGGCTAAACAACTAGGACCCATGGTCAAACGTGCTAATGCGGCTACAGATTGGGTACAAACTCAGATACCCGATGTTATGTTTTCCATAAGCACAAACACATATCACATTAGGGCTACTAACGTAGAAACTGTCACACTGGAGCACCAGCTTCTGCCACGCCATCATGGCTGTGAAGATTCAGACCACCCAGACTCCATTGCCATGCTGAAATCTCTACCGGACGTTTTGTGGTCACAGGGTCCGGATGATGTAGGTTTTGTTGATCAGCCCCAGGTATCATTTAACATGGCCACAACTGAACCAATTTGGGTACCACAATATAAACACAAACCTGAGGCTATGGCCTCATTGGACAAAACCATTGAGGCACTCTTACAGGCCGGGGTACTGGAGCAATGCCAATCCAATTGGAATACTCCAATTTTGCCAGTACCTAAAAAAGAACCTGGTCAATACCGTATGGCACATGATCTGAGAGCTATAAATGCGGCACTAGCTACTAGCACAGTACCAGTTCCAAACCCATACACGGCACTATCAGAATTAGGCCCAGACATGAAATGGTTTACTTGTATCGATTTGGCTAATGCTTTCTTTTGCGTACCTTTGGCTGAGCACTGTAGGGACGTATGTGCCTTTACACACAGGGGTATTCAGTATCGATACAGTAGATTGCCACAGGGGTTTGCCCTAAGCCCTGGATTATTCAATCAGGCTCTTAGACGCAGCTTGGACTCTTGTAACCTTCCTGAAGGCTCCATTCTTTCTCAGTACGTCGATGACTTACTGGTTGGCGGCACAACGCCAGAGACGTGTTTACACGCCACAAAAATAGTGCTAGACTGTTTGGCGAATGCAGGGTACAAAGTCTCTAAGAGCAAGTTGCAATGCTGTAGAACACGGGTAACTTTTTTGGGGAGAGTGGTCACACAGGGCTCAACTGGCATGTCTGCCTCACACAGATCTACAATTCTGTCACACACTAAACCAATTACGGTTAGAGATATGTTGACATTTTTGGGCCTAGCAGGATACAGCAGACAATACATTCCTGACTTTGTAGGACAAACACAACCATTGAGGGACATGGTGAAATCCTTGGGCATGAGAAACCTCAGAGGGGTACTTTCCTGGACAGTAGAGTCAGAGCAAGCCTTTATTGCTGTAAAACAAGCTTTAGCGACTGCAGCTGACCTAGCTAGACCTGACTATTCTCTTCCATTTTTTCTGGATGTTTCTGAAACAGACACATTGGTTAATGGTGTACTTTTTCAGAAAAAGGAGGAAGGGAGAGCAGTACTTATGTATTTAAGCATCCCATTTGACTTGATTGAGAAAAGACAACCGCAATGCACCAGACATGTAGCAGGACTGACGAAGCTAGTTCAAAAAACTGCACACCTGGTGGCAGGATACCCACTGCACATACTAACAACACATGGCGTGGTAGCATACATAAACTCACAGATGTTCACCCTCACTCCTCTAAGACAGAGACGAATTCACAAAGTTCTGACAGCACCACACATCACATACACACACCAAGGAGTCAACATGGCAGAAGGAATACTAGAAGGTCCACCTCACGAGTGTGCAGAAAAGGTAGCAACACAGGAAAAAGTGAGACCAGACTTACTAGCTACACCAATTCCAGGCTCCTGGAACCTATGGACTGATGGGTGCGGGTACAGAGCAGACACAGGTGAAGTAAGGGCAGGATATGCGGTGGTTCAGGAAACCACAGGGGAAACAGATGAGTTCTGGACTGTAGCAGCAAAAGAGGTAAAACAAAACCCTTCAGCACAAAAAGCTGAGTTGCTAGCAGTAATTGCAGCACTAGAACTAGCTGAGGGTAGAGAGGTGACTATTTACAGCGATTCTGCGTGGGTAGTTTCAGCAGCACATGTAGACATTCCACACTGGAAACAGGCAGGATATGTAACAAGCTCAGGAAAACCTGTAAAACATCAGACAGAATTGATGAAACTAGAAGCTGCAATACACAAACCTACAAAGGTAGCTATTGTAAAATGCAAAGGACACCAAAAGGGGGACACACTAGTGAGCAGAGGAAATGACGCAGCAGACAAAGCAGCGAAAAAGGCAGCTGGTTATACGGAGCCCGGTAACATGATGATACTGGACTCAAATGTCCCTTGGGAGCCGATACCTACAGGGGATGAACTAAGGCAGATTCAGGATAAAGCAACCCCAGAGGAAAAGTCAATGTGGTTAGCCAAGGGAGCAAGCTCAGATAGCCAGGTTTGGGTATCAARARCAGGGCARCCAGTCTTACCYATGTCWYTAGCWAAAGCARTTYTAGAAGAAGCACACACWGTAGCACAYGTAGGWARACTRCARAYGATGARGAATTTGAAACAATGGTGGCAYCCATTTWTRYTRCCWCTGGYYRWGGAYTWYATCARYCARTGCCAARTSTGCCACACTCARAATGTAGCAARAGCATTTAAGGYAGCWCCAGGKARGTTTCCWCTGCCWRATTGYCATGGTGAGYAMATYCAGATTGACTAYACRGAYATGATTGATCRARTMAGRARATAYCGGTACCTCTTGGTMGTGGTMGACAGGTAYTCAGGKTGGGTCGAGGCAATTCCTACCATKAARGAGGATGCYMGMTCAGTTTGCAAAATGTTGATCAACCACTGGATTCCACAACAYGGRTTYCCTAGGARAATCCAYTCRGAYAAYGGGACACA
>as_me_ERV2
MANTALDPRIDFDNKFGPDNWQWKPLAGQIACLVKAVGKFTGSNKSEDLGKTLTLNVETWTKEQKSGSVTQEISLVGILNCMFIRKTEIVKKAHKAVSTVSIMKRAGARRRLKAAERELADLKLLQGILLGILPDMITHTKEEVPPAESSTSETVLQELNDPTSALQQEAALPPPPYNPTLSPQSAFSTQQTDKTTPVSNVMPVITINSGRVTIAHPNTSSHNTYSDLNEHLTHMRINATAPPSPEHSLDPTKTDPFSNRKQHECPVYAQPPSNMATYSDLDMDLDGAGPIPPPRGRVNITAELHGEIAETDLHGDHKYEGAATNRRDYTVHDKRDRDRRQDCRRTQTHDWDGRQEHYDGEDEDTPTETDSLQDRADRVETLLELSRDLINTTMQVRRQLSDATEQEDHHVPRQSTRLTKPPVRFPNVEKPAHILPLLTSSNGNPKYVPLSLTDAQTIADQLPSLTSGAAPWLRKLDSLTGGITLALGDFRNLINRSTTSMEVAELERQALISTEANSDPFHLYSQNISDVMRHMWPTRAAATVPCYQWNEQTNPGEHLSKAVEDWTNSTGTHPSRPQTALWWRNAILSGLPNYIKVKVEDDPDMGPDKPHDQWVRHILFHMNKHKDRQDEAAKQKNQMELELLKTQLAEARKNTKDSKNNPKTDTMLPVVQQAAPQVQQTQQQYLPPHQLPQPTLAQPNSNQGQSNYSGPYVANRGRGRGRGRGRGPPVSRACFRCGNFDHWAAHCTTLFPNQPNWMSRPNSAQGTYRPPFQPQWIPNQNVAFGTAAPPTQTHWAPNHHAAPGQPPAGQYSMEPWGGQRGPEEHQHGMGVAEPMLSLTVGTLEIPFLVDTGATWSTLTTAPPANMMSNQSVQVRGFSGTSTSLPKTKPLQVHNDIQTVLHSFLIAPQAPLNICGRDLLMKMGVSILCSSDGLTLTWLSGQQRIRLSGYTEGMYLLQTGQDETVDIYWGLLNEDQPHIPQTLELFQQWAPWIRTLAPYAPPADPYHVTLFYDVGGDITYHDTFQSELQNTQWEVQTNGLYCGPEGVAAPVTLTPQQHSWYKMDETAAPHMSLALHPKHEAKQLGPMVKRANAATDWVQTQIPDVMFSISTNTYHIRATNVETVTLEHQLLPRHHGCEDSDHPDSIAMLKSLPDVLWSQGPDDVGFVDQPQVSFNMATTEPIWVPQYKHKPEAMASLDKTIEALLQAGVLEQCQSNWNTPILPVPKKEPGQYRMAHDLRAINAALATSTVPVPNPYTALSELGPDMKWFTCIDLANAFFCVPLAEHCRDVCAFTHRGIQYRYSRLPQGFALSPGLFNQALRRSLDSCNLPEGSILSQYVDDLLVGGTTPETCLHATKIVLDCLANAGYKVSKSKLQCCRTRVTFLGRVVTQGSTGMSASHRSTILSHTKPITVRDMLTFLGLAGYSRQYIPDFVGQTQPLRDMVKSLGMRNLRGVLSWTVESEQAFIAVKQALATAADLARPDYSLPFFLDVSETDTLVNGVLFQKKEEGRAVLMYLSIPFDLIEKRQPQCTRHVAGLTKLVQKTAHLVAGYPLHILTTHGVVAYINSQMFTLTPLRQRRIHKVLTAPHITYTHQGVNMAEGILEGPPHECAEKVATQEKVRPDLLATPIPGSWNLWTDGCGYRADTGEVRAGYAVVQETTGETDEFWTVAAKEVKQNPSAQKAELLAVIAALELAEGREVTIYSDSAWVVSAAHVDIPHWKQAGYVTSSGKPVKHQTELMKLEAAIHKPTKVAIVKCKGHQKGDTLVSRGNDAADKAAKKAAGYTEPGNMMILDSNVPWEPIPTGDELRQIQDKATPEEKSMWLAKGASSDSQVWVS??G?PVL?M???KA??EEAH?VA?V?????M?NLKQWW?PF???L????I??CQ?CHT?NVA?AFK??P??F?L???HGE??QID???MID?????RYLL?V?DR?S?WVEAIPT??ED??SVCKMLINHWIPQ???PR?I????GT
Austrofundulus limnaeus (au_li)
>au_li_ERV1_con
GAAATATATTTATGTTTGTGGTTGTAATGTGACAAAATATGGAAAAGTTCAAGGGGTATGAATACTTTTGCAAACCACTGTATTCATTCTTGTATGGATCAGAAGCCGTGGGGTGGGATGTTTCCACTTGTTACTTCGACAAATGAGGCAGGTCATAACATTGTCACTTACAAACCATTTTCTATGCAGGACACACAGCTGATTAAACAAAAGTTACCTGATTTGAGTGCTGGAGGGTCRTTGTGGATTAAGGCATTTTTAGAGGCCTGTTCTGGCATGGTTCCAACAATGGGGGATTTTAGACGTGTGTATTGTGCGTGTACTAGCTGGGGGGCGCTAACAGAGCTCGAAGGAGCTGTTGCTTCATTTGGTGTTCCAGATGACACACCTTTAGAAAGGTGGGTACATGCATTGTGGCCTAGGATTAGAGACAGGTTTCCAATAAACATGGAGTCAGTTGAGTTGAATAATATTCCGCCACGAGAGGATGAAAGAGGGTCAGTTTATCTGGCGAGGGTCAGAGAGTTATGGGGGTCTAAAATTGGTGTGGATCCAGTTTATGATAGGCCTAGYTGGGTRATGTTTAAGTCGGCAGTATTAAAGTCCCAGACTGATCAGGTCAGGAAGCAGCTGGAGTGTGTTGTGGGGTTGGACAGATTAGATTATGACTTGTGGAGTGATCATGTGGTCCATTTTATTGATAAACAGGTGAAGGACAAACAGGCTGAGCAACAAGAAATGARATCCTTGGAGGCACAGTTAGCAAAGGCTAAGCTGAAAGATCTGAGGGATAAAGTGAACCAGACAAAAGAAAAAAGTGCAGTTCAGATGCCTCAATTAGTGGAAATGCCTCAGGCAGGGCCGCAGCAGGATGTTTTGGTGCAGGGAGCAGGGGGGCCGAACAATAATCAGCCTCAAAATTTTCAGCGTCACCAATACCCACCTGTTAGAGGTAGGGGGACGAGAGTGGGTCGTAGAGGTAGATTTTWCARAAAGGGTGTAAGGGATTACAAGACGGACGCGTGTTTTTTATGTGGACAACTGGGGCACTGGGCTAATGAGTGCCCGGCRAARTTTGGGGGGCCCATGCAGCAGGGGGCAGGTCCAGCATTTGCACCTCAATATTATCCATCACAACCATTTCCACAAACAGCACCGACAACACATAATGGTCAGCAGTCCTGGGGGGCAGCACAGAGGGGTGGTTTTCAGATGCAATAGGGGTGCCAGGAGCCAGCGATGGGGGCCCACAAGAATCTTGACCCTATGACAAAACTTACAGTCTGCGGTCGGGAGGTGATGTGTCTTGTGGATACTGGAGCAAAATACAGTACGGTAAATGAGCCACTGCCGTTATCTGATATTGCGGTCCGAGTCGCTGGTTTTTCTGGAAAATCTGAAGAGTGGCCTTTGTCTGAATTTGTGCCCTGCCAGTGGAACAATCTCCATTTTTACCACAGGTTTCTGGTCTCAACAAACTGTCCAGTRAATCTCCTGGGGAGAGATATCCTGTGTGAGCAGAATGTGGGGCTGCTGCTGTGCCCAGACCGGATTGAAATTTCTTTTCCGGATGGACAGGTGCAGGTGTGTTCTACAGTCAGGAACACATCAGCTCAGATGTTGCTGGGGGCATCTGAAGAGGCACCGGAGAAAAAGCAGATGGTCATGTGGTGGGGATTGATTCCTGAATGTCAAGCCATGCCATTGTGGACCACAATGTCCAGCTGGGGTCCATGGATAAACTCTCTCAGACATTATGACACGCCTGCTGATGCTCTGCACTGCACGATGAACTGTGCCCTGACAGATGATGAAACTTATGATATTTTGTGGGCTGAACTTCAGAGACACTGTGCTGACACTGGTGAAAACCCGCTGGTGGAGCTGGGGGACATTTTTGTGGCTCCAGACGGAGTTGCAGCAGAAGTGAAGCTGTCATCACCACTGAAGGAGCTGTATGTGTTGAGTTCTGGTTCTGCACCTCATGTCGCTTTGAAGGTGGCTGCAGGCTGTGAGGGAAAGTCATTGGGACCTTTAGTCAGATCTTGCCTCATGCTGGATGACTGGGTGGACATTAACACAGATTTGCGTTATTCACATTCAACAGGCATATACAGGATAAAACACACTTCAGTCACATCTCTTATTCCTGAGAAAAAGTGGGTTGTTAGGACACATGAGAAAGAGAATCTAGATCATCCAGAMGCAGCRAAACTGTTAGAGCAGTTACCTGTGACGTTATGGGCAAAAAACAGCACAGATGTGGGAATGCTGGACGTGGACCCTGTAAAAATTGTTTTGAAGCCAGGTACARTCCCTATTTATCATCCGCAGTACCGTTTAAGGCCTGAACAGGTTCGAGGGTGTGAAAAAACTATCATGGGTTTGTTAGAAAATGGCGTCCTGGTACCAACTTCGTCTCCGTGGAACACGGCCATCTGTCCAGTGCCAAAAGCAAACAAGACTGAATATCGTCTCGTTCAGGATTTGCGACCAATAAATAAAGTTGTGGTRCCTACATTTTATGAMACACCAAATCCTTATGTCATGTTGAATGCAATAAGACCAGAACATAGGTTTTTCAGCTGCATAGATTTGAGCAATGCATATTTTTCAGTGCCACTGCACATTGAGAGTCAGAGCCTTTTTGCATTTACATTCAAATCACAACAATATCAGTTCACTAGACTGCCACAGGGGTTTGTRGATTCACCATCTATATTTAACCACATTTTGAGACAAAAATTGCAGGAGTTAACTTTGCCTCCAACGACATTGCTGTTGATGTATGTGGATGACATTTTGGTGGCAGAAGAGRATTCTGACAGCATTTTAAAAGTGACAGACATGGTTCTAAGACATCTGGCGAGTTGTGGTTTTAAAGTTTCCAGACAAAAGTTGCAAATTGGTCGTGAAAGTGTCACCTTCTTAGGGAGAGTAGTGTCAGGTGAAGGGTTTCAATTGACAGAAAAACAGAAAACTTCTATTCTGAGTTACTCGAAGCCTAAAACAGTGAGGGAAATGATGAAATTTTTGGGGTTGGTAAATTACAGCAGATCTTTTGTGCCAGAGTTCAGCAGTAAAGTTGCTCCACTGAGGGAGTTGATTTCAGCTGCAGGTTACAGGAAGTACTCAGCTCCTTTAGTKTGGTCAGAGGCAGCAGACAGGGCTTTTGTTCAGGTGAAGCAAAGCTTGGCAGGTGCATGTGCATTGCAGAGTCCTGATTATTCACAGCCATTTCACATAGATGTAAGTGAGGAAGAAGGATTTGTGAATGCTGTGCTGTATCAGAAAGGATTGGAAAACAACAGGAGGATTTTGATGTATCACAGTTCAAAATTGGATCACATTGAAAGAGGTCACCCATCTTGTGTGAGACATGTTGAAGCCATCATGAAAGCTGTAGTAAAAACATCCCACATRACCATGGCAAATCAGGTGATTGTTCATACTTTGCATGATGTAAAGGCGTTCATAGACTCCCAGGCATTTACATTTTCACTGAACAAGGCAGAAAGTGTRAAGAGATTGCTGGACAGACCACATATTCATTTCACGGCGGAGGGAGTGAATGTTGCTTCTCACATGACGACAAATCAGGACCACATTTGTGCAGATGTGACAGATCAGGAAATGAGAGTACATGACAACGTTTTTCAGGACCCACTAGAGGGAGCTGACATGACATTGTTTACTGACGGACACTCTCATAAAACTGGAAATGGTGAGCTCATTGGGCCTCATGCAAGAACATGTTCGTATTCTTCTCCTAAATTTCTCTTACTTTTGTTCGTACAAAGGGTTCGTACGAACATGTCACGTCAGATTCAACAAACTCTTCTATCTTCAGGAAAAGTGTGTACATACAGTATTTTTAATAGTAATAGTACAGTGGTTTGCAAAAGTATTCATACCCCTTGAACTTTTCCATATTTTGTCACATTACAACCACTCGTGAATTTTGTTCGTATCTGAAAAAAATCTTAGAATACGAAAACATTGGTGAATGCCACAAATTCTMCTAAATCACTCGTACGCACAACTTAAGAACAAATCTGTGCGTACGAACGGTTCTTGCATGAGGCCCATTGCCTCTTTTGCTGTGGTGTCAGAATGTCAAGGAAAGTTTGTKGTGTTGAGGTCAGAGGTCATTAAACAACCAGCGTCAGCTCAATTAGCTGAATTAAAAGCTGTGACTGAGGCTTGTAATTTRTCAGCAGGAAAAACTGTTAACATTTACACAGATTCAGACTAYGTGCATCGCAGTGTTCATATTGATTTGAGCCAGTGGATGAGGAAAGGCTTTGTGACTGCTTCGGGAAAACCATTGAGTCACCTGCAACAAATATTGGAGTTATACTATGCATTGAGACAACCACGGGCAGTGTCAGTTTTGAAATGTAGGGCTCACCAGAAAAAGTGTGATGTGGTGGCGAAAGGGAATTTTCAGGCTGACAGAGCAGCAAARGAGTGTGCTGGTTATGAGAAAAACAGWCAGATGGTCCAGGTGGAAGAAGGAGGTCCTGCTGTGAGTTCTGAGGAAAACATTTTGCAGAAAAAATTTGATGTTCARACTATATTAGAGATGCAAACTAATGCTGCCGTTTCAGAGAAACAACTGTGGCAAGACAGAGGGGCCAGACAGGATGCTGAGGGCATCTACAGAAACCATGAGGGAAAGGTTGTGGCTCCTGAAATTCTGGTGAACCTGTTGTGTCAGGAGGCTCACAGTAGGGGGCATGGTTCCAGTGCTAAAATGMTTGACATGATCACTCAGGTKTGGTGGCATCCTAATATCAGAGCAATTTCTAAGTATTTTGTTCAGATGTGTGAAATCTGTTCCAGACACAACCCGAAGGGGGTGCTGAAGGTTGGTCTCGGTGCATTCCCGGTTCCTGCGGCTCCGTGGAAAGAGGTGTGTATTGATTTCACAGACATGGGAGCTGACAACAGGGTTCAGGGTAAGAGATTTATGCTCGTTTGTGTTGACATGTTCAGTGGATGGATTGAAGCGGTGCCGACACGCACGGAGAAAGCGTCTGAGGTGGTAAAGTGGTTGTCTCGTGAGGTCATTCCGAGGTTTGGTRTACCTGCKGTCATAAGATCTGATAATGCTAGGCATTTTTCAAATAAGGAACTGCAAAAAGTGGAGCAGATGTTTGGGATCAAGCATCAGTTTGGGGCAGTTTTCCATCCGATGTCCCAGGGCAAGGTGGAGCGAGCAAACAGGACACTGAAGGAAAGTTTAGCTAAGGTGTGTGCAGACACAAAGTTRAACTGGGTGGAAGCTTTGCCTCTTGTTTTATTTATCTGGTTGCATAAAAACGATGAAAAACAAACTTTATTGATGTTTCACAAATCAGACAAAGGTTTCCCAAAGCTCAAACTTAGTTTTTATTATTCTTCTATTAGTGTAGAATAATATAGTCCTGATTTGAAGAGTCCAGGTGTTGTGGTTTTTGAGCTGGACCAGGTCTAATGTGGTCCAATTGCCTATAAAATGATGAAAAACAAAATTTATTGATTTTTCACAAATCAGACAAAGCTTTCCCAAAGCCAAAACTTAGTTTTACATATTCCACTATTAGTGTAGAATAATCTAGTCCTGGTTTGAAGAGTGCAGGTGTTGTGGTTTTTGAGCTGGAGCATAAAAACGATGAAAAACAAACTTTATTGATTTTTCACAAATCAGACAAAGGTTTCCCAAATCCCAAACGTGTTTTTAAAATTCTTCTATTAGTGTAGAATAATCTAGTCCAGATTTGAAGAGTATAGGTGTTGTAGTTTTTGAGCTAGAGCAGGTTAAACACGCGCAAGGGAGTGAAAAATTAGTTGTAATGTCCCTCTAGTCATTTCCCGAATCGGAAGCTAACTTCAGCTTCGTGTCAAACATCTGTGTCGTTATCTGCTTCAAACTGCATTATCCATTCAGTTAGACAGTCAACANGATTTGTCGCTAGTTGTTTTTAACACAGAAAATGCCTCTAAAGGCAAGTAATCTCCGGTTCAACTCCGAACAGAAACAAAACTAAAAAATGCTCCCACGGAATGTTTACACCAAAAGATCGCTGATTCGCTCATTTCGCTGTCAATCAAAAAGGGATTCAGCCTCAGACAGATCATCCAATCATCACGCAGAAGCTGAGTGTCCGGGCTGGCCGAGGCCAGCCCACTTCCCCATAGACCCTCAGAGACGCTCAGCGTCCGATGGGCGGGACAAAGCCCAGCATTTATCCAGTGACTCGTCTCGTTTCGCTGCAGTCTTTGCATCGCTAATGAGCTCTGTGGAAGCTGAGCTTCCAGTACTGTTTAAAGCACCGTGAAGCTGCGGGAATGAGGGAGAGGAAAGCCGCGTCGTTACCAGTGATAAGAAGAAGCTGATTCTGAACAAAAGTTGAGTGCGTTGTAGCGCATATTTAGTCGATGATATGTACTCACAACAGTATATTTTTGATCTTTTATTTTTTACATTTTAGGGGAAGCTGAGCTTCCCTGGCAGTCTTAGAGCAATCACCTCTGTTGTGTGCAGAATGACCCAGGGAGCAGGCAGAGATCCAAAAAGTAACAAAAAGGTTTTATTAAATAAACGAAAAGGCTGACGAGGCAGCTCAAAGTACTTACAGGGAGAGATCTCAGGTAGCAAACACAGAGACAACCAAACTGACTGGGGAACCAGCACAATGAACGGACAAACACGAATGACAAGCCTCAGAAAATAAAGCAGACAAATTAAGGGACAATYAGAAACACCTGGGGAGACATAAGAGGGATCAGGTGTGCGTGGGCGGGGCTGGAGGTAAAACAGCAGGGAAAGGAAAACTGGGGAACAGAAAACACTAGAAAACTAAAGCAAAAACACAGATCATGACAGTTTAACACAGCTGATGATGTTCTGCATTGTTGTGTTTTAGTCCCATTGTGTCCAGTGCCCTGGCATCCATTAACAGCCGCTGGGATCTGCCCGTCTTCACGCTGCCCTTCAACATCCTGGTGTGTCTCCACATGGTCGCCA
>au_li_ERV1
MGAHKNLDPMTKLTVCGREVMCLVDTGAKYSTVNEPLPLSDIAVRVAGFSGKSEEWPLSEFVPCQWNNLHFYHRFLVSTNCPVNLLGRDILCEQNVGLLLCPDRIEISFPDGQVQVCSTVRNTSAQMLLGASEEAPEKKQMVMWWGLIPECQAMPLWTTMSSWGPWINSLRHYDTPADALHCTMNCALTDDETYDILWAELQRHCADTGENPLVELGDIFVAPDGVAAEVKLSSPLKELYVLSSGSAPHVALKVAAGCEGKSLGPLVRSCLMLDDWVDINTDLRYSHSTGIYRIKHTSVTSLIPEKKWVVRTHEKENLDHPXAAKLLEQLPVTLWAKNSTDVGMLDVDPVKIVLKPGTXPIYHPQYRLRPEQVRGCEKTIMGLLENGVLVPTSSPWNTAICPVPKANKTEYRLVQDLRPINKVVVPTFYXTPNPYVMLNAIRPEHRFFSCIDLSNAYFSVPLHIESQSLFAFTFKSQQYQFTRLPQGFVDSPSIFNHILRQKLQELTLPPTTLLLMYVDDILVAEEXSDSILKVTDMVLRHLASCGFKVSRQKLQIGRESVTFLGRVVSGEGFQLTEKQKTSILSYSKPKTVREMMKFLGLVNYSRSFVPEFSSKVAPLRELISAAGYRKYSAPLVWSEAADRAFVQVKQSLAGACALQSPDYSQPFHIDVSEEEGFVNAVLYQKGLENNRRILMYHSSKLDHIERGHPSCVRHVEAIMKAVVKTSHXTMANQVIVHTLHDVKAFIDSQAFTFSLNKAESVKRLLDRPHIHFTAEGVNVASHMTTNQDHICADVTDQEMRVHDNVFQDPLEGADMTLFTDGHSHKTGNGELIGPHARTCSYSSPKFLLLLFVQRVRTNMSRQIQQTLLSSGKVCTYSIFNSNSTVVCKSIHTPLFHILSHYNHSILFVSEKNLRIRKHWMPQILLNHSYAQLKNKSVRTNGSCMRPIASFAVVSECQGKFVVLRSEVIKQPASAQLAELKAVTEACNLSAGKTVNIYTDSDYVHRSVHIDLSQWMRKGFVTASGKPLSHLQQILELYYALRQPRAVSVLKCRAHQKKCDVVAKGNFQADRAAKECAGYEKNXQMVQVEEGGPAVSSEENILQKKFDVQTILEMQTNAAVSEKQLWQDRGARQDAEGIYRNHEGKVVAPEILVNLLCQEAHSRGHGSSAKMXDMITQVWWHPNIRAISKYFVQMCEICSRHNPKGVLKVGLGAFPVPAAPWKEVCIDFTDMGADNRVQGKRFMLVCVDMFSGWIEAVPTRTEKASEVVKWLSREVIPRFGXPAVIRSDNARHFSNKELQKVEQMFGIKHQFGAVFHPMSQGKVERANRTLKESLAKVCADTKLNWVEALPLVLFIWLHKNDEKQTLLMFHKSDKGFPKLKLSFYYSSISVE*
>au_li_ERV2_con
AAAATATGTCAAACCTGTTTCAACCGGTTTTTATCCCACCCTTGAGCGGTTGAAACACTATTGTAACTAGGGCATTCCCAAACTAAATAAAAGCCTGTGAGAGCTGAGACTGCTTCAGAGTGTGGTGAGAGAATTGTGACTGAAGCAAGTCTCCGGACACTCTCCTTGCAAGTAAAACTTTATTGACTCTGTCTGTGTCTTTCCTTACAGTTCAGTTCTACAAATGTTTGGTGTCTAAACCTGACATTTACTTGGTCCTTCGAGCCAGATCTCAAGAGACCTGAGGGTTCCAGCGGACGGACGAGATCCTGGTAAAGAGTCTGTGGCCACAGCATCGAGTCCTGTTTCCAGGGCCAGTCCTCATTCGCCAGCTGGGACCTGATGGTTGACGAGATACCAAAGGGATCGACACACGAACAGGCGAGTCTGTTTTCACTTAAAAAGGAGTGAAAGTGATTTAAAATAGAGAGTAAAACGTGAAAACCTTGTCAATCCTAGGCACTTACAAGTAAAGAGATAAAAAACAGTTAAATTCCGCAAGGGCGGCGGCGTCCTCTGTCTTATATAGTTAAAGTCCGCGGGACGGCGGAGTCCCCTGTTTTAAATAAGCTATATTACCAGTGAAGGTAAAAGAGTAAAATAATTCTGTGAAGTAAATGAGCTCTAAAAACTTTTAAAAAAAAACAGTGTGTGTGTGTGTGTGTGAATGAGAGTGTGAAAGGAAATTCTTTCTCCACTTGGAGATCGGATTTCATATAAAATCTGAGTATCAGTGGATGCAGAGGTAAGAGAACCAGAGTGTGTGGGGTTCTACCACTGATAAATTATCACTGTGTTATCAGACAAAAATATCCAGTGTTAGAGACCCTAGGTCTAACCCCCACTGGATCCAAAAGATTTAAAACTGGAGATACGTATWTCTGATCAGCTACCCCCTTTAGACTTAACACATTCCAGAACYCAGGAACTCCTTATACTAYTACAYCCACTATCAGAGTTAATAGAAGAAAGKGCCGACACCAAAGTTGTAGTATATGTGGAACCAGTTTCAAATAGTGGACCTGATAGAATGTTAGGACAAGTTACAGTAACTTTAAGTAATTCACATTCAAGTAATCAGGTGACTTTCACGATAAGTTTGACCGACCTAAATTAAAATGGGGAAGTCAAATAGCAAAACAATAGATGAATTACAATGCAAAGACTGGAAGACAATGCAGGGAAAATATCCAGAGTCCACCAAATATCTGCCAAAATGGATTGCTAAACACAATTTCACGGGACAACTTAAACAACCCAATATAGGAGCGTTGAGACACTCAATAAAAACCAAATGCAAAAATGATCCTAAACAGATGAAAAAGGAAGGTTTTGAGCACACAGAGGTGTGGCTGCAAGAAGCCAGAGCGAGAGATAAAGGTCAGAGTAAAGTAGAAAAAAGGAAAGTAGCAGAACAACAGAAGGAGCAGGAAGATAAGGCAAGTGAAGAAAAAGGAAGAGAGCAAGTACGAACTAAACAGCAAATGTTTAACAGGCAGGAAGATAATGAAATAGTGGTCTCCCCCTACAGAGTTTTAATCAAACAAGTTCACAATCCCCCATACCTTGATGAGGAAAAACAGGAAGTAGCAGAACCGAGTGCACCTCCCCCTTATAAAGACATGCCAAGGATTACTAGAAGCCATGGAGAAGAACGTAAATGGTCTAAAAAATGGGGAAAGTATTTTCTCCCACCCTCCCTAAACTTTTGACTAACAATGAACGTGAAKTTGAGATCTGTCCACTGATAGCACTCCCCCACCCTATGATGGGCCAAGACAATGGTGCAGGAGGAAGTTATCCAGATCAGGTATTAGTATACCGAACATGGACCCAAGAAGATGTTAAAAAAGCATGTGAAGGCATACCACCTCCCAAAGAAGATGTTGAGCAATGCATTCAAGGCGTAGACAATTTAAGAGCCTCTTATCACCTAAATGGAATAGAGTTGCAGCAGGTATGGATGTGTATCATGGGAGCCACCTGGCACCTGGTTAGAGGCGATTATGATCCAAACGACACCCAAATCCCTCCTACACCTCTGGCCCCAAATAGCGTTMTGCTAAATCAGAGAGCCCGAGCACTAAATGASCGTGTCAGACAAAGATATCGACAGCGAGCAGACTATACTGAAATAGGACGCTGCAGACAAAAAGATGACGAACCTTTTGATGACTATAGAGTCAGAATGACTAAAGTTTTCAGAGCCCACAGTGGACTAATGGATGATGGTCAGGAGAATGGCCCATACCAACAGCAGTTAAAAAACGCATTACATGCAGGGTCAACCTCACAAATACACCATTGGGTATCTAAACATTATATAGGACTCCCAAATGGAACACTGTCAGATTACTTAACACATGCTGTTCATGCTGAGAGAGTAACAAAAATTAAAAAGAGCTCCAAATCAACCGAGAAAGCAACCTTCTGGGTTGAAGAGGATGAACACACTGTTTACTGGCAGAACCCACAAATTAGAGGAAGAGGTAGAGGAAGAAGCAGAGGAAGAGGGAGAGGAGGACCTTCTAGGGGCAGGGGAAATCCCAGGGCCTGCTGGTCCTGCGGAAAAGAGGGACACATGGCTAGAGATTGTAGAAGCAATCCTCACAACAACCCCTCCAGTTCAGCGTGACTAGAACCAGATTATTCTGAAGAAAAAGAGAGCGAGGCAGAGACAGAAGTGATGAACCTGGAAGACATTTTATTTGAAGAAAAAGTAAGACCTGAAGTGACATTAAAAGTAAATGGACAGGATGTAGTGTTCTTGTGTGATAGTGGAGCTTGTAGAACCACACTCAAACAACCAATAATGGGGGTACAGCAGAGTAAAACCTCCATTTTAGTAAGATCAGCACAGGGAAATTTGCGCAAAGTTCCAGAATCTTGCCCCATCTGGATAAGAGATCCATGTGGAAAGTCGTGTCAAATGTCCATTCTTATGATGCCCAGTTGTCCAGTAAATCTGTTAGGGCGAGATGGACTTATAAATCTAGGCCTATCCCTCGTCCCTACAGTTGATGGAATAACAGTGAAAAGATTAGGAGAGAAAAAATCCCTCATGGTGTTAGAAGGTCATAACACCCCTAAGTACTATTACACGTTAGAAATCCCAAACAAGCCTCCAACCAAAGTAGGAGAAGAACTTTTACAAAAAGCTAAACAGCATCTGCAGCAAATCCACGACAAACACACCTCAGACGAACTTCATGTAACAATGAAATACATGATAAGACCAGGTCCAGACGTTCAGTATTTCAAAAACTTAGAAAAGTTGACCCCAGCTAACATCACAGTGTCTTACCTGTATTCTGATGGGAAAAGTAGTGCAGCAGCATTGGCAGAGCTTCCCCCTGCCTTGGAAAARGAACACAAAGGATTTAGTCCGCCTCATATCTCTCTATATAAAGAAAAAGGAACAGAATGGAAAGATCTAGGCAGACTAGTGAGTCAGGGAYAGAGAACACAAGATTGGCAGCCTGTAAAAGACAAAACCTATTACAGCCCAAGCACAGGTTTGTACAGAACAAATCTGTTTTGGACAACTCCAGTAAAAGCAGCAACACACATGACAGAGGCAAATGACTGACAGATTTATTTGACTGAAGAGGAAGAGAACTTGCTCACAAAACAAATTCCTGAACAGTTGTGGTCACAAGGACCGTCAGATGTAGGATTGGTAAAAGGAGCATTACCAGTGGTAATTAGGCCTAAAACAGAATATAGACCGAGAGTGAGACAATACCCCCTGAAACCAGATGCACAGGAGGGCATTAAACCAGTCATAGAAGATTTGCTTAAAGCAGGAGTGATCACAGAATGTCAAGATTCGCCATGTAACACTCCCATTTTTCCAGTAAAAAAGGCCCCACCATCCCAAGGATGGWGGATGGTACAGGATCTCCAGGCAGTAAATAATGCAGTCATTCAGAGAGCCCCCTGCGTCCCAGATCCACACACGCTTCTGAACTCACTCAACCCAAAAGCAACATATTTCACTGTAGTGGACATTAGTAATGCCTTTTTCTCAGTACCTGTTCACAAAGACAGTCAGTTCTGGTTTGCATTCACTTATGGWCAAAAAAGGYTGACATTTACTAGACTCCCTCAAGGATAYTGTGAAARYCCCACYATMTATTCTCARGTAATGTCCARCAGTCTGGCAAAAKTCCTTCCCCCGCAGGGAAGTCAGGTCCTGCTCTATGTTGATGACATTCTACTGGCCTCTGAGACATATGAGCAATGTAAAACAGACACAATCGCCCTTCTGAAACATCTCTATGARGAAGGTCATAAAGTCAGTAAAAACAAGCTTCAAATGTGCAAACAACAAGTTAAATATCTGGGACATCAGCTGAGTGTAGGAGGAAGAACCATTGTCCCAGAAAGAAAAGCAGCAGTTTTACAAGCACCAAAACCACAGACAAAGAAACAGATGATGTCATTTCTCGGATTAACAAACTACTGCAGGAGTTGGATTCCAAATTATGCAGAWATAACAACACCTTTAAGCTCACTAATGTATAAAACTGATTTAAAAATGACTGATAAAGTACAGTGGACTNANGAAGCAGAAGAAGCATTCTGCAAGATAAAACAAACCCTGGTGAGCAGCTCCACCCTGGCACTACCAGACTATTCAAAAGAGTTCATACAAATGGTAGATTGCAAACAAAATTTTATGACTTCAGTCTTGACKCAGAAACATGGTGACAAAAACAAACCTGTCGCCTACTACTCATCTAAATTAGATCCAGTTGCATGTGCCCAACCRCACTGTGTTCGAGCAGTAATTGCTGCATCACTGGCAGTGACKGCAAGTGYAGACATAGTTCTGTTTCAYCCTYTRACATTAAAAGTACCACATGCTGTTTCAGCACTTCTGTTGCAAAGCAACATGAATTTTCTGTCACCTGCCAGACACTTAGCGTGTATGTCTACACTTCTCTCACAACCACATCTAAAATTAGAAAGRTGCACAACATTAAACCCAGCAACACTCCTCCCTACAGAGGAGGAAGGACAGCCTCACGACTGTCAAGCTTTAGCTGAAACCACAGCAAAAGCAAGAGCAGACTTATCTGATCAACCTTTACACGAAGGAGAAATTTTATATGTGGATGGCTCTTCTCGAAAAAATGAATATGGTAAAACCCARACAGGGTATGCTGTGGTTACACARACACAGGTGTTAAAAGCAGAAGCATTACCCGCAACATTTTCTGCACAAGCTGCAGAACTTGTCGCACTCACTGAAGCATGCAAATTRATGAAGAACAAAACAGTTACTATCTATACAGAYAGTCAATATGCCTTTGCAACTAYCCACTCGTTTGCACAGTACTGGAARAACAGAGGCATGATAACATCTACAGGAAAACCAGTCACACATGCACRACTTTTAACAGAACTTATACAAGCTATTCAGTTACCAACCAAATTAGCTATATGTAAATGTTCTGCACACACAAACAATCAAGATCCTGTCAGCCTAGGCAATGCATTTGCTGACAAAACAGCTAAACAGGCCGCACAAAAAACTCCAATAACAGCTTTCATGCAACAACAGAGCAAATTAGAGGATCAAACTCTACAAGACATGCAAAATCAAACTCCAGAACAAGAAAAACAATACTGGATAAAAAAGGAGCACAAATAAAAGAAGGAATCTACTACTGACCAGAAAACAAACCCATCCTTCCAAAAAATTTGTATAAATGGGCAGCTGTATTGAGCCATGGTAGTACACATGTCTCAACAGGAGGGATGGTAGGACTGGTGCATAAACATTTCACTACATATGGATTTAATTCTTATTCAAAAAATTTTTGTAGAGCATGCCTAATATGTGCAAAACACAATGCACAAGGAAATCTAAGACCAAAAAGAGGACAATTCCCTCAACCAAACTACCCTTTCCAACACCTCCATATGGATTTTATTGAATTAGATGCAGGGAAAGGAAATGAAGGAAAGAAATTTTGTCTAGTAATCATAGACTCATTCTCAAAATGGATAGAACTATTTCCTACAAAAAACCCTGACGCTCTRACAGTAGCAAAAGCATTATGTAAAGACATAATACCAAGGTATGGGATACCAGAAAGAATYTACAGTGAYAATGGAACACACTTTGTAAATCAAATCATAACCAACATAGGAAAAGCWTTCCAAATAGACCTAAAACACCACTGTGCCTAYCATCCCCAAAGTGCAGGATTGGTAGAAAGAATGAATGGCACAATCAAAAATAGGTTAAGAAAATGTATGGAGGAAACRGGAAGACCGTGGACGCAATGTGTAGACTTGGTAAARTTATACATTAACATAACGAGCACAACTGGCCTAACTCCATATGAAACATTGTTTGGAAGACCATATAGACTTCCATATTTTGGAAATCCATGGGAAACTAATGATGAAAGTAAYYTAGCAGACTATATGAGAMAAATGCTAGAAAAACAAAAACAAAACCCACCTGATGACGATTCCCCCTCTGTTTGTCAACAGGAAMCTCCACTGGTAACTCCAGGAGAYTGGGTCCTGATAAAAAGTATAAAAAAGAAACAYTGGCATTCACCCAAATGGGAAGGACCCTTCCAAGTGCTACTGACCACACCAACAGCACTTAAAATAGCAGAAAGAAACACTTGGATCCACCTGACTCACTGCAAACTAGTGATCAAAAAAGATGAGTAAAATCACCTTCWCCATCATCGCCTATTGCWTAACAGTRACCCTGAGCATTGTGGTAATAGTTTTATTTTTGCTTTNAATCAAAATACCCATRTCAGTCACTAGAAGTTGCAAAGAGTGCTGAACCCCTAAATAACTGAGTAGTGGGGAAGYCTGTGGGCGGCTGTGGCGGATTGGTTAGGTGAGTCGTCCTGGAACCAGAAGGTCGCTGGTTCGATCCCCTGTCTAGCCGTCTCAGTCGTTGTATCCTTGGGCAAGACACTTCACCCACCTTGCCTACTGATGGTGGTCAGAGGGTCCGGTGGCGCCGATGTATGGCAGCCCCACCTCTGTCAGTGCGCCCCAGGGCAGCTGTGGCTACAGTGTAGCTTGCCATCATCAGTGTGTGAATGTGAGTGTGAATGGGTGAATGTCTGTTAGTGTAAAGCGCTTTGGGGTCCGGAGGGACTTGAAAGGCGATCTATAAGTTCAGTACCATTTACCAAGCCTGACTTCAAAGGGATTCTGCCATCTAGAGGCCGTTTGTCTCAACGTCAGTGAAGACACCAACGATCCCTACTCAATTAGAATTTNGGTGGTTTGGTGGCTTTGTATACTGAATAGCACAGGGTTGTCCAGGTAAGGGAAACCCTACGCTGTGTTGTGACTGAGATGGAAGACCAGGAGGAGCCCCGCCCTAGGGGGCGACGTAGATGGTATGAGTCACCCAGAGAAACYCCACAATGCSTGTATTATGCGGCCATATTYCTCAYTAYACTCATTATGTTTTTCATACTATTTTGGTTTTTATGGCCTTTAGTYACAGGMAAAGAACTTTTTGGCCAYCCRATGAACCGCGGCAATGACAGACACATTCTAGTAACCAAAAGAAGAGTAGGTTACTACTATGCAAAACCCCCACTCATGACAGGAAAACTGACCAATCCTTGTAAAGCCAACGATACAGGAAGCACAGGGGAACTCTATTACTGTTACCAGAACAATAGAACTCAGGCCTCTGTGATATTTGACAAAACAAAATTTACAATTGGAGGATGGTCTGCACGTGATTGGAAGGGTTATGAGTGGTATCTGGATAGTACTGGAATAAAACAAACGGGACACGATTGGCAGCACGTTTTCTCCACAACTGATCACACGTGGAGCCCAGATTCTTATAATAATAATTATTATTAGATTCTTATGGAACAAGTGACAGGGCTAAAAAATGGAAAGGGAGACTTAAAGTCACGAACTCAATGCACAACCTTATCTTAGATGTAAATACTACCGTTGTTCCTTTTGGAAAACCCATTGGGGTCGGAGAATATCCCAATCCACTCTGCCATGTGGTAGCCCTTTGCGTGTGGCGACCGCACCACACCGATCCCTGTGTTACGGTTTCGTTTTGCCCCAATTTGACTACGACAGCCACATCGCCTACCATCACCAAGGGGCCGAAGTCAACGTCATCTATACAGTCCAAGATTGTAATAAATCCTACACTGGACGAGTGGTTTATAATAGCCACCGGAATATCGGGCACGTCCAACAATTGGTTGTTAATGGCAGAACAGGCAGCAAACACAACCAACACAGACTGTATCGTGTGTCTGGGCCCGAGACCGCTGTTGCGAGTGGTACCAGCAACTTTTAATCAAACATGTATAATAGATGTCATGAACTTCACTAATCCAAAATCAGACTGTAAAAAATGGGACATGATTTATCCTTTGACTAAAGCTGAAAARGAAAAACCAACGTTTTCTAACAAAGTGGCAAAAAACAAYTTTACCTGTGTTAACAGAACAGGARAAGGTAAACTCTTAGGTAAACTATCTAGTGACCAATGTACTGATTTTATAAGCACAGATTTATACTTCCAACCCAAGTCAAGGAGTGACATCTGGTGGTGGTGTGGAGATAACAGACTTTTTGATAAACTGCCTTTCAATACAACAGGACTCTGCGCTCTTATTACATTGCTCTTACCAGTAAGCGTAATTCCCACTTCCGCTGAGGATCTAGTGATCAAAGCTGATTCTCTCCTGTCTTCTCAGTGGAGCAGACAGAAAAGAGCTTTTGACCTGGGACCAGACCCAACTTACATTGACTCCATAGGTGTACCTAGAGGAGTACCTGATGAGTATAAATTAGCAGATCAGGTTGCAGCGGGATTTGAAAACATTCCAATAATCTCCGCATTTTTTCCTATTACTCCGAATAAGAATGTWGATCGTCTKAATTACATCCATTTTAACGTCCAGCGTTTGGGCAACGCTACACAATTGGGTTTTGAAGCCATCCATGAGCAGCTGGCAGCCACTTCACTGATGGCTTTCCAGAACAGAATAGCTCTAGACATGCTGTTGGCAGAGAAGGGCGGGGTATGCACACTGTTTGGAGAAACATGTTGTACTTTCATACCCAATAACACGGCGCCGGACGGTAGCCTCACAAGAGCCCTAGAAGGTCTGAAGACCCTCAACAGTAAGATGAAAGAGCACTCTGGTGTTGACACATCTATGTGGGACTCATGGATGGACATGTTTGGTAAATGGAAGACACTGGTGGCATCTATTATGTTATCAGTGGCTGTGTTTGCAGCAATACTGACCTTATGTGGATGTTGTTGTATACCCTGCATTCGAAGTTTGGTTAATAGGTTAATAACAACCGCTTTGCAACCTGTCGAGCAGAAGCTATACGCACTTCTTCCTGCAGATGAGGAAGATGNNNNNNNNNAYCTCYCACACCTCYAYCCAGATGTGRTYTTTRAMCTNNNTGATGATGATGATGCTTACATARRGCATGRSTYTTAARNNNATTTTCATTTTWNNAYKTGTAAATATTCAAWGGCTTTTCTTAACAAGCCATACTGATAWTTYRNNTTTTYACTTCATRATAARYCTACAAAKGGATCTTTCTTAACAGATCTCCATTTTAANAAGATCTTTCTTAACAGATCTTCATTTTTAATAAGATCTTTCTTAACAGATCTTCATTTTTATTAGATCTTTCTTAACAGATCTCATTTTGATTGATTTGCAAATGTCTGTTGGATGATGTGACTAACTCTGAATGTAACATCTTTATTACAGTCCTATGAGTTCTCGACCGAAAATCGAAAGAAGTGGTTAAGTAATGAAGAAATTACTGTTAATAAGATGGATAAACAGGAGGGAAATGTYAGAATATTTGTACGAATCTTATATTGTTGTATTATATATGTTATCTCTCTTATTAACTTGTTTGTGCTCTCAGCTCTCATAATGTTTGCAGTTAGACCGAAACCAAGGCGTGAGAAGGAGAMGNNTTTTCCAAGCGCTGCAACTGTGGTATCTGCAGCACGACCATGAGTTGTTTTKATCTCTTGGGAACGGAATGTGATGATTCACTGAAAATTATCAGGTTGCAGAGAAAGGTCAACGTGAGCAGATACTAATAACAAACAGAGGCTGAGAACGTAATGTAAAAGGTAAGTGAGTCTATTATATACAGGTGCAGGGGTCTTGGGGACGGGACCTGGAAACAGAGTTATGGTAGAGGTGAGTAATGGGCAGATCTTCCAGTTAGAGTCTTTAACAGGTGAGTAATGGAAGGAGTTGCTTACGAGCTGGAGAAGGAGATGAGTTTTGGAGGAGTTGGTCCAACAGGTGAGGTTCCACAGGTGAGTATATACAAGTGCGGTTCTATTTACAGATTCTCGGAGCTGGCTGCACATGGGACTCAGGAGAGTGTAGTAAGTGTTTCTCAGGCAGGAAGGCAGGCGTGCTGGAGGTCGCTTCCAACAGAGGCGATGCTTCAGCGACGAGATGAACTCCAGCTCTGCCTTATAAAGCCTGTAGTTGATGAGTCCCAATCTGGTGCAGGTGTGGGTGATCAGTGCAGTGCCGAGAACAGGAGGTAGGGGGTGAAAACATTGAAATGCCTCAGTACCCCCTCCTCAATNNNNNNNNNNAGCCCGGCCGGGCTCCGTGGGTGAAAGCCCGGCCACCAGGCGCTCGCGGAATATATCATTGATTAATGCCTGAAAAACTGCTGGGGCGTTGGTTAATCCAAAAGGCATGACTAGGTACTCAAAGTGACCCAAGGTGGTCTTAAATGCTGTCTTCCACTCATCTCCTTCTTTTATTCGCACCAGGTGGTATGCATTGCGAAGGTCCAGCTTAGTGAAGATGGTGGCAGTGTGGAGTTGGTCGTGAATGGAATCTAACAGAGGTAAAGGGTACTTGTTTTTAACTGTGATCTGGTTGAGACCTCTGTAGTCAATGCATGGTCTGAGAGTCTTATCCTTTTTGGCCACAAAGAAGAAACCTGCCCCTAGGGGAGATTTGGAAGGACGGATAATACCAGAAGCTAAGGACTCGTTGATGTAGTRTTTCATGGCCTCTTTTTCAGGACCGGAGAGATTGTAAAGACGACTGGAAGGAAACACTGAATCTGGTATTAAATCTATGGCGCAGTCATATGGTCTATGGGGAGGTAGGGAAKGTGCTTTACTTTTACTAAAAACAGATGCCAAATCGAGATATAGTTCAGGTATGGATGATAAATCTGTTTCTTCAACAAGTTCCTCCCCTTTAACGGAGACTGAGACAGCCGACTTTAAACAGTGTTGTGAACAGAAAGTGCTCCAGTTCTCGACCCTCTTTTCTTTCCAATTAATTGTTGGGTTATGTAAAGACAACCATGGAAAGCCAAAAATTATTTGTGGAGYYGAAGAATCAAAAACCACAAACTCACCGAAGTCATGGTGGTTTCCTGACACAATCAAATGTAGACTGGGGACAAATCTGTTGACCTGGGATATGAGTTGTCCTGTGACGCCGGCGATGGAGCGAGGAGGATCGAGTGGAGATGTAGGTATTTCCAGTTGTTCCACTAAGTCACTTGAGATTAGATTTTGTTCAGCTCCTGAGTCCACAAGGGCTGAAATGGGTAGCTTGTTTTGTCCACAAACTATGGTAGCAGGGAGAAAAAACAAAGAGTTGGGGGGGAAATTGTCCGGTCTCGTCAACCTCCCCTGTTCTACTGACAAGAACTGCTCGTTTCCCCGCAGCGGACAAGTGGCCACGAAATGTCCCTTATTGCCACAATAAATACATAGTTTTGCTGCAAACCGTCTCTGTCTTTCCTCTGGAGTCAGCCGTGTGCGTCCAATTTGCATTGATTCAGTGGAATTAGCAGCAGCTGTGGCGTTAGAAAGCGGAAACTCACCTCCGATGAGAGGAGCGGGGAATTCTTGAATGAAAAGCTGAGAGGTGAGAGTCTCAGAGGAATGTGCAGACAAAAATGCTTGAGCCCATCTGAGAGCTTTCCCTTTTAAAGCTGACACAATATATGTTATTCGAGCTGAATGGGTAGGAAACAATGACAGTGAGCGATCAAAAGCAAGTCGACACTGGAGCAAAAATCCGGCACAGTGATTAATATCTCCATCAAAAAGTTCAGACGGGCGGATATCTGGTTCTCTAGTTACTAAAGCTGGTGAGGGGGGCGTGGCAGCTGGTGGAACAACAGGGCTGACAGGGAGAAGAGTATTTAATTTACTGTCGAGCGCGGAGATATGTTGTGTGAGCTGATTTAATAGTACTCTGGTTTCCTGTTGTTCCAAGTATAACTGATTAAGTTTCTGATCCATAATTTTAGACACGGGTTGACTAGTGGAAACAATGGTCTGATTGTCAGTAGTATTGCTCACGGACGTATGACTTGGCTGAAGCATACTATCAGGTTGCAGAGAAAGGTCAACGTGAGCAGATACTAATAACAAACAGAGYCTGAGAACGTAATGTAAAAGGTAAGTGAGTTTATTATATACAGGTGCAGGGGTCTTGGGGACGGGACCTGGAAACAGAGTTATGGTAGAGGTGAGTAATGGGCAGATCTTCCAGTTAGAATCTTTAACAGGTGAGTAATGGAAGGAGTTGCTTACGAGCTGGAGAAGGAGATGAGTTTTGGAGGAGTTGGTCCAACAGGTGAGGTTCCACAGGTGAGTATATACAAGTGCGGTTCTATTTACAGATTCTCGGAGCTGGCTGCACATGGGACTCAGGAGAGTGRAGTAAGTGTTTCTCAGGCAGGAAGYCAGGCGTGCTGGAGGTCGCTTCCAACAGAGGCGATGCTTCAGCGACGAGATGAACTCCAGCTCTGCCTTATAAAGCCTGTAGTTGATGAGTCCCAATCTGGTGCAGGTGTGGGTGATCAGTGCAGTGCCGAGAACAGGAGGTAGGGGGTGAAAACATTGAAATGCCTCAAAAATATGTCAAACCTGTTTCAACGGGTTTTTATCCCACCCTTGAGCGGTTGAAACACTATTGTAACTAGGGCATTCCCAAACTAAATAAAAGCCTGTGAGAGCGGAGACTGCTTCAGAGTGTGGTGAGAGAATAGTGACTGAAGCAAGTCTCCGGACACTCTCATTGCAAGTAAAACTTTATTGACTCTGTCTGTGTCTTTCCTTACAGTTCAGTACTACAAATGTTTGGTGTCTAGACCTGACAT
>au_li_ERV2
MNLEDILFEEKVRPEVTLKVNGQDVVFLCDSGACRTTLKQPIMGVQQSKTSILVRSAQGNLRKVPESCPIWIRDPCGKSCQMSILMMPSCPVNLLGRDGLINLGLSLVPTVDGITVKRLGEKKSLMVLEGHNTPKYYYTLEIPNKPPTKVGEELLQKAKQHLQQIHDKHTSDELHVTMKYMIRPGPDVQYFKNLEKLTPANITVSYLYSDGKSSAAALAELPPALEKEHKGFSPPHISLYKEKGTEWKDLGRLVSQGXRTQDWQPVKDKTYYSPSTGLYRTNLFWTTPVKAATHMTEANDQIYLTEEEENLLTKQIPEQLWSQGPSDVGLVKGALPVVIRPKTEYRPRVRQYPLKPDAQEGIKPVIEDLLKAGVITECQDSPCNTPIFPVKKAPPSQGWXMVQDLQAVNNAVIQRAPCVPDPHTLLNSLNPKATYFTVVDISNAFFSVPVHKDSQFWFAFTYGQKRLTFTRLPQGYCEXPTIYSQVMSXSLAKXLPPQGSQVLLYVDDILLASETYEQCKTDTIALLKHLYEEGHKVSKNKLQMCKQQVKYLGHQLSVGGRTIVPERKAAVLQAPKPQTKKQMMSFLGLTNYCRSWIPNYAXITTPLSSLMYKTDLKMTDKVQWTXEAEEAFCKIKQTLVSSSTLALPDYSKEFIQMVDCKQNFMTSVLTQKHGDKNKPVAYYSSKLDPVACAQPHCVRAVIAASLAVTASXDIVLFHPLTLKVPHAVSALLLQSNMNFLSPARHLACMSTLLSQPHLKLERCTTLNPATLLPTEEEGQPHDCQALAETTAKARADLSDQPLHEGEILYVDGSSRKNEYGKTQTGYAVVTQTQVLKAEALPATFSAQAAELVALTEACKLMKNKTVTIYTDSQYAFATXHSFAQYWKNRGMITSTGKPVTHAXLLTELIQAIQLPTKLAICKCSAHTNNQDPVSLGNAFADKTAKQAAQKTPITAFMQQQSKLEDQTLQDMQNQTPEQEKQYWIKKEHKEGIYYPENKPILPKNLYKWAAVLSHGSTHVSTGGMVGLVHKHFTTYGFNSYSKNFCRACLICAKHNAQGNLRPKRGQFPQPNYPFQHLHMDFIELDAGKGNEGKKFCLVIIDSFSKWIELFPTKNPDALTVAKALCKDIIPRYGIPERIYSDNGTHFVNQIITNIGKAFQIDLKHHCAYHPQSAGLVERMNGTIKNRLRKCMEETGRPWTQCVDLVKLYINITSTTGLTPYETLFGRPYRLPYFGNPWETNDESNLADYMRXMLEKQKQNPPDDDSPSVCQQEXPLVTPGDWVLIKSIKKKHWHSPKWEGPFQVLLTTPTALKIAERNTWIHLTHCKLVIKKDE*
>au_li_ERV3_con
TGTCAGCAGGAATGTAGTGTTCGAGCAGACAGAACTGGTAAGACAAGGTTAGATCAACCTTGAAATACTGATGTGCTGACACCTAAAAGTTCCCAGTAAACATGTCTGTATTTTCCCAGCCTCWCTTAGGTACACGCAAACCCCAGCAACAGGTTTTAATTGGTTTCTATGTTCATGACGAGACCCAGCAACTATTGTTTGATTTGTTGTTTCATGTGTGACTTCATTTCTACATGTGTGAATAAAAAGACAGATCACAGCCACAGAGGTTAGAACTTCTCTGGACTTCTCTGAGCTCTACCTGAGCAAAGCTAAGTGCACTGAATTTCTCCTTTGCAAAGTGAATCTTTAAAAATCTCACTGGTCTCTGGTTGTCATTGTTTAATGTTCGGGCGGGTTGTTGTGTTTTCTCTGAGTTCCTAGGTTAAAAATACCGGACATTTTGGTGCCYGCGACCCGGANTTCGACAGCCTCCACTGATCGGGAGAGGGAGACGCGCCGAGGCGGTGCGCGCACGCCTGATCGACCTGTGAGWCAACGTTACTCAAACGGGCCGGCGTTCNNTAGGTCTTCTCATCCCTGTCAGTGGTGGTTGRACGAATTCCACACTGTACAGACAACAGAGATTGCGAGTGAGTATAGTTTTACTCGGTTTTGTGTGAGCGAGTGAMGAATAAGGAAGCGCTAAAGNGTGTTGTTGTGACGATCGATCTGAGATAAAAGTAAAAATACGTATTTGTGTTGCTGTGAGAGCCAGTYGGGCCGRGCTGAAACGATAATTTTTGACAGTAAAAWGCCGTCGGGCTGTGTCAGAATTGAGGAATAGTTGTGAAAAGGTTAGTTTTTTAGATTTAGGAAGCAGCGCTGTGTGTGTGTGTGTGTGTGTGTGTGTGTGTGTGTGTGTGTGTGTGNTTCATGTTTCAGAAACATGCAGACAGTTTGCAGTTTATTGATAAGTGGAAGGCAGAAGGACTTAAATGTACGTTGAAAGTTGARACATGGCAGGGAAAAGTGGCAKTGTTAGAGGCACAAAGGCGCAAAGAGGAGGAAGGAAAAARCAGGAAGAAAGTATTAGAGGAAGTGCAGTGTGAGCTCAGTGCAGCCAGGGCATGGTTRACAGAGTCTAAAGAGAGACGTGAGCAGGTGAARGAGTCAAAGGAAAGAAAAGCAACAGCATGCTTTGTCAGAGCAGAAGATAATGAGACAGTGAGAAGCAGAYGTAGGCAGCGAGTGCAGATAGACAANNNNCACAGACCCTCCCCCTTACACAGGAGCCGCTGCTGCTGCTAAACAGGAGCCAGACYCAGCACCTGSACCRAGTGCCCCAGGTGTAGTGACCCGATCCTGGACTAAACATGAAAAGGAWGCAGGATTGTATCMAGCTTTACCTGCTACCACCCTACCCCTCATTCAGGTRGCTGATCCAAATGGAGAATCTGGAGCCATAATGCATGTCTTCAGACCCTGGTCTCTAATGGAGGCCCAGGCTGCAGTRCAGGGAGTRACACCATACACTCAGGATGTTGATAAATGGGAGTTGGACATGCTAGACGTTATCCAATCCTATAAACTTAATGGTGTAGAAGCTGGYCAAGCTCTACAATCMTCCATAGGGAAAAATTGGGCCAGGGTTAGRGGAACTTACACCGGGAGGGACCTCGAGGGCAGRCCCYTCCYCTACAACACAGACTCATCTAGCGACGGGATAACTGGTARTTATAAAACACAACTTGAGGAAGTATTTCAAAAAATGCATGAAAYATTCAAAAAGAAGCCTAACTACTSTGAGCTTAACTCAACAAAACAAAAGCCTAATGAGACTGTTGATGATTTTCGAGTACGTTATGAGGAGGCTTTTAAGACTCATAGTGGYATCCGGGARGATGACAGWGACTCTGGAACATACCAGCAACAGTTGAAGCAGGGTCTGGTCTCAGGTGTTAGAAAGGAACTSGGTGACTGGGTGACCAAACACTTTGTAAATCTGCCCTCAGCCAATGTTCCACAAACCATGGAATGGCTCAACCATGCAGAGAAACTTAAAAAGACACAGAAAGATAATACAACCACTTCCACCTTTTATCATRMTGCACAACCCCGGCCCACAGGCAGGGGGCGTGGCACCTACAGAGGCAGAGGCCGCAGAGGAGCATCCAGAGGTCGAACTCTACCTTTCATGGGTTCYGAGGGATGCTGGCTCTGTGGAGACCCCAACCACTGGACTARGCAATGTCCAAAGAAACAGGACAGGTCTAGATMCAGTGGTCCCCAAAATGCRCTAGGCCCTGACACAGTTCACAYCNNNNNNNCAGAACTAACAGTGGACATTTGCAGTGCAGTGACTATGCTTAGTTCCCTTAAAAGCCCACCTTCCACCACTTTGCTAATTAATGGCCATAAAATCACATTTTTATGTGACACCGGGGCGACTACCACAGTTATTAAGGACTCAGGACNNNNNNNNNNNNTGTGTGTGTGTGTGNNTGTGTGACNTCCGTGTTGACTGAGACGGCAGTGAAATATGATCNANTCACTCTGAAACCTGACGGTGTCAACGAACGAGTGAATTNGNGAATATTTTCACTTAACCGCCTATTNAGGAATAAANTTTAGACACTGCTGATATTAATTCAGCCNAAAAGTCGGNTCACGATCGNCAGCNCCGAGACCAGTCGAAAGCGAAAGTGAGCCGACCCCTCTCGTAAGGTGGCTGAACTTATCAGGAGCGTAAATATATTAATAAATCTCCAATTGGTTAAAAGGATTAAGNTTTCAAGTAAAGCAATACCTTTTTGTTTTTTTCCTCCTCTCTGTCTGGAGCAGCAAGCTGCATTCCATNTANNNNTANNNGNANCCANCTGCTGCAGAACCAACAGTAGACATTTGCAGTGCAGTGACTATGCTCAGTTCCCTTAAAAGCCCACCATCTACTACCTTGTTGATTAATGGTCATAAAATCACATTCTTATGTGACACCGGGGCGACTACCACAGTTATTAAGGACTCAGGACTAGGAMTAAAACCCTCAAGTGACTCTGTTTGGGTTTTGTCTGCTGACGGGCAGACACATCGCAAACCCCTGTCCAYCCCTACAGYTGTGACCCATTGTGACACAGGTAGGACCATTACTGCCTCTGTCATAATGTCCCCTGAATGCCCCATCAATCTGTTGGGCAGAGATTTAATGCAGTCAYTGAACCTAGGCATAGTCCCAACTTCCACTGGTATGACAGTTGTCCCCCACATGGATGGTGTGTTTCTAACACAAACCCATCCTACTGTYTATGCATCATTAGATTTTGACCCATGGAAACAAACTTCACCAAAACTAACCACTGACCTTTTGACCACAGCCATAAAYACCCTGACTGACCCACAAGACGAAGTCCCATGGACTGGCCAACATGTAACTATGGCACTACTTAATCCTGACCTCGATGTGGACTACTTAACATCTTTCACAGCTCTGCCTGGGCAGCCTGTGGCCACTGACTTCCTGTATACTGACAGACGTTCCTTTTCTGCAGTAACTACTGTYCTACCRCAAATCTGCTTAAATCTCTACCAGTTAGCAGACCACTCAGTGCCCCACATCAGTCTCTGTAAGGCCAGTGACCAAGACTGGAAACACACAGGCCCGAGACTGAAAACTGCTTCACTGTGTAAAAATTGGCTACARGAACAAGATGGCTGGATGTACTGCCCAGAAGTAGGTCTTTGGCGGATGCCACTCACCTTTTTACTCTCAGGCCAACCYACTGTCCATCCCTTRTGACAATCAGCGGCCCTACTATCAGATAGTGACGAAGCCCTACTCAGGACACTTCCTGACACCTTATGGTCCACAGGGCCTTCTGATGTAGGGCTGTTGACCAGTATCCCACCAGTAAAGATTGACCCTAAAGGCCCCTACCGTCCAAATATCAGACAGTACCCACTTAAACCTGAGGCAGAAGAAGGTGTGTCAACAGTAATCCAGGATTTACTGTCAGCTGGCATTATTGTRCCATTTAACACCTCTCCATGTAACACACCTATTTTTCCTGTCCCTAAAGCAAATAAGAAAACATGGCGTTTAGTGCAAGACTTAAGAGCTGTAAACAAAGCTGTGGTGACCCGCGCTGCCAATGTGCCCGACCCCCACACTCTCCTGAACAATGTTGCTTCTGACGCACGTTGGTTCACAGTTATTGATTTGAGTAAYGCTTTCTTCTCTGTTCCACTACACAAAGACTCACAGTTTTGGTTTGCATTCACATATAGAGGACGAAAATACACCTACACAAGGCTCCCACAAGGTTTCACAGACAGTCCCACCATTTTTACAGARGCCATCACCACATGCCTGCAGAACTTTAAACCTGCAAACAGTCAACTACTCATTTATGTTGATGATTTACTGCTTTGTTCCCCCACAGATGATGCATGTAAAAAAGACACATTAGCCCTCCTACATTTCTTGGCTGAGACTGGAAACAAAGTCAGCAAAGACAAAATGCAACTTGTTAAACAGGAAGTTGTTTATTTAGGACAAACCATCTCTAATGCAGGCAGACAGATCCACACWGACAGAAAACAAGCAATCTCTTCTGCACCTAAACCTGAAACAAAGAAACAAATGATGCAATTTTTAGGTTTATGCAACTACTGCAGGGCTTGGGTACCTGATTATGCGTCAGTCACACAACCCCTGCTGGACATGATTCACTCCACCCCAATGGCCATGACAGACAAGGTCAGTTGGACTCAGGAGGGTGAACAGGCATTTTTDCWGYTAAAACAGCTCCTGACTCAGAGCACCACCCTCCTGCTGCCCAACTACAAAAAACAGTTTGTTCAGATGGTGGACTCAAAAGAGGGTTTCATGGTTTCTGTTTTGCTACAGATACATGGCTRCAAACTAAAACCATTAGCTTTCTATTCCAAACGTCTGGACCCAGTAGCCAGGGCACTGCCCCCTTGTGTTCAGGCAGTGTGTGCAGCTGCACTGGCAGTTGAGGCTTCAGCCGATGTAGTGCTGTTTCATCCACTTAAACTCATGGTTCCACATGCTGTTGATGTTCTCCTTCTCCAAAGTCGYCTCACATCACTGTYACCTGCAAGACAAATCACATACACAGCTCTTTTGTTATCWCAACCACACATYACCATTCAMAGATGTAATGTWTTSAAYCCTKCYACYCTTYTGCCATTRCCYACTGATGGTACMCCWCATGATTGTGTKGAYCTGTCCGAAAARCTCCAGCTCCCYCGTSCTGAYTTRCAGGACACRCCMCTYGAWSARGGYSTMRYWTGGTTYGTTGAWGGYTCSTGTTCYAARGCCCCTGATGGAAARAAYCTKACTGGTTTTGCAGTWGTTCARCTCCCYGACAYWGTYMTYTGTGCTGARCARCTYCCMYCYCAYTTYTCTGCCCAAGCAGCCGARATMATWGCCTTRACAAAAGCCTGTGAGTTRRGTGMRSRWAARGMTGTYACMATYTACACTGAYAGYCAGTATGCWTTYTCYACATTGTTTTATTTTGCTAAACAATGGGAACAAAGRGGYATGACCACWTCCACAGGTAAACCTGTCACRCATGCMWCKTTRCTSAARGAYCTKYTGYARAAAATAACATTACCTTCCCGTGTGGCAGTCTGCAAATGTGCAGCACACACAGGAGGGACAGACTCTGTTAGTATGGGTAACCATTTTGCTGATGTCACAGCCAAAGCTGCTGCTTTGGGCCACCACTCTCACTCTTCATTCCTGTCACAAACTGAGGCTCTTATTGACTGTGAGATACTGTCCTCAGCCCAAGACTCCGCTCCCAAAGCTGAAAAACAGTCCTGGTTAAACAGGGGGGCTACCAAAAACCAGTTCTGGGAAATAAATGACAAACCTGTGTTGCCAAAGTCTCTTTTTAGAGCTGCCGCTCTCTCGACACATGGTTTATGCCACGTGTCGACAGGGGGGATGATTGAAACAATTCAGAAA
>au_li_ERV3
MYXALPATTLPLIQVADPNGESGAIMHVFRPWSLMEAQAAVQGVTPYTQDVDKWELDMLDVIQSYKLNGVEAGQALQSSIGKNWARVRGTYTGRDLEGRPXXYNTDSSSDGITGXYKTQLEEVFQKMHEXFKKKPNYXELNSTKQKPNETVDDFRVRYEEAFKTHSGIREDDXDSGTYQQQLKQGLVSGVRKELGDWVTKHFVNLPSANVPQTMEWLNHAEKLKKTQKDNTTTSTFYHXAQPRPTGRGRGTYRGRGRRGASRGRTLPFMGSEGCWLCGDPNHWTXQCPKKQDRSRXSGPQNALGPDTVHXXXXELTVDICSAVTMLSSLKSPPSTTLLINGHKITFLCDTGATTTVIKDSGXXXXXCVCVXVXPCLRRQNMIXSLNLTVSTNEIXEYFHLTAYXGIXFRHCYFSXKVGSRSXAPRPVESESEPTPLVRWLNLSGAIYISNWLKGLXFQVKQYLFVFFLLSVWSSKLHSXXXXXXPXAAEPTVDICSAVTMLSSLKSPPSTTLLINGHKITFLCDTGATTTVIKDSGLGXKPSSDSVWVLSADGQTHRKPLSXPTXVTHCDTGRTITASVIMSPECPINLLGRDLMQSLNLGIVPTSTGMTVVPHMDGVFLTQTHPTVYASLDFDPWKQTSPKLTTDLLTTAINTLTDPQDEVPWTGQHVTMALLNPDLDVDYLTSFTALPGQPVATDFLYTDRRSFSAVTTVLPQICLNLYQLADHSVPHISLCKASDQDWKHTGPRLKTASLCKNWLQEQDGWMYCPEVGLWRMPLTFLLSGQPTVHPLQSAALLSDSDEALLRTLPDTLWSTGPSDVGLLTSIPPVKIDPKGPYRPNIRQYPLKPEAEEGVSTVIQDLLSAGIIVPFNTSPCNTPIFPVPKANKKTWRLVQDLRAVNKAVVTRAANVPDPHTLLNNVASDARWFTVIDLSNAFFSVPLHKDSQFWFAFTYRGRKYTYTRLPQGFTDSPTIFTEAITTCLQNFKPANSQLLIYVDDLLLCSPTDDACKKDTLALLHFLAETGNKVSKDKMQLVKQEVVYLGQTISNAGRQIHTDRKQAISSAPKPETKKQMMQFLGLCNYCRAWVPDYASVTQPLLDMIHSTPMAMTDKVSWTQEGEQAFXXLKQLLTQSTTLLLPNYKKQFVQMVDSKEGFMVSVLLQIHGXKLKPLAFYSKRLDPVARALPPCVQAVCAAALAVEASADVVLFHPLKLMVPHAVDVLLLQSRLTSLXPARQITYTALLLSQPHITIXRCNVXNPXTLLPLPTDGTPHDCVDLSEKLQLPRXDLQDTPLXXGXXWFVXGSCSKAPDGKNLTGFAVVQLPDXVXCAEQLPXHFSAQAAEIIALTKACELXXXKXVTIYTDSQYAFSTLFYFAKQWEQRGMTTSTGKPVTHAXLLKDLLXKITLPSRVAVCKCAAHTGGTDSVSMGNHFADVTAKAAALGHHSHSSFLSQTEALIDCEILSSAQDSAPKAEKQSWLNRGATKNQFWEINDKPVLPKSLFRAAALSTHGLCHVSTGGMIETIQK
>au_li_ERV4_con
ACACGTAGTACAAGCAGAGTCAGAAAGAAACCTAAATACTTGGAGGACTACGAATGCACAATGCAGAGCAGTGAGTTAACCATCAACTACTGTTATAGAGCTACAGTTGGATTACTGTGGTGTATGAACATTTCTTTCTGTCACAATCTCTAATCAATATTTACGAAATATGAAGACAGCTGCATATTTAATGTAAGTGTGGGAGAGTATAGTGAGACTGCACTTGGAGCCACAAAACGGCAGAAAACTGCAACTTCTTGTCCTTTGACCTAAATAAACTAAGGTGCACAAGAAGCCTTCCCCATGCCTTAGTGGGAAAAACCTAGAGTCAAGTGAAAGTCTGTACAATGTTCAGTGGCCTGCATGTGAGACAGGTAACTGGGACGGACAAAGATGAAATGACCTCATCAAAAACTGTCCCAAAGAAGAAGAAAAGCTGAACATTTATGGGTGAGAGAAATAAGCTTTAGAACAGGCCATGCCCTAAGGCTGGAACAATTTGATCTATGAAATGGCATGATCCCTCTGTCAAAAGTCAGTCAACACAGGGACTGGGGCTGCCTTGACTCAAGGTTTTTGACGTGCCAGGTGATTTTTGGAGCATGGGATAAAATGTTTTGTGAACTGAACCCGAAGAATTAAAATTGACATTAGACTTGTTTCTATAATAAACAGTTCACTGTTCTTTTCTAATTGATTCTGTCAGTCATTTTTTTCCCTGAAACTCACCAGAGCAACAGAAGACCCTGGAGGATTTACATTCTTTTTCACTTCATTACCACAGACCTTTAAAGAAGCTATGGCATCATCTGTATCTGATAGGTGGAAAAAGGCGATGAAAGATGAAATGGCTTCATTTAAAGAAAACAACACCTTCTCACTTGAACCACTACCAGGGGGTAGAAAAACAGTGGGGGGAAGTGGGTGTTTGCTCTTAAGGAGGATGATAAAGGAAATGAGACATACAAAGTGAGGTTTATCACAAAATGATACAGTCAGATAGAAGGACTTGACTATTCTGAAACATTTTCACCGACTGAAAATCCAACGTCCTTACATGTGTTGATGCAGCAAGCCGCACAGCATGACCTCATACTACACCAGATGGATGCTAAAAGGCCTTACTTACATGCACCTATCAACTGTGAAATATACATGGACCAACCCCGAAGGTTTCCAGGTTAAACCAGAGAACAGTGTGCAACTTGTGTGTAAGTTAAACAAATCTATCTATGGGCTCAAACAATCATGGAGAAATTGGAACATGATGCTCCATGAGTTTCTGGTTGTGAGTGGGTTTGTGCTCAGCCAGAATGATCATTGTATCTACTCAAATTTTTCTGACAAAGGAAAAAATGATTTTGTTAGTATGGGGGGGACAACATAGTTGTGGCAACAAGCAATGAGTTGTGTTTAAAAGAGGTCAAAGTGAGTGCCTGGAGAGTACTCGCACAACCTTGTGGAGAGCTTAAATGGTCAGTTTGATATCTCTCTGACCTCTGACCACCTACAGACCCCATATTTGGGTGAGATGGTCAACATGCAGAGCCAAACAAGGGTCAAAAATTTGGTGACCTTCAGAGAAGTCAAAAAATTTCACAAAGGCTTAGAGTTTTGCTGCTGTAATATGTTGTTTGTGGGGTCACCCCGAGCGCAATTACCATATTTTTCGGACTATAAGCCGCACCGGACTATAAGCCGCACCCGCCATTTTTTTAAAAAAAATTCCGCGAACATTAACATATAAGCCGCACCGGACTATAAGCCGCACCCCCAACATAAAAAACAGTACACCCAAATTTGCCGTCAAAAAAGTGAATTCAACATCAAAACATAAAAAGCAAACCTTTAGGAATTAAAGTTCGGAGGAATACGGTTCATTTAACTGACCTTATTTTGCGAGATTTCTTTAACAGTTTCTGCTCCAACAAAACGTCTCATTCTTCTTCCTCTGGCGCACTGAAAAAATCGAAATCCTCTTCAGTGTCGGAGTTAAACAAGCTGAGAAAAGCTGCGTCACACAGCGGTATCTGTTCAGTGTCGGAGTTAAACAAGCTGAGAAAAGCTGCGTCACACAGCGGTATCTGTTCAGTGTTGCTTTCTGTGTCACTGTCATCCCGGGGTAATGCTGGCTCTGAAGCTGTGGTGGGATAGCCCTCCCGCTTCAGCGTACGTCATTGCATGGGATTCCTTCCCCAGGGAGTACAATGAGGAAAAAAAGTCTGCGGTTCTTCACTCGACGTTTATCCACAAACTGGTCCTGGATTAAGCTCCAAAGTTTTTATCAGTCAGATTCCACCGTGAAAAATGTCTGTTTTATCCCCTTGTGGTAGCACTGTGTGGAAGCACAGACGGTCCAGGCTGNNACRGCAGGCTTTCTGCACCTTCTGAGATAAGTGAAAATGCNCCACACACACACACACCAGCTGGTGARAACACACACACACACATGTTGGTTTCTGCTGAAGTCAACACAGAGGCCTCTGAAACACCTACATACACACACAGTTATGTCAAATACTTTGCTGAGGCRTACAAGCTGTATCCAACTTTTGTTCTTTTGGTTGATAAAAAACCCRTTGTTTTCCTTGTGGACTCAGGTGCCACGCACTCTGTCATAAAAACCTCTGATGCTCCTTCACTGGTAMAGAGCAAAGATTAYATTTTTTCTACTGGAGCTTCAGGGAAGTGTGTGCGTGAGTGTTTTGCTGAATCAGTAGAGTGTTCAGATCTTGGTGAGAACAGCTTTGACAAAAAAACACTGAAACATAGATTTTTGCTATCAGCTAACTGCCCTGTGAATCTTCTAGCAAGAGATTTGATCTTGAAATTTGGCCTGAGTTTAGTTTCAACTCCCACAGGGCTAAAAGTAATCAGACAGCCAACATCATTTACATGCCCTGCGCTCACAGATGACCATCAGATGTTTGTCTGTGAGTGGAAAATTGACGAAGCTGCAGCTGTTTATCTGACACTCAAAACGAGGGAGGTAATTAACCCCTCCGCAGTGATTCAGGAAAATGCTCACCTACACTGTAAAGCTTTTATAACAACATCTTTAAGRGACCCYTTTGCTGAAAGTTTYSTTGAGTTTTTTGAAGATTTTCTGTGCACAGATTTTATGTTTTGGGGGTCAGAACGATGTGCTGTCTCAGTAAAACTAAATCATGCCCAAACTGAGTTCTATATGATTCCTGGATCTGTTCCCCACATCGCTTTGGCTAAAGCTCCATCTGACACGTGGGACGAGTTGGGGCCGTTTGTGTTATGCTGTGTGAGCACCAGTGATTGGGTTCCCACAGCAACACCTGGGGTTGATTTCTCCCCCTCTCTGAAAGTTTACAGAACAAAGTGTGAACTCTCTGTTGACTGTTTTCGTTCTGTGTGCCAGCTGCCTGACATCAAAGTCGACTGTCTAACCGCCCTGGTCATGAATGAGTCTGGCTCCATTGCTGACTGTCTATCTCAGGTCCCAGATCATTTATGGGCAAAAAGCAAATGTGATGTTGGTTTGATAAAAGGTGTTGAACCGGTGATTGTGACCCCTAAATCTGATTTTAGGCCAAAACTGAAGCAATACCCTTTAAAAAAAGAAGCTGTTGATGGAATCACCCCTGTGTTTGAATCTTTGCTAAAGGCTGGTGTCATTGTGCAGTGTGAGGCYTCACCTGTACAAACACCCATTTTTCCTGTGAAAAAAATAAGAGAAAAACCACCCCACGACTGGCGCTTTGTCCAGGATCTCAGGGCAGTAAACTCTGCTGTTGTCGCCAGAGAGGCGGTTGTCCCAAATCCTTACACTATTTTCTCACAAATACCAGCTGTGGCCACGTGGTTTAGTGTGATCGATCTGAGTAATGCATTTTTCAGCATTCCTGTTGACAAAAATAGTCAGTTCTGGTTTGCATTTGAGTTTAAAGGTGCTTGCTACACTTTTACTCGGCTGTGCCAAGGCTATGTGGAATCCCAACCATTTTTCATGAAGCTTTGTGCAAGTTCTGGTTTGCATTTGAGTTTAAAGGTGCTTGCTACACTTTNACTCGGCTGTGCCAAGGCTATGTGGAATCTCCAACYATTTTTCATGAGGCTTTGTGCAAAAACCTGTCATCATTCACGCTGTCACCTGGATCTGCCCTCCTGCAGTACATTGATGACCTTTTGGTGGCCTCCCCTTCTAAGGCCCAGTGTGARAAGGACACTGTGGCATTGTTATGTTATCTGGCGGAGCAGGGTCACAAGGTCAGCCTCTCTAAGCTGCAGTTTGTAAAACCGCAGGTGTCGTTCCTAGGGCATGTATTATCTGCTGCAGGTAGGATGCTGTCTCCGCAGCGTGTCTCAGCCATCACTTCCCTGCCCCGYCCTGTCACAAAGAAGCAGYTGATGTCTTTYCTAGGTTTGGTCGGCTATTGTAGACATTTCATCATTAACTACTCACAGTTGGAACGGCCACTTAGAGAAATTTGTCACGCCCCTGGCTTGGTACCGTCTGGTACTGTTTCTTGGTCCCCTGAAGGAGAGGAAGCKTTTGTGGTTTTGAAAAAGGCTCTGCAGAGTGCTCCGTGTCTGGGAACTGCAGACACGACACAGCCATTTTATCAGCATGTTGACGAAAGATCTGGCTGCATGACCTCGGTGCTAAGCCAGATGCATGGTGATAAGATGAGACCTGTGGCTTTCTTTAGCGCTAAACTAGACGCAGTAGCTGCTGGGTTGCCTAAATGTTTGCGCGCTGTCGCAGCAGCTGAAAAAGCKATTTTAGCATCACGTGACATCGTGGGGTATTCAAATCTGACCTTGTTTGTCCCCCACGCTGTAGACCAGATTCTAAATGAACAAAAAACATCACATCTCAGCGCGTCCCGTTATACGCGTTATTTTGCGTGTGTCCTCGAAAGCCCCAATGTCACAGTGCGTCGCTGCTCAGCTCTAAATCCAGCCACGCTGGTCCCTTTGTCCGACGAAGGACTCCCTCATGACTGCGTCGCAGAGTTAGAGCTGAGTTGCAACCCTCGTCCGGACCTGTCTGATAAACCTCTGAGTCTACCTGAGGCTCACCTGTTTGTAGACGGTTCAGCACGACGGGACATGGGAACAGGTGAAAATAAGGTTGGGTTTGCTGTGGTGAATGAGAATGCTGATGTAATCTGCTCCTCCTCATTACCAAGTCACCTATCTGCTCAAGCAGCAGAGCTGATAGCTCTAACAGAAGCGTGCAGATGGGCTGAAAACAAAAAAGTAAACATTTACACTGACAGCAGGTACGCTTTCGGGGTGGTGCATGATTTTGGGGCRCTTTGGAAACACAGGAAATTTCTGAAATCTGATGGTTCACCAATTTTGAATCATAAACTGGTGGCCGCACTGCTGGAAGCCATTCTTTTGCCAAAACAAATAGCAGTCTGCAAATGTGCTGCTCACTCGAACGGCACTGACCCAGTTTCTGTTGGAAACAGAGCTGCTGACGATGCAGCTAAGAACGCTGCTTATGGCCCACAAGTGTTTACATTGTTTGAAGATAAGGCTGCAGAGCCTTGCTCGCTGAGAGACATGCAGTCTTTCTCCACTGCTCCAGAGAGGCAGGCCTGGAAGAAAGCAGGTTGTAACTTTGAAAATGACGCTTGGGTGGGTCCTAACTCTAAGCCTTGTYTGCCGAAACATTTTTTCAACCATTTTGCAAAACTGTCCCATGGTTTAGATCATGCTTCTAAGTCTGGGATGATTTCTATGGTAAACACTCACTGGTTTGCCCCTGGTTTCACAACTGTTGCTCAGAAATACTGTCAGTCCTGCATGATCTGTGCTAAGCTAAATGCAGGGAGGCCGATTAAAGCTAAAACTGAAGCAGCCCATCCAGCACCTTCACGACCTTTTGAGCATTTAATGATGGATTTCATTGAGTTAAGTCCAGCTGAAGGGAAAAAATATTGTTTGGTTTTTGTTGACATGTGGTCAAAATGGGTGGAGGCATTCCCAACATCTACACAAACTGCTTCTGATGTCGCCAGGTGCTTGTTATCTGAAATAATTCCCCGTTGGGGGATTCCTGAAAAGATCTCAAGTGATAACGGTAGACACTTTGCCAATGAAGCCATTTCTSAGCTAAGTAAATATCTAGGCATTGACCTGAAAAAGCATTGTGCTTACCATCCGCAGAGCGCGGGTGCAGTTGAACGGGAAAATGGCACAATAAAACAGAAACTGGCAAAGTGCTGCAGTGAAACAGGTTTAACCTGGCCAAAGGCTTTRCCATTGGTCCTTTTCTACATGAGAGCAAGAAGGAGGAGCAGGTGTAATCTTAGTCCTTTTGAAATCATTTTTGCAGTACCACCAAATGTGGGTTTGAACCCTGAAACATCAGCAATCTCATTCACAAATCTGTGTGAAGATAAGATGTTGGCCTATTGTTCTAAACTGTCCTCTCTTTTTGACTGTGTTCGTTCGCAGGTAAAAGCTGCTCTCCCGACTCCGGCGGACCACCCCCTCCAYGACCTGAGGCCCGGTGACCACATCCTGGTGAGGAACCTCAGACGGGCGTCCTGGAAATCCGACCATTGGCTGGGGCCCTTCCAAGTTCTCCTGGTTACCCRGACGGCCGTGAAAATCGCAGAGCGTGCGACTTGGATCCACATCACCCATTGCAGGAAGGTCCTGCACCCCCCAGAGTAGCACCGGACGGMACTACTCCTACATCTGAGCACGAGGCCACTGCTAAACCTCGGCTCCTGTTTTGTGATCGGCTGATCACATATCCTTTGAAGTGAAAGATTACACCTGAGCCGAGAAAAATGGCTGGGTGCATTTTTGCTAGACTATTTTTTATGCTCWTTTTCACCCCATTCACCTGTGGGCATGTTCCAGAACTGATTAATCAAGACGCCCCCCACCCACCCGGTTTGAAAGCTCATTCCACTTGGATCAATGACTGTACACACGGGCCCAATATYTCTGTGACAGCTGGCACCACTAGCACTGTCATTTTAAACCCGTGTGACTATTTTCACTGTTCGGACATTACTGTTATGATATGGGCTGAAATGTATGTCTGTTACAGCGTTCCTGATGTGTGCCCCACCTGCAGTTCCTGGTCAGAGGCTCTTTGGACAACAGGTTATTCTGACTGGGGGTACACACTTAAAAATGATGTCTCTGATATTAAGAACAGGATCAAAATTGTTGTGATTTTTGTCTGTGTTAAGTGTTTTTATGTTTGGTTTCTGTCATGTTCATGTTTCCTTCCTCCTGTCTTTCCCTTGCTCCAGCCCCACCCACTCACACCTGATCCTCATGTTTTTCCCTCAGATGTTTTCTGTTAATAATTATTGTCAGTGTATTTA
>au_li_ERV4
MFYPLVVALCGSTDGPGXXXRLSAPSEISENAPHTHTPAGENTHTHMLVSAEVNTEASETPTYTHSYVKYFAEAYKLYPTFVLLVDKKPXVFLVDSGATHSVIKTSDAPSLVXSKDYIFSTGASGKCVRECFAESVECSDLGENSFDKKTLKHRFLLSANCPVNLLARDLILKFGLSLVSTPTGLKVIRQPTSFTCPALTDDHQMFVCEWKIDEAAAVYLTLKTREVINPSAVIQENAHLHCKAFITTSLRDPFAESFXEFFEDFLCTDFMFWGSERCAVSVKLNHAQTEFYMIPGSVPHIALAKAPSDTWDELGPFVLCCVSTSDWVPTATPGVDFSPSLKVYRTKCELSVDCFRSVCQLPDIKVDCLTALVMNESGSIADCLSQVPDHLWAKSKCDVGLIKGVEPVIVTPKSDFRPKLKQYPLKKEAVDGITPVFESLLKAGVIVQCEASPVQTPIFPVKKIREKPPHDWRFVQDLRAVNSAVVAREAVVPNPYTIFSQIPAVATWFSVIDLSNAFFSIPVDKNSQFWFAFEFKGLHFYSAVPRLCGIPTIFHEALCKFWFAFEFKGACYTXTRLCQGYVESPTIFHEALCKNLSSFTLSPGSALLQYIDDLLVASPSKAQCEKDTVALLCYLAEQGHKVSLSKLQFVKPQVSFLGHVLSAAGRMLSPQRVSAITSLPRPVTKKQLMSFLGLVGYCRHFIINYSQLERPLREICHAPGLVPSGTVSWSPEGEEAFVVLKKALQSAPCLGTADTTQPFYQHVDERSGCMTSVLSQMHGDKMRPVAFFSAKLDAVAAGLPKCLRAVAAAEKAILASRDIVGYSNLTLFVPHAVDQILNEQKTSHLSASRYTRYFACVLESPNVTVRRCSALNPATLVPLSDEGLPHDCVAELELSCNPRPDLSDKPLSLPEAHLFVDGSARRDMGTGENKVGFAVVNENADVICSSSLPSHLSAQAAELIALTEACRWAENKKVNIYTDSRYAFGVVHDFGALWKHRKFLKSDGSPILNHKLVAALLEAILLPKQIAVCKCAAHSNGTDPVSVGNRAADDAAKNAAYGPQVFTLFEDKAAEPCSLRDMQSFSTAPERQAWKKAGCNFENDAWVGPNSKPCLPKHFFNHFAKLSHGLDHASKSGMISMVNTHWFAPGFTTVAQKYCQSCMICAKLNAGRPIKAKTEAAHPAPSRPFEHLMMDFIELSPAEGKKYCLVFVDMWSKWVEAFPTSTQTASDVARCLLSEIIPRWGIPEKISSDNGRHFANEAISXLSKYLGIDLKKHCAYHPQSAGAVERENGTIKQKLAKCCSETGLTWPKALPLVLFYMRARRRSRCNLSPFEIIFAVPPNVGLNPETSAISFTNLCEDKMLAYCSKLSSLFDCVRSQVKAALPTPADHPLHDLRPGDHILVRNLRRASWKSDHWLGPFQVLLVTXTAVKIAERATWIHITHCRKVLHPPE*
>au_li_ERV5_con
GCTGTAAACTGGGGGAGGAGCCACACAGGAAAWCATGGCGCCCAACGTGGGGCGTGGCCTAAACTAGGACCGCCCCCTGAGAGAAGGGTTGGACCACAGGAGTGGCCCAGCTTGTCTACAAGAGCAGAAATTGAGAATTGACTGCTCAGTGTGCTAAAAGAGAGCCAACAGCACACATCCTTCACAAACMACCACTCGAGGAGTGGGAGAAGGAGAGGACCCTGCAGCAGGAGCTGCTGRAATGAACACAGCAAGCTCAGGGTAAGTAGCTACAATCGTCGAGACCCCATCCCGGTCCTGTAACGCGTGCAGGAGGCTTTGAGGATCGACAACTCCAATCAAGACAAAGAAGCACAATGGCTGCAGCCATGCCGGATGAGGAGAAAGCGGGGACATCACAAGAAATGGCCCCCAACCCAGAGATCAGACAAGCCCCGCCATGCATAGTTATGCTCTATGGCAGGGGGACCAAGGAGTGGCACCCCACCGCTAAGGCGCTCTTCATGTCACATTCCACAAAAACAGACCCAGTGCAAGCCCTGGCTGAACTGGAAGACCACATGACCAAAAACACATTCTTCTTTGGGCCCACCCTGGTGGATGGGGCCATGCTAGCCGTGCTGCTGCATCCAACAGAGACYAAAAAGAAGGCTCAAAAGGAAGAATGGGTCAGATGGTGGCTGGCAACAGTAAAAGGATGGAAAACCGACGTGGTGAAGCTGGTAAGCCCATCRGCAGAGTATGACCCCCTGGTAARATTGGTTGCCAGGGAACAGTYCATCARCTGCATAGTGGCCGATCCAGCATCCAAACCTGAAAAGAAATATAAGTGTCTGGAGCAGCCACTGTATGAACTCAGGTTATGGAAAAACATGTTGAAGTACAAGGWCAGAAATGRATATGAGGATGAGAACAGTGTGGTCGGAGATCCCGACAMCAACACTGACCACGAAGAATCAGGYGCGGAGACTGATGATGAGGATGAGGATGATAAGAAARGAAAACAAGATGATGAAGATTCTTTCGATTGGAAAGANGGAGATTCTTTTGATGGTAAGGATAAGGATGATGATGATCGAACCCMCWTTCGCAAAGAGATAGGAGAGCTGACTCAGRCKTTGCAAGAKATAAAAGAGTACCTGGGTCAAACCCCCAAGYCGGACCCAAAAAATGRTGGAAGACAAAATGTGGAAAATCCGGCTAACAACGATGAACCAAAAAATGATGGAAACCAGAACATTGTGAAGAATCTGACTAATCAGTTTGAAAACGCCACCCTCAATGAAGATGACAAAAAACCTCGGAAATGTGACCGCAAACAGCGTCACACAGAACCAGAGACACCGAGACGAGGCCCGTTAGGCCCTCTCTCTGAAGAGACCCTGAAGATTCGAATGCAGAATGGTATAGTCCTGCATCAAACTGTGGGAGACCCATGGGCCATCTCAAGTGATGGACTGCTGATATTCACCGACCACAACTACAAAAGTTACAATGCAAAATTCAGAAAAGCCCTGATAAAAAATGCGGGGCATGAATACCAGAAAGAGGTAAGGGAGTTAAGAGAAACCCACAAAAAAGATCCAGAYCGACCCCAAATGACTAGTGGAGCCGGAYTGGCCCACTATGGAATCATYCATGTCCCAGTACYTGCATATAARAAAGGYGATGACATGGAAAACTATGTCCGCCTAATGATGAAAAAATTGGAACGRGGTTTGTATCACACAGTACATCAAGGACTGAGGAGAGTCGTCATCAGCACCTGTGGTTTGAGGTCTGGAGATCTSCCATGGGACATGGCAGAAAAGGTGGCAGTGAGAGGCTCAGCGCACTTCGCTCAGAACCTCAATGTACCCACAGACCTGAAAGAAATTGTCGTGGTCACAGCAGAAAAGCTGAAAAATGAAAGGCTGAATAAGGCCATGCCAATGATACCCATAAAAACTGAGCCCAAGCAAGAAGAGGGAAAGAAAGCCCCCGCCAAAGAGACCCCRCCMAAAAAGACTGAACAGGGTCTCAAAACTTCAGACACAGAAAAAGAWAAACCAATGGAAAAACCCGTGTGCAGCACCCAAAACAAGAGAACATTGAAAAACTCGATTTGGTCAGAGGAGGAAAAACAGGACCTAATTCGACACTTCAAAAGGTGGGACCCCAGCTCTGRAAACGAGAGCTCAGAAGAGGAAGAACCRCCGAACCCYCCYCGGCCTGTTGAGCGYCCACAAACCCCCGTACCCCMTGAAAGCTCAGAAGAAGACAACGATGAGTCCAGCATGGGGTCTGCTGCAGCACAAGGTCAAGGTACCCCTAAACAACTGAGGGTCGGACAAAGAAAAGGAGAAAAGAAACAGGTGGAACTGGTGGATGTCCTCAGGGTGTCAGAGAGAATGGCACGAGAACCCCGGTGGGGACCAATCCAGACCAGTGATGGAAGAAGAACCTATGTGCCTGAAGCAGATCAGAGAGATTTCCCAATACCCCCGGCGTGGGCTGAAAAGACGGARGAACARCTGGAAATAAAGGTAARGGCCAAAGTGGGGGAATGGGCTAACATAATAATGATGCCATCTTATCCCACTCTGGCTGCACACAAAAGATTGACAGCTAACTTCAGGCAAGCATATGTGGCCATTGCCCACGATGTGATGCTGAAAAAGATGAAAAGAGCAGCAAACAAGTTCGTGAGGGACATGGTGTATGAAGAGGAAGATGGGATGCTCTCGGACGAACCAGCACCGCCAGTAACGGCCCCAGGTGAAAAGGACTCAGCAGGAGGGCAGGAGTGGAAATCAATTAAAGAWGTGAGCACCAACGCAGATGAGTTCCGTGAGTATAAGAAAATAAAAACTCTGGTGAGAGAACCAGATGCAGGCGAGGGAAAAGAAAGCTATCTAAAAGACGTCTGGCCCCTCGTCGTGAACTCCACTGACTGTGAGGCCGCAAAACGCCTGTGGCTGAGTCACATTACAGGCCATCCCATCGACAAAAAAGATTCGGCYCAGGACTACTATGAAAAATTTGTGCCTGAAGATGAAAATGATGAGGATGCCCACATTGATAGGGCTCGACTCAGACTGGAACAAGGACAAAAATTAACCCCCATCTGGCATCAACTGAAACAAAACATTGCCCCAACCAGGTATGTGAAGGCCCTAAGGATGGTGACAAAGGGGCGAAGGGGTGACATAACTTTTGCCACCATGCCCATCCCAACCACCACAGTGGCACAAATGGATGCAGCAGTAAGGAAGTATGACCTGGAACTGCTCTATTGGGATGAAAGAAGAAAAAAGGAATCAACCCCGAAGCCACCAAAAGTCCCCACCAAAGCGGCCCTGAAGGAGCCGGCCAATCCCCAAGGTAAATTTCATCAACCAACCCCTCAGCAGAGGGACAAAGGCCCCAGACAGCAGTACCAGCCAAGCAACCARGGACARCAATATAGGCCCTCGCCACAACGACAGCAAGGACCGGAAAGAGGAGGTCCGGCAACTCAGCCTGCCCAAGGCCCCARAAGAGCCCCTTACTTGCCCCCAGAAGAGTACAACAAATTGACCCCWGAACAAAAAGATGCCCTCCGTCAGGCCAGGGAACAAGTGGCCGGAGGGCCGCCCAAATGATGGACCCCGGGTCCCGGGTCACCCTGGAAAACACCTACTGGAATGGGGACCACATCTACACCAATGTAGATGGAACYCCCTTCCAGGTGGATACAGGGGCAGAGGTATCCATGACCCGGAGAGACCTAGAGACTGAAGGGTACCTATATGTTCAAGTGGCTAGTGGAGCAATAGAGGAAATGCCATATGGAATTTGGAAAAATGTGAGATGGATAAAAGGACCTTATAATTTGGTAACAGTCAAAGACTTGAAGATCCTRCATGACCCCGAGGAAGCTAAGAAATCAGAAAGGAAAAGATTGGARGTGTTAAAATCAGAATCAATAAAAATAAGCCCCTCAGCCACCACAACGTGGTACAAACCAGTGGATGTCCCTGAAGTGAYAAAACAAAAGTTGGAAGAAAGTGATTTKTCCCCAGAAGGAAAGATTAAATTAAAACAAATAATTGAATCAGCCAGAATTGCTCGCTTCAAAAATGACTGCGGAGACTTGGGCACAAAATTTTGCCATCACATCGTAGGAGGGGTACACCCACCTGTAAAACAGTACCCTCTCCACCCAGAWGCAGTRGCAGAAATGGACAAAATWGTAAAAGAACTGCATGCACTGGGAATCATCAGAGAAGAGCCAAATCCCCTCACAAATAGCCCWATTCAGGCTGTGAAGAAACCTGAATCGGCAGGAGGAGGCTGGAGGCCAGTGATCAATTTCAAGGCCCTAAACCGGAGAACTGTYGCAAATCGAGCCAGCCTCATCAACCCCCAAGGAGCATTAAAAACACTCAGAGTTAAAAAATACAAATCTTGCATCGACCTGGCTAACGGGTTTTTCTCACTCAGGTTAGCCCGTGAATCACAAGGAAAAACAGCTTTCACCCACAAAGGAAAAAGCTATGTGTGGCAAAGACTGCCACAGGGATACAGAAACTCACCAAATGTATTCCAATCAGCCGTCCTGGAAATACTTGAAGATGTTGGAGCTTCAGTGTACATCGATGACGTTTTCATTGCAGATGAYACTGAAGAAGAGCACCTTAAACGTCTGGAAGAAGTGGTTAAACGGATCTCTGCAGCAGGCCTCAAGCTAAACCTGGCAAAATGCCAGTTTGGCCAGTTTAAAGTCAACTACCTGGGGTTCCAAGTCACCACAGACTTGGGCTTATCAGATGGTTACAGAGAGAAAATTCAACAAATACAACCCCCCAGATGTGAAAATGATCTRCAGAAAATCTTAGGCCTGTGCAACTATGTGAGAGATCACGTACCAAACTACCAGAAGTATGCAAAACCTTTGTATGCATGCCTGAAAAAAGAGGCTACGACAGAAGGCCGCAAGGGAAAAGCRTGGTCATGGACACTCAAAAACCAAGACGATCTTGACAAGCTGAAAGAAGAAATCCAGAAAGCTGTCAGACTTGAACCTAGAAACCTGACCTCTAGGCTGGTGGCAGAAATATTCTGCGAGAACGAAGACGCCATGGTCAAAGTGAGTAATGATCAAGGAGGCCTAATCACATTGTGGAGCACAACACTGACATCAGTGGAGAAGAAATACCCCCAAGAAGAGAAGGAACTGGCAGTGTTAGCAAAATATTGGGGGTCACTAAAAGATCTGGCCCAAGGTCAACCCATCAAAGTCACAACACAAAGTCAGGTACACAAATACCTGAGRAAAGGCACCATCGAGAGCACAAGAGCAACTAACACCAGATGGGGCCGATGGGAAGACATTTTGCTGGATCCAGACCTAGAAATAGGCCCGGCACARKTACAGCAAAAGAAGCCTACTGCCAGTCAGACTAAGGATAAAACATATGACTGGGTGCTCTTCACAGATGGATCACGAAAAGGCCCTGATGAAACGGCGTATTGGGGTTACATCTTGACACAAAATGGGAAAGAACAACACAGAGCCAGAGGAAAGGTGAGTGGAAGCGCCCAAGCTGGAGAAGTGACGGCGGTTTTGGAAGGGTTGCTGGAACTCACCAAGAGGAAAATCAAGGCCGCAAGGGTAGTAACTGACAGTTACTATTGTGCACAGGCCTTGAAAGAAGACTTGTCAATCTGGATTGAGAATGGATTTGAGTCAGCCAGAGGAAAAACTGTTGCCCACAAAGAACTTTGGGAAAAAATAGCCGAGTTAAGGACACAACTCGACTTAGACGTGGAGCACCAAAAAGCGCACACAAAAGAAGGATCTTACTGGGAAGGAAACGACGAAGTGGACAGGTTTGTCCAACAACGGAARATTGTCTTGATTGGAGCAGRAAAATGGAACGTTACTCCTAAAGGAAAGGAGGTTCCAAAAGAGTACGTGTCGGAGGTAGTGGTGACCATGCATGAGGCTCTAGGACATGCTGGGCTGCTACCCACACGTAGAGGACTGGTAAAGCAGAACTTGTGGATTCCTATGAARCAGATTCAGCAAGTACTCAAACGCTGCACGGTATGTGGGAAATACAATGCAGGAAGAAGAGGAAAAAGAACTGAGGGCCTCACCATTAAGAGCACAATCCCATGGGGCTCAATATGCATGGACATTGCAGGACCCATGGGGGTCACAGGGACTAAAGGTGAGAAATATCTTATTGTCCTTGTAGACTCAATGTCTGGCTTTGTGGTGGTGAGACCTGTCAGAAAAGCCAACGGGAATAGTGTTGTCTCCATGTTAGACTACACATGTGCCTGTTTAGGCATTCCTCGAGAGCTACGAACCGACAATGGAACGCATTTTAAAAATGTGCAAGTGAACAGGTGGTGTGAGCAACATGGGGTGATGAGGGTATATTCACCRCCATACACGCCACAGGCCAACGGCGTTGCTGAACGTACCATCGGTTTGGTCAAAAACTGGCTAGCTAAAAATGCTAACTCAAAGGAATGGAGCCTCAAGTCGGTCGACATAGGCCGAGCCCTCAACGACCGGGACCGAGMAGGAAGGCCGTCCCCTTCTGACGAACTAAACCAGCGCCCCTTTGTCACTGAGGAAACAGGGAGGAGTCAGGAGGCGGACCCAGCCCCCTTAGAGGCATGCCCATTCGCTGTGGGACAGAAGGTGTGGCTTAAAGCCAGAGACCAACCCAGTACGGGTGCAGTCAAGCCGAAGTATGAAGAGGTTGACACTGTGAYTAAAGTGTTGGACCAGAACACAGTGCTGCTGAAGAAGAAAGGAATCCAAGGAGTTGAGCAGCTGAAACCAGCCTTAGGTTAAGAAACCAGAAATGAACATGGCCATGGACCTCAGTAACTCTCCACCGCCCTACATTCGACTGGCCACGATTAATGGGTTGGTAATCATGAGAAGAACCACATTGGGTATTTGGGTTGGCAGAGCCCTAAAGACCCTAGAATATGCAAAAATTGGATATCTGTCACCGGATCCTGAAACAGTGGAATGGAACCACTGTAATGTGGGATGTGTGGTTTGCCTGCAGGCAGGAAATTTTGAGACYGCCTGGGTTGGACCCGGCCACAAGAAACCACTCTCCCCYCCAAGGTCAAACGTTGACCTCATTGGAATCAGGAGAAGCCCAGTGAAGGTGCTGGAWGCCTTCATCTGTGGAACATGCAGAGTTGACACTCTGCCCAGAATYACCTTTGTCGTCCAATGGGACCGCAAAGGAGTGCTGCCCGAGGGATGTGGTTGTTCATGGGATGGGTACCAACTGGAGTGGTGTCCCKCATGTTCATCCCTAGCATGCCATGGAACACTGGTCCAAGCAGCTGAGGCTCGTGGATGGCAGGTGCGGAGGCTTTTCTACCCCCTCAGGTATGTAACACCAGATGAGACCACTGACGCTATTGCWTCCTCCATGGGCCTCGGTCCTCTYCTGTACCCTGAACTCTCATGTGATCCCTCTGCACCCCCCTTGGATCCTGTCACTGATGGCAAGGAGGAGGGAGACACKGAAGCACCCGAGGACCTCCGCTGTGACCTGTTGAACGAAACCATTGACAAATCTTGGCCCTTTCAAGCGGCTGGGGTTCGTGCAGGAAAACCCTTGCTGGGACTACAGGAGTACCCTTTGGTTTTCAGGGTTTATAGAGAACCCTTGACATTGGCCATCAGACCTGACGACAGACCAGATGATGTAAAAGCAACTGCACATGAAGGCGGTTGGGAAGGACCCTGGGAGCTCACCACATGGGCCTCCCTAATAAAAGAGGTGATCGAGAATCAGTTCATCCCGCTAATAGAMCTCCCACCTATCCCTCGTGAGGAGAGGGTCAGAATGTCTGACCTATACTACTACACCACCAACATTGATGCTTGGTGTCCGAGGGGAGCTCGCCCCAAGCAGAAGGTTGCAACATACACGGTCACCTCTGAGGCGTGGAATCGCCAAGGAATCCTGCAGATCCCCGGGACCGTGGCTCAGAGAACCCCGATTCCCATCCGCCCTGATTCCACTTACAAAGTGCAGGTCGCAGTTCAAATGGTGATTGTCCCCCTTAAAGGAGTTTATTCCATTGGAGCCACCATCACTGTTCTGGGGCGTCATCGTGAAGAGATCRRTACACATGRGGCCCCTGTCCCGCYCCCTGAGGTTCCTGWCCCACCACCTCGTCGCMACTCTGKCTYGCTCCTCAGAGCCCTGACCCGCGTTCCCTCGCGGTTGCGCAGGGYAAAGAGCGAGACAATKTAAATGAGTCTGCGATTGACCTCAATAATCCCAGGAGAGGGGGTGGGGCCCTGAAGATGAGGAAGGACTGATTGTAACCACACCCCACCAGAGGAGTCAACACCCCCCCTCATAAAGATAAAAAGCCTGTCTGTGAGCTGCACAGTAGCAGAAAGAAGATGGAGAGGATCACCTACATGTCACAGACCCAGGAAGACCCAGAGGACAATGACAGAGAAACCGACCTCACCAAAAAACCCCCTCCCAAACACAGCTGCGGCTGCAGCTGTAAAAAGAAGCCATGTCTGCAGACTGGCTTAAGGCTTTTAGCTTTGTTTCTTGCTGTTGCTTTAATTTTGTCAATTTTGTACCAAGCAGGATACCAACCATGGAAAGTCACTCATGCCAGAGTGTTTCATGCCAACACAAAATATGGAAATTTGACTTGCTGGAACACCAGCACCCGCAACCTCTTCATGCCCTGGGATGCAAACCAAACTTCTGAGAATCAAACTGACTCCTGGAACAGGATAAAAAGAATGGGTTATGAAGCATGGCGAGATAACCTGAATAATTGGAMTGCCTGGACAGATGAACTGGCACGACAAAACTTCACGACNGACCACAGATGGACAATCTCAAATCTACTGGCAACTAAAGATGGATTGGTCGTGTGGATTAARGTGTTGGAAGACCATGAGACTAAAACAACAAAGTGYAACTGGATACAGCCAGAAGAAGAACCACCYGAATGGCACTGTGATTGGGGATGCAGGCCCCTGCTGGGCCTAGCGCACCAAGGGTACTGGCAATATGAAGCTGTRTTTCCAGCACCCCACAAACACATATTCTGCTCGGCCATATTTCCAAGATGGGAATTTTGGGGACATTATGACCTCAAATGTGACAAAATCCCTGTCACAAACAGRACCAGAATTAGACCTCAAAGGAAACACCCGTCATTCTACAAGAAGATACCCAAATTCAACAACCACACTGATAATTAYACTGCAATAATTGGAACCTATAATAATTACACTACCAATGTGACTGGAGTGAAGGTRCATCCTCACCATAGCCAGCACATCACCCGAAGYCCTAGAGAGATCCAGATAGCGACGGGTTGTTTACAGGATATCACACGCCTCGACCCCTGCATATGGAACACGTGGGTAAGATGTGCTGGACAAAATTATATGCCCCTAGGCCCACTATGGTTCCAAACTTACTATTACACTAGCTGGAGATCGATCTTCAGTCCTACCAGAGCAATGCATGAAGAYTGGCTAAATGATACCTTCCCATGGATATGGATCAAAGAGAACGTAGTTCACTATGAAGGAGATTTCCCTGAAGGGTCCCACAGGGGCCATGGAGGACTTAAGGGCCCCTACCRGTCACACATGTATGTCCAGAAATTGCCCACTGTCCAGGAGTTAAAATCAGTACCCAAAGGAGATTTTGACAAAATAGACAAATGTGTTGCCAGAAGAATTTTTCTCAGCCTAAATGACTCCGAATGGGAAGGACATGGGACCTCCCCTAGGTGTAAACTGTGGCAAGTAGACATCTCCTTTGTTTCAACCTGGAGATATGACTGCACAGGCATCCTCAGGTACAACAGCACCAAAGAGCTATTGCAAGGATGGATCGAAGGACACAGCAGAGATAAAACCCGAACATGGTGGGGGTTCCAGAGAGAAGAAATGGAACACTGGGTGATCCCCTGCCTATCCCAGTCTAACAACTATTGGGTAAAGTATCAATACATTGCAACGGTGTATTCAAAAGAGCATGACATCTGGTCATCAGCAATTTACAGACCAGACAGGTATGTTCACCCCARACCATGGAAAATGAAATGTGCTTCCAGTGGACAAACATGCACTGTGAGTTTGGCTCGAGAACCATGCAGTGAACTACCTGATTGGCGAGRGTACTGTGGAAGCTTCTATCAAAGCCANNAAGCCAAAACAACACTTGAANCCACTCAGCACYGAAGAAMGATGCACATCACGATCCAACAGAGYCATTTTCACCCTGACCCGGACTACAGAATCAGRAACTTCAGARTAWTYNTRGAGGTAAACCCATCWMGAGRGAGACAYRTCTTAACGGTRGAACAGCCTAGRAAGATCCTTGGAGCAGCACCAAGGGAGGCACTGAAYCTAAACTACGGTGATCAAGAATTYTCCACTTACAAGCAGMTCCTCGAGGCAACGGTGWMTCARATGTTGAARTGGKCTGGACCACAAGCTRTCCCCCCGTTCTTCATTGTCCCTGAGGAACCCCAGTTCCTCGTRGTCGCAAACARACCTYYCTCGAACTAGARGACRGAYCAAARAGTRGNGRAGCAACKACACYACNNRAGGCRAGAATTCAGAAGACCAAGATCATCTTGAACTCATCCAACAACAGGAGAAGATGCDCATCNAAATTCAACAAAGCCACTTCCACCCTGACCCAAATTATAGRATCARGRAYTTTAAAATAYWTRTGRMAGTGGASCCWWYTTGGAAMCRGCATGKTTTATCTGTAAAAGCACCCAGAAAGGTCGTCCACGGTGAGCGAGGTGAACGGGGCTCGTTCCACTGTGAAATGGAAGTGTGGAGTCATGGGGAACTCCTGGATCTGACAGCACAATGGATACTGATTTGGGCTGGCCAGCAATCTAACCCCTGTTTCCGCCCTAGTCTGGRGARACCTMCCCRGAACTAACAGGCCGGATCAAGAGAGGAGGAGGGAACACAAGCTCCGCCCCTRAGGAGGGCGCTGGTTCCCTATAAAACAGGCTGCGCTGAGACAAAAGAGGAACAACCCCACTGGACTTGGACGAAGACACAAGAAGCGGAACAACTGCAGCACACCATGGCCTCTACCCAGCTACCTACCACACCCGACGTAAGTCCAACTTTTAACTCATCCATGCAGAATACCTACTCACCGAGACCCAGGGATCCTCCCTTGGCTGTATCTCCGGTTGAATACTATGCGATAATGTTCGCATGGTTCTGTTACTGCATGACRGGAAAATGGACCCTTAAGCAACCTTTGAGAATTCTTATCCTGGCCATGTCAATGGGTCAGGTTGCAGTTGGCCGCCTTTTAGGCCGACAAGAAGTCGCACTCTCCCTGTTCGTCTCCTACATCCTGGGGAGAACGAAGCCACTGCAACCCCGGGCGGCTGCTTTACTTCTCTTATGGTTGCTTATTGAGTTCGTGGTAATAGGCATTGAATGGGTCAGACGAGCACCATTCTCCCGCTTTGCCCCTGARTACATCATCTTGGCTGTCTGGGAAGGTATGCTGGCCATGAGTGTCATYTTCATCATCGGTCGTGAAACCTGCCGCATAACATGTGGAAAGGTGGCCTGGTTCCTTCGGTTCCTCCGCCTTGTCCTGTGGGGCATAGCCTGGGGAGTTTAYTCAGCTTTATATTGGATGGGCCTGATCAGCGAGTTGTCCATCCTTGCCTGGTTCATGACCTATGCTGCCCTCCTCCCTGTAGCAGTCTCAGCTGAACAAGCCTCACTCGAACCACCCCCTCTTCCTCCAAGAAACGYGCCAATCACCACTCMACCCAGCAGAGCACGGCCGCTCCATCGCTGGATTAATCCTCCTAATCTGCCACCCTTCGATGCTTCTCTCTAYCATAACTGCCCCMATCCTCAAGATGATTAAATTTTTTGCTTTTTGCTGCTTTAAAGCCACATTTTTATGATTTTTGATTTTTTATTACATTTTTNATTTNNNNNTTGTTACAACTTATTGTTGCGTCTGGCGCTTTAAGTTGTAAAATGTTTTATGACCAYTCCTAACCTCCTTMACCCCTGTGTTCTGACAGGTACAACATTGTGCAGACTGCGGGAAAGGCTTGAAGGAGTTCCCATACCTTTGGGAATACCTCGGGGCTGCGTGGTGCACTCCATGCTACGCAACCTACTTTGGAATCCCGGTGGCTACGGCCATCATACTGAGAGATGGGATCCAAAGCTGCCCCCGAGCTGATTTCTCCCAAAGCCTCATGCTGCATAAAGATGGACAAATGGTCCACTGTACCCTGCAGAACCTRATCCTTCCTGAACCCKTGGTACCTGTCAATATTCACCAGGCCTGTACCATCCCCCTCATCCAGAAGATCTGGAAATCTCKCTCCACTAATCGCAAGTATRTCAGCCTTCATACYCCTGATTWTGCCTTGGTGGATCTGCACATCAGCCARCCTGCTGAAGACGTGAGTGMCGTGCAACAGGCGGTGGCCRACCTGCCGMAACARSACCTCATGCCAGGGCCATCYCCAGWYTCCATGACTGATCCTGCTCCTCAGGACATGTCATCACTGCAAGATGCCCTCCATGACCCTGACCTTATTGCCTGGCTGAATGATAATTCTAAGGATGTGCTACCTCAAGGCCCTGTACCAGCTCTGGAGACCATCAATTTGGATCCACCCTCWCCAAGGTACAGCCCAACCATGCCAGATCTCACCCCTACACCATCWCAGGCAGTGGMAGATACACCTGCTGCAGATAATGYAGCTCTCCCCTCCCACCAGGTCCCYAGTGACCTACTGACCCTSTCCCCTGGTCCCTCTGATTTYGATCTYGAGCTGGCAGCTCCACGCCCCTCCTTGTCTGGWGCTACAGACACCCCYCATCCTCGGCRTGTGGAAGAAAGTCGCCCCTCTACCCCTGTSAAGGCACGDTTGGGCCCACCAGTTGCAGAGGAGAGCAAAGGGAAACGCTCTCCACCGGGCCCCAACACCTCTCACCAGAAGGAAGAATCCAGCACTGGCAGGACCTCATATGGAGCCGCGGTGGACAGGGCGGTGAAAACCTGGCATCAGCCYAAGGCAGAAGGGTATGATAAAAGRTACCGACCAAACAAGATGGGGCCCCCCAAATCCCCCANNNCCCCCYTSACTCGGTTAGGACCCCCTGCKCCTMGTCCCCGYTACCCACCGTATGTCCCTGCCAAGATCCATCCATTGATCCCCCCTGGTCTTCTTTCCCAGRCTCCTAGGCCTGATTCCAAGGAGAGGGTGTCAAGAAGCCCAGCAGTTCAGGGTGTCAAYRGTATTGGAACCAGACCTAGGGAG
>au_li_ERV5
MMDPGSRVTLENTYWNGDHIYTNVDGTPFQVDTGAEVSMTRRDLETEGYLYVQVASGAIEEMPYGIWKNVRWIKGPYNLVTVKDLKILHDPEEAKKSERKRLEVLKSESIKISPSATTTWYKPVDVPEVXKQKLEESDXSPEGKIKLKQIIESARIARFKNDCGDLGTKFCHHIVGGVHPPVKQYPLHPXAVAEMDKIVKELHALGIIREEPNPLTNSPIQAVKKPESAGGGWRPVINFKALNRRTVANRASLINPQGALKTLRVKKYKSCIDLANGFFSLRLARESQGKTAFTHKGKSYVWQRLPQGYRNSPNVFQSAVLEILEDVGASVYIDDVFIADDTEEEHLKRLEEVVKRISAAGLKLNLAKCQFGQFKVNYLGFQVTTDLGLSDGYREKIQQIQPPRCENDLQKILGLCNYVRDHVPNYQKYAKPLYACLKKEATTEGRKGKAWSWTLKNQDDLDKLKEEIQKAVRLEPRNLTSRLVAEIFCENEDAMVKVSNDQGGLITLWSTTLTSVEKKYPQEEKELAVLAKYWGSLKDLAQGQPIKVTTQSQVHKYLRKGTIESTRATNTRWGRWEDILLDPDLEIGPAQXQQKKPTASQTKDKTYDWVLFTDGSRKGPDETAYWGYILTQNGKEQHRARGKVSGSAQAGEVTAVLEGLLELTKRKIKAARVVTDSYYCAQALKEDLSIWIENGFESARGKTVAHKELWEKIAELRTQLDLDVEHQKAHTKEGSYWEGNDEVDRFVQQRKIVLIGAXKWNVTPKGKEVPKEYVSEVVVTMHEALGHAGLLPTRRGLVKQNLWIPMKQIQQVLKRCTVCGKYNAGRRGKRTEGLTIKSTIPWGSICMDIAGPMGVTGTKGEKYLIVLVDSMSGFVVVRPVRKANGNSVVSMLDYTCACLGIPRELRTDNGTHFKNVQVNRWCEQHGVMRVYSPPYTPQANGVAERTIGLVKNWLAKNANSKEWSLKSVDIGRALNDRDRXGRPSPSDELNQRPFVTEETGRSQEADPAPLEACPFAVGQKVWLKARDQPSTGAVKPKYEEVDTVXKVLDQNTVLLKKKGIQGVEQLKPALG*
>au_li_ERV6_con
TTAAAAKAWAAAAGGAAGTTATAATWACATAATAAARTWAGTMAATTTAATAAAGGAGTCAGCACACATTATCAAAAATTTTGCAATACTGGTTTTGTGTCAGAAGTCTCGCGTGGCTGTGTGTGTGAAAGAGAAAGTYGGCCTGTCCYYYTKKKNNNNNCYATCWATAAGACCGACTGAGTGAATGRGGAATAAATAAAAGAGTTCCGGGGAGGCTTKRTCTCCATTGTTCCTGAMAMAATAAAGATTTTGAGGGMCCTGACTGATTGTGTGAGCAAGAATGGATGGTGAATTTGACAGAGAAATAVAGGAGGGGTTTGTCACAAAAATGCCACTACAGGGTAAGCCTAAAACTTTAAAAAAACAAATCAAAATAGTTAAAGAAGCAGTCTCCCTGTCTGGACTGGACAAAAAGGTAGAGAAACAGCTGCAGCAAAAGTTATHTGAACTATCTGACAACCCTGAGCAGAGCAGTGTGATTAATCTCATCTGGGACAAAGTTCAGAACTGTAACAAGGAGAAAGAGCAGATTGAGGTGCAGAAGCAAGAGGCAGGAAGTGTGTTTGTCAAGAGGAGGTATAAGAAACAGTTAAGTGAAGCAGAGGTBAACTGTAAAGAATGGAGTCATTTAGCGTTGATTGCTCAAGGCCTCACCCATCTTTTAGTCACAGACATTAGAGAAAAAGCAAACCATACATCATCTGCAGAGCCGTCTCCGGCTGCAGTTACAGRAAGTGGGAAAAAGGACACACACATTGTTGAKCCACCTCCTTACTTACACAAGAACYCTCCTCCACTTCCAACWGCACCTGGTATGTTTCCAATTTTTGATGTGAAACAGGGCACAGTAGAAATAGCTCCAGGACGTGAGAGAMTGGTTMACATGAAGGCCCGAACAGTTACAAGTTCACCTTATAGAGGATGCAYAGAYGATCTGAGTTCTTTGAACACAGATGAACTTACAAAAATAGATCCATTCAAATTCATAAAATCDGCCCCGTCCACATCACTGCAGTCTGTAGGCACAGAAAGCACCTCCCTGGGGAGTGTGACTCGGTCATCTCCTCTTAGCTCACTGCCTTTAAGCAGCCACACCTTGCCCATCACCCCTAACTCCCAGCCTCTTTTAGGCTGGGATAATAGGCCTGAGTTTCCCCAAATGAAGCATCCACATGTCACACAGACTCCCAGACAGATGAATAGTGATTCCTGTGCAGTACCAGTCAGAATTACATCTGAACTGCTCGCTGTCCCATGTGAARGTGATGTGTCCCAMAGYTCTGGTYTCCCWGCAGTTTACTTTCCATCCCCAGCAAGTGTCMAGACAGATCCACAGGARCAGGAAGAAAACATTAACACAKCTGATCATGGTAATTATCCTCTACTGCACTCTGGTGGCCAGATTAAGTATAGACCTTTTGCCTTGGGTGACATACAGGCCTTAGTGGACAGACTTCCCCCACTGACTGAAGGAGGTAGTAAGTGGCTAAATGCKGTTGACAGCTTTACTAAAGGGATGACTTTAGCTGTGGGTGACATGAGAGCTTTGTTAGCAAGATGTGTGACTWCAACTAAGATGTGTGAGATAGAAGTTGCAGCCAAATGGGGGCGTCGTGTGCCCGACTCTGACCCAATGACCCTACACATYACAGCTTTGGCAGCAGCTTTGAGAGAGGCTTATCCTCTCCCAGAGGGAGCAGGTGTTCCCAAGTTTCAGTGGAAACCTGGACAGAACCCCACCTCCTACTTAGATCAGTGTAAGCAGGATTGGCATGACAGGACACACTGTCATGGCCAGAGTAAAGAGCAAAGACATTTTTTCAGACAGGCYATCCTGGATGGAGTGCCTGCCTCGGTGACTGACGCTATGAAATCTAATCCAGACTTRCCTTCTGCTGATTCTGATATGTGGGAAAGACATTTAATTCATCACTTRCAGAAAGCTGCTGATGAAACTAACAAAGCAAAGGCTGATTTAGAGGACATGCARACCCAGTTACTYAAACTTCAGCTRAAGCAAGCCAGAGATGTGGTCAACCCCAGGAAGGACAAAAAGCAAATGGTGRCARCTGTAGCAGCRTCACCTGTCACACCCCCTGTACCATCTTTGCCAACACCTCCAGTCACTTATGAGCAGCCYCGATGGCCCACTAGAGGCCAGTGGAGGGCTAGGGGNGGACCGCGGGGTAGGGGTTACCGCCGTGGTTACATGCAGGGACCCAGAGCACAGGATGTTTGTCACTTCTGTCACAAACCTGGACACTGGGCCAGAGACTGCTTTCTGARACAGGGACAAGGTGTCAGGACTTGGTTTTTGAATTTCACTGAAATGTCACACACCAGAGAAGCTTTAACAATTTTATTTAAAAATGTACAGCTGGATTTGGAACCAAGCGCCACGGGAATCTGGAGCTCTAAACAACAAAGGATGAGGTTAGTGACTCRRAGGGACAAGGAGCTTGTGGATTTAGAGAAAAGAGTCACTAACCTTTTTAGGRAGYGGGACTTCCGGGGGAATCCCTTGAATGACGTAACCAGGCGAGGGAGACGTGGGAACGTCTTGCGGAAATTTCCGTGTTGTTGAACTGAGGCGAGGCGCTGGAGCATGGACGAATCCTGAGGACTGAATGGGGTCATACACAGGAAGGCAGAGAGCAGACTGGTGTTAAGAGGAGCGGACTTAACTCTTGGTCGGTGAGCCGAAGCAGTGGTCGAGAGCCGGGAGACAGATGACTGGAGGTATCCGACAAGGACTCGGGCTGCAGGCAAAAATCCGTGGGAGCAGTTGGAGGTCAGAACCAGGAAGTCAGAATCAGAAGAAGTACCATTCAGGGGCAAGGCAGAAGACGTGAGACCAAAAACCAGAAAAGGGATCGTGACCAGGAAGACGAGACGTGACATTGGAATGCTAGACATTTACTTGGCRAACCGTTCAATAATCAGGCGCTGGACTAGTGGAGGAGAGAAGCTTTTATACTTGGAGACACAGGTGAGAAGCATGAGTGATAATGAGAGTTTCTGTGACGGGAGGGGTAGAGCAATGAGTGAAACATGGCTGTGACGTGACTTGAAAAACCGAATTCATGACACAAGGTCCCCCACATGGAGGAGCACAGCATCCAGCTCCTAATCCACAAATGGCTCCAACTGGCCAGTACCCCAACATGACCGGTGACTGGGCTCAGTGGCATGGTCCAGAGGGACATCTTCAGCAGTGACACACCCCACAGAAAACCCAGCACATAGGAGGAGGGGCAGATCCTATGGTGCAAATGACTGTCTTGAACAAGACCCTCCCTTTCTTAGTGGATACTGGGGCTACCTATTCTACTTTGAAAGACTCTGAGTATGACAAATATGCAACAACTTCTACTGTGTCTGTTGTGGGTTTTTCTGGGGAACAACAAAGACTGCCTGTGTCTAAACCTTTGCCAGTGTCAGTGGGGACCCAATCTACAACCCATCCCTTTGTCCTCTCCAGTGATGTTCCCGTTAACTTGTTGGGGCGGGACCTTTTAAAGAAATTAGGGGCCTCAATCCTGTGTGAATCCACTGGACTCACTGTCAGACTGTTGGATGGGACACAATGGACATGTTCTGCATCCTCTCAATCATCYTNNNNNNNNNNNNCTCAGTATCTGCTGCAACCSATCCAACCTGAAGTGGCTGACATTTATTGGGCCCTATTGCATCCAGAAAATCCACAGCACACTGGCATCCTCTCTGCTTTCCTGTCTTGGAAGCCRTGGGTGGACGCCCTCCGCCCTTACGTTCCTCCCATAGACCCTCTTCATGTCACTCTCTTTTATGACCGTGACTCAGATGAATGTTATCATGAAGCTTTTGTTTCAGACCTACAAGATACAGAGTGGTCTTTACCCTCTGATAAGATCATTGTAGGACCTCAAGGGGTAGCCTCACATGTCACYCTGTCCCCCTCACAGTTAGAGTGGTATAGAATGACGGCAGAGGCAGTACCACATGTCTCCCTTGCTCTCTCCCCCAAACACCAGGCTAAAGACTTAGGCCCCATGGTAAAAGCAGCGCTTGGTGCTACAGACTGGACTCCCACTCAGCTCCCTTCTGTCTCATTYTCACCCTCTACTGACTGCTACTCTATTGCTGTTACCACCTCTGACCAGGGCACCTTGACACAYGAACTGATTTCCAGAGATCATGGTAGAGAAAAATCAGATCACCCTGATGTTCCTAAAATGTTGTCATCACTCCCTGACTCGCTCTGGTCAAAAGGRCCAGAAGACGTAGGCCTCAGCAGTTGTTCTCCTATTTCTTTTCAACTACATCCCACAGATCCCATTTGGCTTTATCAGTATCCCCACAAACCTGAAGCAGCTTTAGGTTTGCAAAACACAGTTCAGGGCCTCCTGAAAGCTGGTGTGTTGGAGCCATCCTGCTCACAGTGGAACACTCCCATCCTCCCTGTTGAAAAACCAGGCACAGGTAAATATAGGATGGTTCATGATCTTAGAGCTATTAATGCCATTTTGCAGACTCCTACCTGTCCTGTCCCYAACCCCTATGTAGCTCTCACTAATCTCAGCCCTAAACAYAAGTGGTTCACATGTATTGATTTAGCTAATGCCTTTTTCTGTCTCCCCCTAGCAGAACATGTTAGAGACATTTTTTCATTCACCTTTCATGGTCAACAGTACCGCTATACCAGGCTCCCCCAGGGTTTCGCTTTATCCCCTGGCATTTTTAATCAAGTGTTGAAAGATCTCCTGGTTAACTGTCCCCTCCCCACAGGCACGACYCTCCTTCAGTATGTCGATGACCTCCTGATTGCCTCTGAGACCTCTGCTGATTGTTTGCAGGCCACCCACACCATTTTACAGTTTCTTCATCAGGCAGGGTTTAAGGTCAGTAAGTCTAAGCTCCAGGCAGTTCGTTCCCAGGTGTCATTTTTAGGCCRYCTTGTATCAGCTACAGGTACCTCTTTGTCACCTGAACATAGAGCCTCCATTCTAAATCATTCAAAACCACAGACTGTTCAAGACATGCTCTCTTTTCTGGGTCTAACAGGCTACAGTAGACAGTATGTCCCTGACTACACAGGCCTAACTACCGTTCTTCGTGATCTAGTTAAAMAKCAGGGCATGMGAAACTTAAAAGCTCGTCTACAGTGGACACAGCMGGCTGAAGAAGCTTTCATTCATTTGAAACAGCTTTTGGCCAGAGCAACAGATYTAGCTTTGCCTGACTACTCCTTGCCTTTTCATCTAGATGTTTCTGAAACAAATGGAGCTGTAAATGGCATTTTGTTTCAGAAAAAGGGGGGTGAGAGACAGATTTTAATGTATGCTAGTGTTTTGCTAGACAATACAGAAAAAAGACACCCACCTTGCACCCAACTTGCAGCAGGACTAGCAAAAATCATCCAAAAAACAGCTCACATTGTAATGGGTCATCCTTTAAACATCCTCACCTCTCACAATGTAGTAGCTTATGTCAACTCACAGATTTTCACGATGACATCATTGAGACAACAGAGAATGAGTAAAATATTAGGGGCTCCTAATTTACTATTCTCACATGAAGGCATAAACATGGCTGACAGAATGACAACAGGACCAACACATGACTGTGTGAGAAAAGTGCAGACAGAAGAAAAAATCAGGCCAGATTTAGAGACAGAACACATACCAGGCTCAGAAGTTTTGTACACAGAYGGTTGTTGTTTCAGGATGGAAGATGGTAACTTAAAATCAGGATTTGCAGTGGTGAGACAGGAAGGTCAAAGGTTTGAGATTCTGCGGTCAGGACAGTTAGAAGGACAACAGTCAGCTCAAAAGGCAGAAATTCAGGCAGTGGTAGAAGCTTTAAAGGCAGGAGCTGGRAAAGAGGTTACTCTGTACACAGATTCAGCTTATGCCTATGGTGCAGTTCATGTTCAGTTACCTCAGTGGAAAAGAGCAGGGTTCTTGACAGCAGGACAGAAACCCATTAAACACGAGAGGTTGATGAAAGAGTTGGCAGAGAGTTTGTTACTTCCAAAGAAGGTGGCAGTGGTGAAGTGYAAAGGTCATGACATGACAGGGTCAGAAACAGCAGAAGGAAACAGGCAGGCAGACAGAGCAGCAAAAGATGCAGCAGGATACACAGGRGCYAGACAGATGGTGACAGTGGAGGARGAGTGTCAGCAGGACAGTTATTGGGGAGGAGCAGAAGTCCAGARAGCACAAGAGAAGGCCTCTCCAGAGGAAAAGTCATTGTGGAAGAGAAAAGGGGGTGTGATTGATGAAGAAGATGGCTTGTGGAAGGGACCGCAGAATAGATGGATTTTGCCAATGACATTGAGGGAAAAAGCTTTTCAGGAAGCTCATGGTTTGGGTCATGTAGGGGTCARACAGATGGAGAAAAATCTTAAACAATGGTGGCACCCTCACATGAAAGACATGATAGCTAATCATGTAGCAACTTGTGATATTTGTACCACTTACAATGCCAGACCAGCAATCAAACCAGAACTGGGATCTTTCCCTTTGCTTTTCAGACCAGGGCAGGAAATAATCATAGATTACACAGACATGGGAGAATCAGTCAGAGGACAYAAGTATATATTGATGTGTGTTGACRCCTTTACAGGATGGCCAGAGGCCTTACCTGCAAAAAGGGAAGACAGCAAAACAGTTGTAAAGTTCTTGATAAATCACTATATCCCGAGGCATGGTTTTCCTGAAAAAATCAGATCTGATAATGGCACTCATTTTAAAAACACAGACCTGCAGGCTGTGGAAAAAATGCTAGGCTTAAAACATGCCTTTGGAACAGTTTACCATCCTCAATCACAAGGAAAAGTTGAAAGAATGAATCAAAATGTCAAACAAAAATTGGGAAAAATCTGTGCACAGACAAAATTAAATTGGCTTGATGCATTACCAATAGCAYTAATGACTATAAGAGCTTCTATTAATAACAGCACTGGTTTTACMCCTTATGAGTTAACCACAGGTCGACCATTCCCAGGGCCGCAGGCCAGCGTCCACACCTCCGAGAAGAATCCTAAGGTGGACCATAAGGTATATTTTGATGAGTTGAAAGCATTGGTGTCTAACTTTACTCAGCAGGTCCACAGCAAACACAGCCCCCTGGGAGAACCCACCTTGCCAACCGCTGAGTGGGTGTTGCTGAGGGTGATTAAGAGGAAGTGGCCAGAACCACGCTGGACCGGTCCCTACCASGTAACTGAGAGAACATCCCATGCCGTCCGCCTGAAAGGAAAGGGGGACACCTGGTACCATTGGAGCCAGTGCGCGCCAGCCAAGGAGCCAGGCAGAAATCTGACGGACACGRCCGAGGACCTCAAACTCGTAAACTGAACTGTGTCTTTTGCTTGGTAGACCAAAACAGCCGAGTTAAGTTGCGTGCGGGCTCAGAAGGACTCTGTTAAATTGGGCCACTCGGTGTTGGAATAKCCACATATAGTACRGACACCTCCCCCGATAAAAACACTACATTTTAGAGTCTCACATTACATGAAGAAAACTTGGGGGCTTAGGAGGATTCAATACCCCCAAGCAACGCCAGGGGTCTGCCATGGGTAGCTGTATTTCCAGGGGAATGCCATTGTGTACGTGTGGCACATTMTAAAAGTAWYATTTTCTGTCTTGTTTTTGAATTTAATTTTGAATTATTTTGCTTGCTTTTCAGGAGACAACYAGGCTGTCTGATGAGGAATGYTGCTCTGTGAGAGTTTRTTANNNNTTTYCTAYAGTTTGTGGACGTTTTGTTRTTGCATTTTAGTCAGTGTTATATGGTTATTACTGTTACTTTWTGAAGCAATATGTTTTGGGATGSTCAGAAGAGGGCCGCMGTGKTGGYAGKGATGTTAGTTGGACTATGTGCAGTCACTCTGTTGCTACTTGAACAGTATTGTGTAATACCTGGCCGACAACATTGTAAACTCAACCGAGAGAAGAGAGAGTATGTGACCGTGAAAGGGTACAGAGCCTTGAAGTTGCTTTATGTGAAAAATCGCCCTACCACTGTCACTTTTGACTTGTGTGAGGTAGTGGATTGTGGAGGACGCAACTCCTCATAGAGGAATTCAGAAGTATATGTATGTCCATGTATACTTCAGGACAGCCCTGACCGTTGCACTGTCGATCACTGTGCGTGGTCCCAGGTTACATTACACACAGGAAAATGGACCCCACCTATGGAATGGTTCCGTGATCCCAAGTATAGACAGTGGTGGAGAGACAGCATGACCATTCAGAGGGATTATTCACCCTCCCAAAATCCTATCTCTCTCTCTAAGGAAAGTCTCATATTTCCCCTCCTACCCTAATAGCCCAAAGGTCTTTCTGCTAATGATGGGAGTTGAAGTGTCAGGTAGAGATCCTTACAAGTTAATTCAATTAGTAATGATAAATGCTCCCCCTACCTCCTCGTCACTAACTCTTGGTACTACTCCCTCTCCCCTTTCTCTGGTACAGGATATGAGCCCAGKTGTRACMTYKRTWGATTATTCYAGYCTCACCCCWGTWGAWGTSATTGCTATGTCYACYGGYTACAGRGMGATTAACTTGTGGCTAGARTGGKTKRCTGAGGCWGCACGRCARGCCYTTYTGTCTGARTGTKTGGSCTGKGCAGCAGCTAGACCCACSCTCTTYACTGAWCCAGCMCCATTRATCCCTTCAGATGTYWTAGGYTTTCATTGYATGCTTAATCYAACYATGASACTAACARCAACCAACTGYWCCACYYTGRAGRSYATTKTTCCWGCAGCTCCAAATCGCACWCAGACMGGCCCCTTCACTGCTCWTSARAGARATKACTNTTTTTGTTTWAACTTGTCTGCCACAARRCCTACTAAWAACTTAGGRCAAATCAACTCMTCRTGGTGTAAYAMCACCATGMAGGCAGATACCACTARGGGYWMKCRTTATYCCATWGGTTTAGTTGTTAGAGCYGGCCTGTAYTAYTATTGTGGWGATAGGASACTAYTTGCYCKYATTCCTGATAACTCMATASGTYTRTGTGCTATGGTRCRCYTRGSGGCCTCYYTTACYTTRATWGGYCCTARAGTWGAAMTYTYWWATCATAMCTMTAGTTWYCYTAGGCARCACAGATMYATTAAYCTWGACCCMACAGTAGGATCWCYCACTTAYATTGAYTCCATRGGWATYCCTCGRGGMGTCCCRAAYGAGCAYAAGTTAGCTGATCAGATAGCSGCAGGWTTTGAGAACATTCCAATTGTGTCTTCRTTYTTTCCCRTGACCCCTTCCAARAAYGTGRAYMKKATWAATTWTRTTCATTTTWAYGTKATGAGAYTWGCYAATYTGACWRGAGATGCTGTRGARGGTYTRGCAGARCARCTTGCCCCKACMTCWTTRATGGCTGTRCARAATAGGATGGCYTTRGACATGTTRCTRGCTGAGAAAGGTGGTGTRTGYAGCATGTTTGGWGATCTYTRYTGTAGTTTYATCCCCAACAAYWCWGCCCCCGAYGGWAARGTCACTAAGGCCCTTMASGGCCTYAGAACGCTCTCYGAGGAAATGCAGAGTCAYTCTGGKGTKGATAAYCCATTYTCTASYTGGTTGGARAAGACGTTTGGAGCATGGAAAGGTATCATTATTTCAGCACTCACCTCTATAGCTATTTTTGTAGCAATCATGGTTACTTGTGGATGTTGCTGCATTCCTTGHATGAGATCATTKTCTCTTMGATTAATYTCKRCAGCYMTKGARAAACAGGATCCRGCTRTMACACGTCARATGYTCATGARGGYWGCWTCRTCWRTTGAMRRGAGWGAYGCTSTTCTGACAGAYACCTCYCTYCCACTGTTRAGATTYYRCAGWGTTGWGTGATAAGGTTATTTACAGTGGTTTGCAAAAGTATTCATACCCCTTGAACTTTTCCATATTTTGTCACATTACAACCACAAACATAAATATATTTCACTGGAATTTAATG
>au_li_ERV6
MVQMTVLNKTLPFLVDTGATYSTLKDSEYDKYATTSTVSVVGFSGEQQRLPVSKPLPVSVGTQSTTHPFVLSSDVPVNLLGRDLLKKLGASILCESTGLTVRLLDGTQWTCSASSQSSXXXXXQYLLQPIQPEVADIYWALLHPENPQHTGILSAFLSWKPWVDALRPYVPPIDPLHVTLFYDRDSDECYHEAFVSDLQDTEWSLPSDKIIVGPQGVASHVTLSPSQLEWYRMTAEAVPHVSLALSPKHQAKDLGPMVKAALGATDWTPTQLPSVSFSPSTDCYSIAVTTSDQGTLTHELISRDHGREKSDHPDVPKMLSSLPDSLWSKGPEDVGLSSCSPISFQLHPTDPIWLYQYPHKPEAALGLQNTVQGLLKAGVLEPSCSQWNTPILPVEKPGTGKYRMVHDLRAINAILQTPTCPVPNPYVALTNLSPKHKWFTCIDLANAFFCLPLAEHVRDIFSFTFHGQQYRYTRLPQGFALSPGIFNQVLKDLLVNCPLPTGTTLLQYVDDLLIASETSADCLQATHTILQFLHQAGFKVSKSKLQAVRSQVSFLGXLVSATGTSLSPEHRASILNHSKPQTVQDMLSFLGLTGYSRQYVPDYTGLTTVLRDLVKXQGMRNLKARLQWTQXAEEAFIHLKQLLARATDLALPDYSLPFHLDVSETNGAVNGILFQKKGGERQILMYASVLLDNTEKRHPPCTQLAAGLAKIIQKTAHIVMGHPLNILTSHNVVAYVNSQIFTMTSLRQQRMSKILGAPNLLFSHEGINMADRMTTGPTHDCVRKVQTEEKIRPDLETEHIPGSEVLYTDGCCFRMEDGNLKSGFAVVRQEGQRFEILRSGQLEGQQSAQKAEIQAVVEALKAGAGKEVTLYTDSAYAYGAVHVQLPQWKRAGFLTAGQKPIKHERLMKELAESLLLPKKVAVVKCKGHDMTGSETAEGNRQADRAAKDAAGYTGARQMVTVEEECQQDSYWGGAEVQXAQEKASPEEKSLWKRKGGVIDEEDGLWKGPQNRWILPMTLREKAFQEAHGLGHVGVXQMEKNLKQWWHPHMKDMIANHVATCDICTTYNARPAIKPELGSFPLLFRPGQEIIIDYTDMGESVRGHKYILMCVDXFTGWPEALPAKREDSKTVVKFLINHYIPRHGFPEKIRSDNGTHFKNTDLQAVEKMLGLKHAFGTVYHPQSQGKVERMNQNVKQKLGKICAQTKLNWLDALPIALMTIRASINNSTGFTPYELTTGRPFPGPQASVHTSEKNPKVDHKVYFDELKALVSNFTQQVHSKHSPLGEPTLPTAEWVLLRVIKRKWPEPRWTGPYXVTERTSHAVRLKGKGDTWYHWSQCAPAKEPGRNLTDTXEDLKLVN*
>au_li_ERV7_con
CTGCTTATAAAGCCGAACAGAAACAAGGTAGGCGCGGACAAAAACGTAAAGACAAACGTTCTGTAGAACTTGGTATTTTGAAGCTGTTTTATGATGAGGGCCAGAGACGCCTACAAGCTTATAAGGGTGACGATGATTTYCAAGTTACACAGAAGCCAACAGCAGGWANNACAAGGMCAACTCACCTCCTCCAGAAAAACTGAGGACAGAGGCGGATGAACCTTTCTCTCACACTGCTCCAATTTCTTGTCCTCCACCGTATCTACGTGAGAACATCTACCCACAACTCCCAGTGATTAATCAGGAAGGAACTTATCATGTTGAAGATGATGAACGACGGGTTCTGGAGACRGGACAAGCCAGAACCACCATCACAATGTATCCAGCCACGAAGTGCAGAACCAGTGATGCARCTCTGAGGAAAAAGACAACAGATGGTTCCCAGAAAATCACTTCYGACAGAATCAACACTCATAGCGAATCGGATGAGGCACTKGGRGGCTACAACCAGCGKATTAAACRTATCCTGCAGAAAGCTGAGTTAAAGGGCAAAAGACAGCCAAAGAAGATCATCTTAGACAGCGAYTCCAGCGAGGCAGATTCTGAAGACAGCTGTGAGTCCTCTGACGGTCAACAAGGCTCTGACGCTGGCRTTTCCGTATCGCCTAAACCGCYGGACATCGAACGAGTGCTAGAAGAGCTAAGGGCGATTAAGCATGACTGCCATGCTGAGTTGAAACAAGCTACCAGCAAAGAGAACCAGCGGTTGCTGACAGAACAATTGCAGCAGCTGAAGATAAAAGAAAAAGAATTAAAAAGAAAAATAGTTCAACGCAGCCTTCCTGGAAGATACAACCTCAGAAGGAGAGACGTTAAGAAGATGGCCCCAGTCCTARTCCGAGGACAGAATCTCGAATATAAACCTTGGCAGAACACGGACATGTCAGACATAATTGAAAAACTGCCAGTACTCCAGGATGGTGCACAGCCATGGATCTCGAAGCTGGAAGAAGCATTTACTGGGACTCAGCCCGCAATKGGGGACATTAAACGTCTTCTGGCAAACCTTCTTGGGGTCCCGGCCATGGAAGAGCTTTTACAGAAGGCTGGACTCCAAAGACAGGTGGGAACAACGGTGTATGATGCAGAACTTTTTGCAGCATACAGAGGACAGTTGTGGAGGGCTTTGAGAGCAACATTTCCAGCTAATGTTCATCCGGACAATATAATCATCYCACCGATGGGGGAACAGGAGAATGCAAGAGCCTATGTGTCAAGAGCTCATCAAGCCTGGAGAAATATTACCGGAAATGACCCAGATTTCAACCGTATGGAACAGTCCATTCTCCGAGCAAAGATACAAGAAGGGCTGCCACCACCAGTCAGGAACAAATTGGCAGAGGTGGTTGGACTGGGCAGCATGATGAGAAGTGTGTAYACTGACCATGTTGCACACCAGGTCGACTTACATCGTAAAAAGGAACAAGCGCAAAAACAACAGGACCAGGAGACGCTCAGAAAGCTCGCCCAGGTGCAATTGTTGGACAATAAAAAGAAAGATAAGACTCAAGCTGTTGTGATGCAAACCCAACAACATCAACCACCACTGCCATCTGACCAGACTGGAGGTCAACAATCGCAACCATTTAATTCAGGGAMCTCCCCAATGACACCGGTTTCTGCCCAGTCACAACCTTGGAGAGGACGAGGCCGTGGCAATTGGGGACAAAGAAGGAGAGGAAATTATAATCGAGCRCTTCAGCTGCCTCCGGGGGTCTGTCTCAGATGTGGGCAGTTTGGCCATTTTGCTCGGGGATGCATCAAACCCTTTGGTGGCTACAATGGCCAAGGATCTGAAGGAGGTTTCCAGGGACACCCAGCACCAACCCAGGGACCGGTAAACCCCAACAGGGGCCCGGAACCTGGTTTCTAGGGCAGCCCGGAGAACCCGAGTGGGAGGTGTCAGCTGGTAGTATCAAGACCAGAACAAGATCCGACAGCAGTTGTAAAGGTGAATGGTGAACCATTAAARATGTTGATTGACAGTGGAGCTGCCTTTACATGTGTTCGGTCTGAAGATGCTATACATCTCCCCAGGTCTGGTCAGTTTGTGCGGACAGTCGGGTTTGAGGGTGTGAAACAGCTGATCCCTTTCACAGAACCAGTAAACATCAGTTATGGCGATCAAAACACTACTATTCCCATACTGGTGTCTCAAAATACTCCAATAGGACTTTTGGGGAGAGATGCTTTGTGTAGATTGAATTGCACCATAAAATGTACGCCAGATGGCTGCCATGTCGAAGTGCCCTGTGAAACTGAAGGACAATTAACTATGAAGACAGAGACAGACGACTCTTTAGTCTGTTGGATTGGAGATCTCACTCCAGATCTAATGCAACCAGCTAGAGAATGGGAAAAGTTTATTGCAGCTAACCTGCCTGGAGCTACTGTGCCTGAATATCCACCTCACTGTACACTCAAGTATTTTAAGACTGCTCCCCAAACAGACTTGGATGAGTGGATAAGTCAACAGCCGAAACAGGTCCAGCTGAGTTCAAGCAGTATCATTCTGGGGCCACAAGGGGCTGCTATGAAGATTGACCCTAATGAATATCTCGATGAACAACATGAAGTCAAACACAGCATCCCACATGTTACTCTGATGATAGCAAATGGCTGTGAACAACAACATGTTGGGGAAATGATGGCTGAATCTAAGAATGTTGTTTTTGAGCCTCTTCAAGAAAACTTAAGGATTTGGAGGAGCAAAGATCATAGGTATCTAAAGATCATGATCTCYTCTTATGGACTGGGTCAACCTCAGACRGTAAGGATGACGTGTGACTCCATCTGTAGTCTCCAATCATGTTCAGACGGGCTGAGAGAGGAAATGCTACAACAGGTTCCAGAGTCTTTGTGGTCACAACATAGCGCAGACATCGGTCTTGTGAAGTCAGCTCAACCTGTCACCGTCCAGCTCAAACCAGGAGCTACACCTCCATGGAGGAACCAATACCCAATGAAAGAGGAAGCAGTTGTTGGAATTGCACCACAAATTGAAGGACTGCTACGAGCGAATGTTTTGAAGATCACACAAAATCCACAAAGCAACACTCCTATATTGCCAGTGAAAAAGTCGGACAATACTTTTCGTCTCGTGCATGACCTGAGGGCACTGAACGAGGTGGTGGTTGACTTTCCAGCGGAGGTCCCAGACCCGCACACATTGCTTGCACAAATACCTCCTGAGGCTACACATTTTACAGTGTTGGACTTGTGTGGAGCTTTTTTCAGYGTTCCCCTTAGCACTGAATCACAAGGCTTGTTTGGTTTTACATATCAGGGACAGTTTTACCAATATCAACGGCTTCCCATGGGRTTCAAACATAGCCCTCACATTTTTAACAAAGTTCTAAAAGATGATCTACATGACATAGGTCAATTGCTACAGAGCACGGTCATCCATTATGTTGATGACATCATTGTTTGTTCTCCGGACRAACAAACGTGTCACAGAGACTCAATTAAGTTGTTGCAGGTTCTGGCACAAAAAGGTCATAAAGTTTCTCAGAAGAAATTACAATATGTTCAAGAAAAAGTTGTCTATTTAGGACAATCAATATCAAAAGGGCAGCGAAACATTTCAGATGCACATTTGGAGGCCATTCGGAAGGCCCCCAAACCCAGAACCGTGCGAGAACTTATGACTTTTTTGGGGATTTCGGGGTATTCTTCAGCATGGGTTGAAGACTATGCCAAGCTGACAGGGCCATTGAGAACTATGATAAAAGAGACAGGGAGTGATCAACTCCATTGTAACCTAATCTGGACACCTGATGGTTGTTTAGCTTTTGAGACATTGAAGAAAAAACTGCAGGAAGCGCCAGCATTGGCTTTACCTGATTATTCCAAAAACTTTGTCTTATATGTGTCTACCTCAACTGGGGGTAGGTATGCATGTGCTGTTCTCTGTCAACCAACTGGGACAGGGGTAAGTCCGCAGCCCGTTGCTTATTACTCTACTGCCTTTTCAGAAGTGGAGTTGGGYTTGCCACTGTGCTACAGGGCGATGGTGGGAGTATATTTGATGTATGAAAAAGCATCTGCTCTCTCTATGGGTTATCCAATAACAATTCTGACCCATCATAGTCTTAGAAACCTTTTGAATCATGGGAAATATACTTTGACTATGCCAAGACTAAGRGACTATCACAGACTCCTGGAACAGGAGGATGTTACTTTGTTGAGATGCACTACTGTAAATCCAGCTGAAACTCTCCCRTCTCCTGAGGATGGAGAGCCACACGATTGTTTGAAGGAAGCTGAGAGGTACTCTAAACTCAGGTCTGACCTGCAAGCTCTCCCACTGAGAGACGCTGACCTGGAGCTTTGGACCGATGGTTCATGTTATCGAGTAGGAGACAAATTAGTGGCTGGCTATGCAGTTGTTAAAGCCAGTGGACCACAGTTTGTAATAGAAAAAGCTGAAATAATACCTCAGCCAGCATCAGCACAATTAGCTGAGCTCGTGGGCCTGACTGAAGCATGTTTGATGGCAGAAGGCAAGCGGGTCACSATATACACTGATTCAGCTTATGCTCACAATGTCTGTCATCTGTTTGGGGCTGTATGGAAGAACAGAGGGTTTAAGAAAACCGATGGCTCTCCGATACAGCACCATGGGCAGATATTGAAGTTGTTGCAGGCTATGATGAAACCTAAACAGATTGCCATTGCTAAATGTGCTGCACATAAGTCGGACGCATCCAGGGTGACGCGGGGCAACACAGTAGCTGACGAGGCAGCTAAAACTGTCACAGGAGCCCAAGTGGGTCGAGTTTTGATGGTCACACACGAGGTTGATCTGGAAGATAAGATTACATTAAGGGATGTGACTTTAATGCAGGAAGCTGTTCATGACATTGACAAACAGCTTTGGATTGACAGAGGTGCTAGCCAGGATGCTACTGGTCTCTGGAGAAATCATGAGGGTCTGGTAGTGGCACCTGCAGACCTTTTAGGTTTACTGATTCAGGAGGCACATGGGCTAGCCCATGTTGCAAGGGGGGAAGTTAAGAGAAAAATCACAAAGGAGTATGGTTTTTGGGCACCATATTTGCTTGAACAAATTGACCACATGATTGGCAGATGTGCCATTTGTCTGAAAAATAATGTTAGGAGAGGAATAATGATCCCTCCTGGTCACATCCCAACTCCAAAAGGGCCAATGAAAGAGTTGGTAATAGACTTTGTTGACATGATTAAACCTGTAGGAGGAAAAAGGTACATGTTGGTGGTTGTGGACAGGTTTTCACGATGGCCGGAGGCCTGTCCAACCAAACGGAAAGATGCCCAATCTGTTGCTAACTTTCTGTGTCGTGAAGTTATACCCAGATGGGGACTTCCGGATAGGATTTCATCAGATAATGGGAGAGAGTTTGTAGATAAAACTGTAAAACTGATCCTACAAAAGTTAGGAATTAAACAACGCCTTGGATCTGTTTATCATCCAGAAAGCCAAGGCATTTGCGAAAAAATGAATGGGGTGCTAAAAAACCRCCTGGTAAAAATCTGTCAACACACTGGTCTGAACTGGGTGGCTGCACTTCCACTTGCTTTAATGGCATGTCGTTCCAGTGGACTTCGTGACTTACGTATGACACCTCATGAACTGGTCACAGGTAGACAAATGCCCACACCTGTTCTGCGAACAAGCGGAAAGGGACCAAGTTTGTCTTTGTTGGAAGATGAAATGAGRACATATGTTAAGTACTTAGTGACTCTACATAGGAACATTTCTACATATGTCATTGACAGGCAAAAACAAGAAGAGGTGTTGGACAAAACCACAGAACAAAAAAGAGATGCTCTGCAGCCRGGAGACAAAGTTTTTGTAAAGGTGTTYAGGAGAAAATGGTTCAACGAACGCYGCGAAGGACCATTTGAAGTGGTCCGTAGCACAGGGACAGCGGTTCAAGTCAAAGGTTCTCCTACGTGGTATCATCTGTCGCATTGTGTTAAAGCACCGAAAGACGACATCCTTCAAGAACCAAGAGAGGACGTGAAAGGTGCGACACAACAGAATGGACAAAACCAGGATGGGCAAAACCAACTTCAAACTGAGCCTGATGATGGCCCAGACATTTCTGATGCTCATGTGCCTGACCTCAACAGTGCTAGGGAGGATCTCCCAACCGAAGAACAGGAAAGGTTTGACACCATTGACCTACAACATGCACCAGGTACATCAGAGCCTTCCTCGCCAGAACAGGGTCCAACTGAGAGTCCAGAGGGCACCGACAACATTCAGAGGAAAACGAGAAGAACGGTCGTACCAAGCAGACCACGGCCCAGTCGCCAAAGGATCAGGCCAAAACGGTACCAGAACTATAGTTGAGGTACCAGTGACCAAGTGGGCTCTACTTCCATGTCAGTGCACCAAATGGAATGTAGAGACACATTTTAGACCCATGTGGATTGATAACCATGGGAAACTTGTTAATCTGTTGGACCCTGTCCGTCCCAGAAAATATACACTGCTCAACGATGCAAAGACAAACGTAATAGAGGGAGATTGTTCTCTTTACATTAGATCCATTAGCATAGAGGACCAAGGAGAATATAAGTGCATCTATCTTGATCCTACACCTGAGCTGATTAGACTTTCCAATGGACCTTCAGCTGTGGTGAGAAGGGTTCTTTTGGTAGCACGGAACCAAAGTGTCAACACTAAACAAAAGGTGTACGAGGAGGTCATAACGGAGAAGACTTCGACGCTGTCCCCTTTGACCTCGGAAGAAAGTACAACTCCACTGAAACCCACTCCCCAGTGGGTAGAGACTGAAGGTACAAGTACATCTGTTCTAACTATAGAACTAGCCTCCATGCTGGACATATCTGATGTTGTGGGTAAAGAGATGACAACCAGGTTTCTTATGACTGAACCGTCKCCGACGSCTGTAGAGACYAAGATTACTTCAACTGACAAGTATGACGTCAAGAACGTTTTCAGTTTGCCTACCCGAGAACCTGATCGGGTATGGGACAATGTAGAGACACCACAGGACAYTGAGGAAATTGATGAGGACATTAACAGCGGGACWTTTAGTCAGGAAAATGTACCAGATGAAGTAAAAGCTGATGTTCACGCAATATGCCGACGTGAAGCWAAATGGAAGGCATTTGGGTTTGATTCTTCGGCTTTGCAAATTGCTGACCCATGGGCAAGTAGGAACATGTGGTTCCAACAATTAACTCATTCAGTGCGACTGGCAACCCATAACAGGTGCCCATGTGTGGTAAGAATTCCAACGCCAAGCACATGGCCGGCTGTTTTGGAAACAACACCTGAGCCATTGAGTTCTGATTGTCAAAATTATGCATTATCCTGGTTAGCTTATCAGCAAAAGGCAGCAACAGATATTTGGTTGTCTMTATCAGTGGGTTTATTTGTGCCTAGGAAGAACTGTACATGGCTGACAGCATTACCTTATATCAATTTAGTTGACAGACATGAACTAGGACAAATGACAGGCCCTGATTATTTGGAWGTTCCAGTTAGTAGAGCAAGTACTTGTTTTTGCTCGAACGAGACACACGGTAGTGTGGGTAGGTTTRTGGGAATATCTGAGTGTGATAATTATGGGATGATGTTCAATGTTAGACGACCAAAAGATGGCAAGAAGTTACATTCAGTGACTTTTCGGGATCCAGCATCTGAGGAGAGTAGRACTTTGTTAGTTGAATATCAACCTCTTCCAGCTAATGTCACTATTGGGAACTTTAAGGATATTTGGTGGGTGTGCGGTAATAAGGGTTACATAGTCTTACCATACGGTTGGACTGGTTGTTGTTTTATGGCATTTCTCAAACTTCCATATGATGTTTTTACAGTACAACAGGGAGAGCCACCTGGCAATGTTCAGCCTACCTCTGATCCTTCTGCTAGATGGAAGAGAGTTAGCTCAGTTCCACAAGCTGGAAGCCTATCATTGGAGAATATCTTTGGGTGAAAAATGGGGAATAGGACTATTTCCATTTTATGGTGTAACATTTCTTGCTGATCACATTGACAACATAACATATACTTTACAGGGTTTTGCGAACNAAACGATTAAAGGGTTCAGTCTTTTGTCTGACACTCAGAGAAGTCACAGACTGATGCTGTTGAAACACGATATGGCATTAGATTACATTTTGGCTAAACAAGGAGGTTTRTGTATGGCATTAAATCTGACAGGAGACGCTTGYTATACTTTGATCCCTGACACCTCAGATAACCTGACTAGTGTAATTGAGGCACTGTCAATCATAAGAGATGCTTTTGGCCCWTCTGAAGGTGCRGGWTGGTCTGCCACTGCTTGGTTACAAGATCAGTTGGGACCGGTTGGTGCTCTGTTGGTCCAAATTCTAATAGCAGTRGTGTTAGCAYTATGTGTGATGTTCTGTTTTTGTACTCTGTTGCTGACTTTTGCAAAAGCCCTGATTTTAAGATGGGTWGGAGTGGTGATGCCTGATAAYCAAGCWCAAATGCCATTATTGGATGGAAATGTGAGTGATGAGGAAATGATTYACCTACNNNNNNNNNNNNNNNNNNNNNNNNNNNNNNNNNNNNNNNNNNNNNNNNNNNNNNNNNNNNNNNNNNNTTTAAGTATTTTGTTTGGTCTGGTTACACTTCACAATT
>au_li_ERV7
MVVSRPEQDPTAVVKVNGEPLKMLIDSGAAFTCVRSEDAIHLPRSGQFVRTVGFEGVKQLIPFTEPVNISYGDQNTTIPILVSQNTPIGLLGRDALCRLNCTIKCTPDGCHVEVPCETEGQLTMKTETDDSLVCWIGDLTPDLMQPAREWEKFIAANLPGATVPEYPPHCTLKYFKTAPQTDLDEWISQQPKQVQLSSSSIILGPQGAAMKIDPNEYLDEQHEVKHSIPHVTLMIANGCEQQHVGEMMAESKNVVFEPLQENLRIWRSKDHRYLKIMISSYGLGQPQTVRMTCDSICSLQSCSDGLREEMLQQVPESLWSQHSADIGLVKSAQPVTVQLKPGATPPWRNQYPMKEEAVVGIAPQIEGLLRANVLKITQNPQSNTPILPVKKSDNTFRLVHDLRALNEVVVDFPAEVPDPHTLLAQIPPEATHFTVLDLCGAFFSVPLSTESQGLFGFTYQGQFYQYQRLPMGFKHSPHIFNKVLKDDLHDIGQLLQSTVIHYVDDIIVCSPDXQTCHRDSIKLLQVLAQKGHKVSQKKLQYVQEKVVYLGQSISKGQRNISDAHLEAIRKAPKPRTVRELMTFLGISGYSSAWVEDYAKLTGPLRTMIKETGSDQLHCNLIWTPDGCLAFETLKKKLQEAPALALPDYSKNFVLYVSTSTGGRYACAVLCQPTGTGVSPQPVAYYSTAFSEVELGLPLCYRAMVGVYLMYEKASALSMGYPITILTHHSLRNLLNHGKYTLTMPRLRDYHRLLEQEDVTLLRCTTVNPAETLPSPEDGEPHDCLKEAERYSKLRSDLQALPLRDADLELWTDGSCYRVGDKLVAGYAVVKASGPQFVIEKAEIIPQPASAQLAELVGLTEACLMAEGKRVTIYTDSAYAHNVCHLFGAVWKNRGFKKTDGSPIQHHGQILKLLQAMMKPKQIAIAKCAAHKSDASRVTRGNTVADEAAKTVTGAQVGRVLMVTHEVDLEDKITLRDVTLMQEAVHDIDKQLWIDRGASQDATGLWRNHEGLVVAPADLLGLLIQEAHGLAHVARGEVKRKITKEYGFWAPYLLEQIDHMIGRCAICLKNNVRRGIMIPPGHIPTPKGPMKELVIDFVDMIKPVGGKRYMLVVVDRFSRWPEACPTKRKDAQSVANFLCREVIPRWGLPDRISSDNGREFVDKTVKLILQKLGIKQRLGSVYHPESQGICEKMNGVLKNXLVKICQHTGLNWVAALPLALMACRSSGLRDLRMTPHELVTGRQMPTPVLRTSGKGPSLSLLEDEMRTYVKYLVTLHRNISTYVIDRQKQEEVLDKTTEQKRDALQPGDKVFVKVFRRKWFNERXEGPFEVVRSTGTAVQVKGSPTWYHLSHCVKAPKDDILQEPREDVKGATQQNGQNQDGQNQLQTEPDDGPDISDAHVPDLNSAREDLPTEEQERFDTIDLQHAPGTSEPSSPEQGPTESPEGTDNIQRKTRRTVVPSRPRPSRQRIRPKRYQNYS*
>au_li_ERV8_con
AAAACTTAAGCTAAAGAGTGCCAGTAAATTGTTTGGCTGTTAACATCAGAACTGACGTTTACTGTTCTATATATGAGTAATCTGAGTTTAATGTGAATTAAAATTTGCACGCGAGTTTTATCTCATTTAACTTTGAAGCTTGTTATAGGAATAACCACAATCAAGTATACTTATGATCTGTTCAATTTGTGTAAATAAATGATTGCATAGTCTTTTATGAATCAACTTGAACTCGTCTGAACGTTCCCTTATTGTGTCACTTCTCACTTTGCAGAGTCAAGATATTAAAGTAATGAGAAAATACCTTGGTAAAACTTTCCTCATAACCTTGTTATGAGAGATATGTAGAAAGGCTTATTCACCATAAGCCTACCTCCTACAGTGACTCTAATAATTAATAAAATAATAAAACCCCTCATTATGGGGAACAAAAACAGCCAATCTGAAACTCCTTTACAAGGAGATGAGAAATTCATGAGGCAACATTGGCCTGCCTCCTTGGACTATATGGAAAAATGGAAAAAGAAAAAAAAACATACAGGGTACTTTAAAGGTAGACACATGGGAACAAATTACAAATACCCTGCAATTAAAGAAAATCACGAAAAAAGGAAAAAAGTAGAGAAGGTGCAAAAAGAACTAGACATAATGATGATGACAGCCCCCCTCGAGTCAAAGCATTTTTTCAAAACGGGACTAGAAGGGGAAGGGGAGAAAATAGAGGACGCGGTGCCAAAAGCAGCGGACCTCCGCGTGAGTCATATGACCCAGAAGAACCACAAAAAACAGATGCAGAGAAAGAGGATACAGTTACATGCTGGAATTGTGGTGTAGTTGGCCATTGGTCCCGAAATTGTCCAGACAAAAAACACAATTATCGGGGTATAAACAGAAGGGGTGGGTTCAACTCCAGGGAAGGTCCCCCCAAAACATCAGCATGACTATATGACAGTGAGACAAAATCTCCAGAACCCTCAGCTCCACCTTTAAAAGAACCCCAAATGAAAATAAATGAAGTGGTGGTAAACGTGTATTCAGCCTGGGATCTTCTAAACTTATTAAAGGAAAAATCATATACAATCTTAAAAGTAAATGGGAAAGTTGTTGAATTTTTATGTGACACTGGAGCATGTAAAACTGTTCTAAAAACACCAGTCCAAGGCCTCCTCAGTTCAGAAAACAGTATGTGGGTTCACTCAGCTGATGGAAAGACGACAAGAGAAAGTTTATCAAAACCAGTTACAATCAGAGACTCAGAAACTGGAAATACTGTGAAATCTGCAGTTTTCATATCACCGAAATGTCCAGCCAACTTATTAGGAAGAGATTTTATGACTAAACTGGACATAGCCATCATACTAATAAAAGATGGAATGAGAGCAATAGGAACTGCTACTGTGAACATGTCTGCCACAGAAACAGATCCAAAACTTTATTGTTCATACAATTTTAAATCAAACTCAGCTCTGGCAGCAACTTCTGACTTGACTAGAGAAGCTCACACACAGCTTCAAAATGAGGAATACTCAATGCCTTATCTGAATTTGCATGTGACCATGAATGTCTTAGGAGACACAGCAGACAGTTTCATTCCAGAGTTTGTAACACAGGCACCAGTTACAATCAGTACGCTACATTTGTACACAGACAGACGTTCCTTTGCTGCTGCAACAGTGTTACTGCCAGAAGAGGGAATGAAATTTTTCACTCTTCCCACAGTTCCCCATATTTCACTTTTTAAACCTTACTCCACTGCATGGAAGGATGTGGGTTATAAACTCAGCTTTGCTAGTACCTGCACAGATTTCAAAACCAAAGATGATTCAGACTGGCAATTCAGTGCCACTTGTGACATGTGGAGAGAGCCCTGCAATTTTGTGATGGAGGGTGAACCTGGAGTACATGCCCTGCACAATCAACTGTCCTACTGTCAGAAGGAGATGAAAAAGACTCAGATTTGCCTGCACAGCTATGGTCAAGTGGACCTTCTGACTGAGAGCTCAGATCTATTCCACCTGAAAAAGCTAAATCAAGTTATAGGCCAGTCAAACAATACCCACTTAAAAAGATGCAGAAGAAGGCATCCATCCTGTAATTCAGGACTTGTTAAAAAGCGGTGCCATCAGAAAATGTCCAGAGTCCTCCTGCAATACACCAGTTTTTCCAGTGCAGAAGTCAAAAAAAAACTGGAGATTGGTGCAAGACTTAAGGGCAGTAAACAACGCAGTGTAAACATTAGCAGCAAATGTTCCAAATCCTCAAACTCTGTTAAAAATTTTAAATCCAAACGGGAGATTTTTTACAGTGATCGACCTAAGCAACATATTTTTTTCAGTGCCAATCCAAAACTCTCAGCACTGGTTTGCTTTCACCTACGGCACAAAATACACTTACACACGTTTACCTCAGGGTTTTGCCAGCCCCACAATTTTCACACAAGCCATTACAGCATGTCTAGAAAACTTTCAATTTCCTCATGGAAGTCAGATGATTGTTTATGTCGATTTGCTGGTGGTCTCAGAATCTTTGGAACAATGCAGAAAAGATTCCTTTGCTCTGCTGTTTCTGTGCACAGGCAAAGTCAGCAGAAACAAACTACAATGGGTCAAAGTGGATTACTTAGGCCACACACTGACAGCTGGGAAAATGATTCAGACCAGCAGAAAGCAAACCATTGCATCAGCCCCCCCAACCTGAGACAAAAAAGCAATTGGGTCTACGACTCACTAATTACTGTCGGTCCTAGATATATTATGCAGAACCCCAACCTTTGTAACTCCACAGCAAACCTATGGCAACAGAAAAAAATCCAGACCCAAGAAGGACTAACTGCTTTCTCTGAACTAAAAAAAGCCTTGATCCAGACAACAACTCTGGTTCTCCCTGATTACACCAAAACCTTTGTACAGACTGTTGACTGTAAAGATGGTTTTATGATGTCAGTCCTGATGCAAAAACACGGAGACAAACTAAAACCTTTAGCTTTTTATAAAAAGCTTGACCCTGTCACACAGTCTCTCCCACCCTGTGTCCAGGCGGTCTGTGCGGCTGCAATGGCTGTCACGAGTTCAGCTGACAATGTTCTGTTTCACAAAATGGAACTGCTAGTGCCACATGCAGTTGATGTGTTGCTCCTGCAGAGCAAACTCAATGTACTATCCCCTGCTAGGCAACTGGCATATACAGCAATCCTCCTCTCTCAGCCGCATATTGAAATAAAATGCACAATTTTAAAACCAGCAACWCTCTTGCCTTTGCCACTAGATGGCACTCCTCACCACTGTATGACAGAGACAGAGCAGTTGCAGCTCCCATGGCCTGACCTGCTGGACACACCTCTTGACGCTGGATTTAAATGGTTTGTTGACGGGTCATGTTCCAAAGATGACACTGGAAAAAATCAATGTGGTTATTCTGTAGTACAACTTCCTGACAGGATCATTGAAGCAGAACAGTTAGAGGCAAAATATTCTGCACAAGCAGCTGAAATCATAGCCTTAACCAAAGCATGCACACTTGCAGAGGGACAGACGGTGACCATTTTTACAGACAGTCAGTATGCTTTTTCAATGTTTTACTTTGCTAAACAGTGGGAATGCAGAGGCATGACCACTTCAACAGGAAAACCTGTTATTCATGCAGCCTTGCTAACAGATTTGCTAAAGTCTATACAGCTGCCAAAAAAGTTAGCAGTTTGTAAGTGTCCAACACACATAAAAGGAACAGATGAAGTTTCAAGTGGTAACAGGTTTGCAGATTTAATTGCAAAGCAAGCTGCTTTGGGTAAACATAGAACAAACAATCTTTTGAACTCAGAAGAAAAAGATCAAACTACTTTTATTGATTTATCAGTTTTAAAGGACATGCAAAGCAACGTGCCAAAGCAAGAACAAAAATCTTGGCTTATGAAAGGTGCAGAATTAAGTGGAAATAACATTTATCATTTGTACAGTAAACCAATCCCCCCAAAATCTCTTTTTCATGCAACAGCTATTGTTACACATGGTCTGTGCCATGTGTCAACAGGGGGGATGAGGAATATCATTCAGCAGCATTTTACAACCTTTAGGTTAGAAAACTATTTAAAAATTTTTTTTGCAAGGCATGTCCTACTTGTATCAGGCATAATCCACAGGGTAATATCAGGCCTAAAAGAGGAAGTTTTCCTAAAYCATCTTATCCTTTCCAAACAATGCACATGGAMTTTATTGAACTGACCCCTAGTGGTCCCTACAAGTAYTGCCTTGTATTWATAGATGCATTTTCAAAATGGGTTGAAATAGTTCCTTCAAAGCATGCTGATGCATTAGCAGTAGCTAAAGCAATATGTAAACAAATCRTTCCAAACTATGGARTACCTGAAACTCTGTRCAGTGATAATGGCCCACATTTTGTRAATCAANNATATCTAAAATGGCTGAACATWTGAAAATAACTCTAAAAAAWCATTGCTCTTATCATCCACAATCTGCTGGTCTCATTGAACGAACAAATGGTACAGTGAAGAGCAGATTAAGAAAATGCATGGACARYACGAGCAGACCATGGCCTGAATGTTTAGATCTTGTCAAACTGTACATGARAATAACGCCTRCATCTGAAGGTCTRACACCTTTTGAAATCATTTATGGTAGGCCTTAYAGACTTCCTGTRTTCAGCTCAGATTTACAGGAAGCAAATGAGGAACAGACCCTTGCRGACTTCATGATCAAAATGCTGCAAYAAAAAGAAATAATTAGTTCAAATTTACTGCCTTCTGATTCTTTTCCTCCACAGGGAAACCCTTCAACAGTAAAACCAGGTGACTGAGTTTACATAAAGGTTATAAAAAGAAAAAACTGGGCCAGTCCACACTGGAAAGGCCCATACCAGGTCCTGCTGACCACACCAACAGCAGTGAAAATCGCTGAGCGATCGACGTGGGTTCATCTCTCACATTGCAAGCTGCAGAGAGTGCCACACCCCTGAACAAACTGTGCTGCAGCCCTGAACAAGTGCACATATTCAGGTACATAAGAGGTTTCAATTCACAGGTCCCAACCCAGCMTTTTRCTCTGCCAAGACATGCACACAATGGAASYCCGGTTGCACCATTGGGCCTAACATTAYTATCGTTGCAAATACAACCTCCAYTGTGTTAATTGACCCTTGTGTGTATTTTAAGWGTGAAGACAGTCGCAGTTTGGRATGGGCAGACATATATGTTTGTTATAAATACACCTATAAAYAAWGTCCCACCTGYGATAAATGGSTTTATGCTATCATGACCACTGCAGCTACTGATTGGGGTYRTAAAGACACTGAAGGAGTTAAAYCYWGACTGTCCATTTGGAAAGTTAATAACACCTCACCTGYCATTATGTTTCAACTCCAGAAYGCCCAGCTAAGTGATCAGGGATATTTCATCCTATGTGCCTATGTTTCAGGGACAGACCCTTGTGCCCCCTTCTGGCTTACAGTAACGTCATCTTTGCAGAACCCATCCCCMTCTTTTCACCTGTTAGGCTCTGATTACATCTCKGCAGTTCATGATGTGGACAGCCACCGCCARCTTGGAAATATGTGGTGGAATGTGGTGCRAACTTATCTTCTTGCTGCAMAGGTGAACTCCTCGTGCTATGCCTGCACTCTTTTCCCCCAGGATGGARCCATGTCTTTGCCAGTTCGACCACACCCTTTAAATGAGTCAGAGGTATTATGCACTTTAATGGCCCTTACACCACCATACCAGGCRGCAAAAAATGGATGGATGCTAGTTAGAGCTAATATCACAGAGCCTTGTAAACATTTARCTAACACCACSCTAAGAGCAACAAATAGTTCAGTTCTGAAGACTAAAGATGCCCATYTCTTTGAGTCATTAGGATCAGTTCATCCTCACTTCTCTCAGGTGACTCACCCGGTCTGTTTTCACATGCCTTTTCACAAGAGTAGAGTTTTTCTTGGCACCASGCAGGGATGTAAGCGYATCTTGAGCGCCACTTCTACAGCACCGCCCTGGGAYGCTTCTGGGTGTCACCTCCCGGGAAAGGCATCCAAAGCCAARTCTTCYTTAAAATTCCATAATGTCAGTCATGTTTCTCAGCTWATTGTGTGRCCTGGCGATTGTGGATTAGGAAGTCATCAAGATTCAGTCTGGCTTTGTGGTTCCCACTACTTTCAGGCTTTAACCCCGCTGTGGTCTGGCAYGTGTGCCCTAGTGGATTTSAGACYTGCCATTTTKGTACTGGAYTCTCTGGTGTATAACACCCACCACTACCYGCAGTTCATGGCGGARCCCAGACCCCTGTACCGACAGAAGAGGTCTGAGGTGATCTCAGGTGGGGTGAAGTTCTTGAGTGGGGTGCTCCCCTGGTGGRGGACGGTGAATAATGCACATCACATTGACCAGCTTCATACGAGGCTTGAGAATCTGACGGAGATTGTGGAGGACGGATTCTCAGCCCTGGGTCCCTTTGTCATCGCCACCAGAAACATGCTCTTACAACATAAAATGGCTTTGGACCTGCTTTTTGCTTCCCAGGGTGGTCTCTGTCATGTGATTGGGGATTCTTGCTGCACTTACATTCCAGATGCTTCCGGGAACATCACTCAAACTGTACAACACTTGAATTAATTCCTGGCCGACATGAAAGCTGATGATGTCATTGAGCCTAAAGGATGGGACTGGTGGTCTTGGCTCACAGCCGGAGGATGGCAAGCTTGGTTAGTTAGGGTCCTAACACCATTAGTTTGTGTGTTTGTTTTGCTTATGATCTGTTCCTGCTGCATAGTCCCCATGATCAAAAAATGCATCACATCTGTCTTTGCATCCCTCTTCCTGCAACATGCTCATCAATACTTACTTGTTCCCAGAGAGGAGCAGGACTTTTGCTAACCCCTTATCTCTGATGACCTTTAAACTGAAACTTACAATCAGTTTGTAAATAAGTTACAGTTTTTTGTGTTTCATTATCATTGTCCCGAGGGAAATTTTTATTCTGAAGCAATAACATTTCTTAGGTCTGTACTTGAAAAAAGGAACCTACAGAAGCTCATTTGTTTTGACTCCTGTATTAACAAAAACAAACAAAACAAAGAGTGTTTTTATGATGTGTTTATAAGCTTATTCTTTTAACAAGCTTACATATACAATGATCTTATAAGCTTTTCTTAACAAGCTTGCCTAAAAAGGGCTTTTATTACAAGGTTAAAAGAGTCCAACAAGCTTTTCTTAACAAGCTTGCCTAAAAAGGGCTTTTATTACAAGGTTAAAAGAGTCCAACAAGCTTTTCTTAACAAGCTTAA
>au_li_ERV8
MKINEVVVNVYSAWDLLNLLKEKSYTILKVNGKVVEFLCDTGACKTVLKTPVQGLLSSENSMWVHSADGKTTRESLSKPVTIRDSETGNTVKSAVFISPKCPANLLGRDFMTKLDIAIILIKDGMRAIGTATVNMSATETDPKLYCSYNFKSNSALAATSDLTREAHTQLQNEEYSMPYLNLHVTMNVLGDTADSFIPEFVTQAPVTISTLHLYTDRRSFAAATVLLPEEGMKFFTLPTVPHISLFKPYSTAWKDVGYKLSFASTCTDFKTKDDSDWQFSATCDMWREPCNFVMEGEPGVHALHNQLSYCQKEMKKTQICLHSYGQVDLLTESSDLFHLKKLNQVIGQSNNTHLKRCRRRHPSCNSGLVKKRCHQKMSRVLLQYTSFSSAEVKKKLEIGARLKGSKQRSVNISSKCSKSSNSVKNFKSKREIFYSDRPKQHIFFSANPKLSALVCFHLRHKIHLHTFTSGFCQPHNFHTSHYSMSRKLSISSWKSDDCLCRFAGGLRIFGTMQKRFLCSAVSVHRQSQQKQTTMGQSGLLRPHTDSWENDSDQQKANHCISPPNLRQKSNWVYDSLITVGPRYIMQNPNLCNSTANLWQQKKIQTQEGLTAFSELKKALIQTTTLVLPDYTKTFVQTVDCKDGFMMSVLMQKHGDKLKPLAFYKKLDPVTQSLPPCVQAVCAAAMAVTSSADNVLFHKMELLVPHAVDVLLLQSKLNVLSPARQLAYTAILLSQPHIEIKCTILKPATLLPLPLDGTPHHCMTETEQLQLPWPDLLDTPLDAGFKWFVDGSCSKDDTGKNQCGYSVVQLPDRIIEAEQLEAKYSAQAAEIIALTKACTLAEGQTVTIFTDSQYAFSMFYFAKQWECRGMTTSTGKPVIHAALLTDLLKSIQLPKKLAVCKCPTHIKGTDEVSSGNRFADLIAKQAALGKHRTNNLLNSEEKDQTTFIDLSVLKDMQSNVPKQEQKSWLMKGAELSGNNIYHLYSKPIPPKSLFHATAIVTHGLCHVSTGGMRNIIQQHFTTFRLENYLKIFFARHVLLVSGIIHRVISGLKEEVFLNHLILSKQCTWXLLN*
Callorhinchus milii (ca_mi)
>ca_mi_ERV1_con
TGTTAGAATTTACACTTTTTGTATAATGTTAGAATCATAATAGATGTTGCGAACGGGTTAACTTTTAAGTTAAGTGTGGGGGACAACTGGACTGACAGTCATGGGATAGGACGCATCTGTTTTTCTCTGTTTTTGAAAGAATAACGGACAGGGGCAGGGGGTCACCTCTTATCAGTAAATGACAACAAGCCACAGAGGTAACGGTCCAAGGTACCGGTCGACATGGGATCTTGACTGAGCAATAAGTCGCTAGATTTCTGACAGGGCCTGCCAACCGACAGAAGGCAACCCTCAAGAATAGCAACTAATGAGCAAGTTGYTTAAACWAGAGGACCTTGGTACCATCCCGGGATACTGATAAGGAATAACCAGTCACTTAAAAGGAATGTACTAATGATCCCACACCACAAAATAACRAGCATCAGATACAGCTCTAAACTGATCAATCCTCTATCTCAGACAATTAAAGACAATGTGTATGTGTGCTGAGGCACGTACACCCCAYGAGRTGTTCACGTGAACCCAGCATGATTTTGGCCAGGTGACCTAATGTCCGCACCATGATTGGANGACACAAGCTTAAGACACMGTGCCAGACCAAGATCGGCGCGCCCAGGACAGTACCTACCGTGGATGGAAGACTGAGAGCTAGAAGACAGAAGTAGACGACCACGAGGAGGAATTACGCGGTAGTATTGTTCTGTTAGTRAATTGATTGATTGTGCTTACTTGCCCACGCCCATCGGGAACTTGGACGGATCCTGGAGTTTAATAAACACCACTCTGGTTGCAAACAGTGGTTGTGTTTGATTGGAACTCGAAAAGAAGATTTTATTTTCTAACAATTTGGCGTAGTCGGCAGGATCGTTCAGGAAAGTGGGACGGAGTAAGTACAATCAAGCCTTGACGAAGGTTTATGTTAAGTTTTTAGTTATTTACTTATAAATGTTTAGTTTTTAGTTATTCCCCTATAGGTGTTGTTAGTCCAAACTGAGGGAAGGAAATNCCYTATTACCTCCGGGTAAGRAGAGGGACCRGGACYGATAGTAATTGAATGTNNNTTAAGTATCNAAACGAGGGAAGGAAATCCCTATTACCTCGGGTAAGGAGAGGGACCGGACGAAGTAATTGAATGTGATTTCAATTGTGACTGTGGTCGCTGGAAATAACCTGTTGGTTTTGACTGAGCTGTGAAATTCGAAAGAAAGCTCATTAAGAGAGTTNGTACCGTGAGTCGCGGGGTAAATTTCAACTGTTCGGACAGCCAGTGCAAGCCGAGGAAAACCCTCTATTACCTTGGGTAAGGAGAGGGACCAGGACCGATAGTAATTGGCACTATGGCCCCGGGAAATAATTCTGGTTGTGACTGGGCTGTGAACTTTGAAAGGAAGCTCATTAAAACGGTTCAGAAGTTGAAGTTGGGGGCRAAYGATGAGAATATTCCGCAGCCAAGTGGCGCTACAGGGTATAAGCCTTTAGTAGGAGAAATCGAGGAGTTAGGCACTCAGCGGAGGTTGAGTGATAGCRAGAAGRAAGTTTTGTTGAAATACTGGGCTGTCGTGAGTTGCCAACACCTAGAAGAAGAAAGACGCATATGGCAGGAGGAGAAAAAAYGTGAACAGGAGAGATTAGAGGAGGAGCTAGGAAAAGTGAGAGAACAGGCTGCTAAGCATGAGGCRGATYTTCATGCCCAGCAGGAGCATGAGAGGGAAAGATTTCAGAAGGATCTGGAAGAAGCGAGAGAGCAGGCAGCAAAGTACAAGGCGGACTTCTACGCTCAGCAAGAGCGCGGGGAGTTAGAGCGAAGGGACTTAGAACGTGCGAATAAAGACATGACTGAGAGATATACGACCCTGCAGGGAATTTATAACCATCAAGGCGCTGTTTTAAATCTAACGGCTGTTAAATCTCGAGAGGTCGAGGAGCTTAAGGARGAACGGTTGCGAGATAAGGAAATGATTGCCGGGTTGAGACAGGAAAATGATGATTTGAGGGGAGCCCTGCGCTGCCAAGAAATAGGTAGGCAGGAGCGAGCGGAGTTAGAAGAGTTAAGGAAAGGAAAAGAGGGAGAGAAGGAAGGTAACGAACGGAGACAAGCGTTAGTAGCGGCGGTATGTGACATTAAGCCTGTGATAAATGGGGTTTGTCAGGATGCCGACGATAATAATGTAGATTGGGGAGAGTTGGATGAAGAGGCAGTGCAGTACAATGAGGATGAAGGGTCAGGGCCACCCCTAGTAAAGGGTCGTGTTTGTCCGGTCAGCACTTCACGGCGTACCAATGCGAATGGGWGTGCTGGGGGCCGGGACGAAATTGTCACCTCCCTGAGCCCGGGAGATGTGGTAGCGTATTGTTCTCAGCTGGGGCCCAAATTAACTCAAGGAACCCCATGGCAACCCTGGATAAKGAAATGGGATACTTGGAAAGAGGATAACGCTGACTTAACTCCCGCCGACTATGCTAGGACACTTAAGGCAATGTTAAGCTCGGATCTCCGAGGGGCTTTAGACCCTCGTACGATCCCAGGCGGAGTCGTTACCCCGGCCAATTTACAGGATTTCGAGGCAGAGGTGAGGCGAGCGCTGGCTGCCCACTCCAACCCCCTTGAAGATTTGACCTCATGTAAGCAGGGGRCAAATGAAAGTCCCCTGGCTTTCCATCTCAGACTGTGGCAGCTATATTCGGCTAATCAGGAGAATGCCATGAATCGGCAACAATGCGAGAATTCTGTTAATTATAAAAAATGCTGGTTAGGGAAATTGAATAAGAATACCTCTGCTGCTATGGGGTTAGGCATAGATCCCGCCTCCCTTTTTGATCAACTGATGGGAGCAGCCACTAGGTGTCACGGGGCTATTCAGAAAACTATTAAGAGTGAAAAGACAGAATCTGTGTGGCAGGTGGAGGGGCGAGAGCCGTGGAGACCACTGAATAATGGTCCGAGCCGAGGGCAGCCCCGAAGTCAGGGACCCCGTGATAGATCAAGGGATACRTGCTATACCTGTGGTAAACGGGGCCATTGGGCTCCGGACTGTCCAACAGGGCGCAGACCCCGCGCACAGAGAGAGCAGAGCTTTTATGCTGACCCCAGACCTGATCAAGAGCAGCAAAACTATGAGCAATGGGAGAGGAACCTGGAGCRAAAGTTAACCCAAGRAATCTTGACTCAGCTAGGCCATAATCAGGGACGTGGAGGTGGCTCTGTCTCGGCTATAGTCGAGGGGAACCGACCATGCCCTCAGTGACGTGTTTCGGTCCCACACCCTGATGGCAGCCAAGTGAGCAATCGGTTGTGTGTCCCCTTTAAGAAATACGAGGGACCGAGGCCGTTTATATCCATGAAGGTGTGCGGGACCGTCCATGCTATTTTGGTAGATTCAGGCTCTACAGCCACCCTGCTTAATTTCGACAACCAACCCCTTCCTCCCCTCACAGGTGAATGTTTGGAATTTTCTGGTGTGTCTGGTAGCCCTATGTATGGTCAAGTGTTGCGTCCTTTGCCTGTACAATTGACTTGTAAAGCAACGATTGTTTTAAAACAGCCAATTGCTGTAAATTTAACCACTGAACCTGGTATCCTCGGTAGCGATGAACTAACCTCGCGTAACGCTCTGCTTGACTATACTAATCATTGTTTATGGTTAGATCAACATCCTGGTCAGGGTCGGTTTTGTGARATATTAGATCGGCATGCTGTGTGCGCTATTAAAAAGCCCACCCCATACCCTCCAGTTCAGTCAAGTCACCCCTGGATTGGTCCATTATTATCCCAGTTTCCAGGTCTCCKAGCCACTCACAAACACGACTGTGGGAGGATGGCAGTAACTGAAGAGGTTAATGGTCCCACCCACCAGCCCTGTAAACAATACCCTTTGCCTAAAGAGAGTTTACCTTATGTCCAGGCCACAATTGAGAGTTTAAAGGAACAAGGTGTGATTCGTGAAGGGATATTTACTACTAACTCCCCTATATGGCCCGTTAGGAAACCTGATGGTTCCTGGCGGTTAACCATTGATTATCGGCAGCTTAATAAAATTACACCTGCTTGTGCCCCAGTTGTAAGTGACATGAGCCAGCTTCTGAAGGACATCCCGTCTACTGCTAAATGGTTCTCGACCCTGGATATTTCAAACGGATTCTGGAGCATTCCTCTAAAACCAGAGGACCAGCATAAGTTTGCGTTTACGTTCAATGGTCAACAGTACACTTGGACAGTTCTACCTCAAGGCTTCCATAACTCTCCGACCATATTTCACAAACGTATGGTTCAGGCACTGCGTAATGTTGTTCCCCCTGATGGTACGAGTATTCTCCAGTATGTTGACGATATTTTGCTAACTTCTGATACTCAGGAAACTCATCGGACTCTCCTAGAACGGGTATTGAAAGCGCTTCTTCAAGCTGGATTGAAACTTAACCCCATGAAGGTACGGTTGTGTGTTCCAGCTGTCTCTTTTCTAGGTGTACAACTGGATGCAGAGGGACTTCGACCCGATGCTCATAAGGTCGACATCATTCAGCGCCTCCCACTGCCTGTGACCAAGACTGCACTTCGTTCCTTCCTTGGACTGGTGGGGTACCAAAGGCAATTTCTCCCACAATTTGCTGAACTGGCCAAGCCGCTGTACAACCTTGTTAAAGGCGATATCCCTGATGATCTCCGTGAACACTGGACAGATGAACATACGGAAGCCGTATCTCAACTTAAACAAGCAGTGATGCAGGCTGCTGCTTTGGTGCACCCCCAGCCTGATCAGCCTTTTCACTTAGAGGTTGCCGGAGGTCCTACTGCATTAGCAGCCGTTTTGACTCAGCAGTTTGAAGGTCGGTACCTCCCGATTGCATACATATCTCGCATTCTCACTGGTGTGGAGCAACAGTTTGATCCGTGTGAACGTCACCTTTTAGCCGTGTGTTGGGCAGTCACCTCCTTTCAATACATCACTGGACTCCAGAAGATTATTCTTCACTCTCCGCACACCCCCGTTCGTCTCCTGCAACGACCGGGCAATACGCTCGTCTCCTCGCAAAGACTCACTAAATGGGCTCTCACTCTGGCTGCTGCTGATTTATCGGTTGTTACTGGTCCGACTACCCTCATTCCCCAGATGATGTTGTATGACGGTGACCCGCATACATGCCCTCTTCCGTGCTTGAACTTCAGTGATACTGGGATCCTTAAGTCCCCGCTGGAGGCTTCCCCGGTGCAGTCTGTCGCCAATGTGTACATTGATGGCTCCTCCTTCCATGTTGATGGCAAGGCATTCACTGTTTTTTCCGTTATCCTCCCTGATCGTGACATTGGTTTCCGCTGCATACCACATTCTGCTCAATATGCTGAGTTGGCCGCACTCGTTGAAGCGGTRCGCCAGACTGCCAAAGTGGCTACCAACATATGGTCCGACAGCGCTTATGTTGTAAATACTGTGTTACTATTACCTTTGTACTCTTCCCGAAATTTTTGTACCTCTGCAGGAACGACGTTGGTTCACGCATCACTTCTGAGATGTCTGGCTGATGAGATATCCTGTCGCACCCATCCGATGTATGTTGGTAAGGTGGCAGGTCATCAAAAGACTGGACCACACTCACACGGGAACAATCGTGCTGATGTCGTTGCTCRCCAGTCCGCTCTTGATGGAGAAGCATGGATTTCTTCCCCTCTTCCGTCYGACTCAGTGATGAGTATCTCAACTTCGCCCTCTTTGACTGATTTGATTAAACTCCAGAATTCATACCCGCCTTACATCGAAGCCGTGCAGTGGCACCAGGAGCAACTTGCTGGACTTGATATCCATCCCGAGCCACAATATGATTGGCTAGTGCACACCCATTTGTATGTTCCTCTGGACTCTCTGGCCTCCCCTGTTCTCATGTATTCTAAGCACGATATCTCCACTGTGTGTATTCCCCCAGATTGTGCTGATGCGATGTTTCAGTTATACCACTCACATCCTACTGGTGGTCACTTTGGTCCCTCAAAAACCATCACTAAGTTGTTGCGCTCTGTCTGGTGGCCTGGTTTGTCTCATGACGTTCGGGAACGATGTAAGACGTGCCTTGTGTGCCTCCAGCACAATCCCCCTCGATCTACTAATCGAGCGTTATTGCAGAGTGCACCCTCTCCCTCGGGTCCTTGGACCAATATTCAGATTGATTTTATTGGGCCATTGTCCACAGCTGCCGGTGGTTACAAATACTGTTTAGTTATTATTGATAAGTTTACAAAATGGATTGAAGCTTTCCCGACTAAAAATAACACAGCGCTCACTGCTGCACGCATTTTATTGCGTGAGGTGATCTGCAGGTGGGGAATCCCTGGTATATTGGATAGTGATCAGGGATCACATTTCACGGGCGAAGTTTTTACCAAATTGATGGAATTGCTGGAAATTGATCACAAATTGCATGTGTCATACCATCCTCAATCCTCAGGGGTAGTAGAAAGAAGTAACCGCACATTAAAGGTTTTGTTGTCAAAATTTTGTGCAGATCACCCCACGCAATGGATGAAGGGATTGCCACTGTGTCTAATGGCAATTCGCTCCACCCCACATGCTACTACTGGCATTTCACCCTATCAAGCGATGACAGGTCGTTTAATGAGGCTACCAGGTTGTACAGTAGTGATGACTAAACAAGCCCTCGAACAATTAGAGGGTAATGTTAAATTGCAGGGAACTGCGGAGGAGACATGGCTGAAAGAGATGCTAAAGATCATACAGGAAACCAACAGGTTTGTGGCTACAAACACTGGTAAGGCGAAACAAAGTATGAAGCAACAATTTGACACTACCGTTAACCATGTGGAGTATGAAATTGGAGATGAAGTCATGGTCCGCGTGTATGGGAAAAAGGAATCTCCTTTTGCCCCGCGATGGAAAGGGCCTTTTGAAATTTTGGAAAAGGCAAGCCCGGCAGTATATTTAATTGCCACGCCTTTGTCTTCTAAATTGACTAAATGGTACCATGTGAATCAACTCAAAACTGTAAAGAAGGGAAAAGGATAAACTGATGACTGAATATATGCTACATTTGTATTTTGCAGGCACCAACCGAGTGATTACCGGATCTTCTGTATCAATATGGATCTGGATGGAATTACTGGAGGCCTGGTGCTTGGCGTTGTAATACTACTAATCCAGAACTCCCATGTTTACTCCCATGATAACCCCTTTGATGGAAACCCCCATAATACTTTCTTATTAACAGCTTATAGATATGCACAAAATAACCAGGTGTCTAGTTGTTATGTRTGCGCTAATATGCCAACATCTGTTAAACATGGAATACCNGTAAGGGCCATTCCTGGCAATGTTAGCTTAACTGCATTTTGGTATTTCAACCAAAATCAGACGAATGTTAACCACGCCGCTGCATGCGACTGGTCAATTCCTATTGGGGACGATCGAAGACGRTGGGAATCRGCAGGGTATARTTTCAAGGAATACCGTGGGTATTACCAACCACCATATGATGTTACCCTCTCACCCCCGACATTAAGTGTTCCCAACTCCCCTTCAGGTGAGATCTGCATCTCCCGCAATATAACTGGGGGATTTCCTGTAGGAGAGAGCAAATGTGCCCAGACATTTGTGATAGGTAACGATACGTGTTCCCACCCACGGCATTGGCCATATACCATCCTCAGTTTCAAAAAYCTCACCACAGGTACTTCCTTTARCCAAGTTTGGATTCCCCTGAGGTTGGGACCCAACATTACTGCKTATAACAACACTTATTTTGTATGCGGAAACAAGGCCTATCCATGGCTGCCGCTTAATTGGACAGGGAAATGCTATCTYGCTTATGTTGTCCCAGGTCTAAGACAYGCCTATAAGTTAYTAAATGACCACCATATTAACAAAAGATCCATCACTAAGGCCGAACSWTTCTTTGCTATTGCTTTTCCCATGTATRGAACTTCTAAGYTTTCCCAAGARAGCATTAGTATGGCTAAAATCCTTGAGCAGGTGGCAAATGATACMGCAGAAGCTGTTGACTCTTTGANCGCTGAAGTAGTTGCTATTCGGACAGTGGCNTTGCAAAATCGCATGGCATTAGATTTCGTRTTGGCYAAAGAAGGAGGTGCATGCGCCRTAATTGGGTCTGAGTGTTGTACATATATTCCGGATAACTCCGAGAATATAAGTAGCTTGACTGATCATATCCGGAAAGAGATGGATAAATTGAAGCAGACCCCACCTTCATCTCTTTGGGCATGGACCACTGCTTGGTTGGGTTCTATTGGAAGTTCACTGTTACATGGGCTAATTATTATTGTTGTGATCTTGCTTTGCGTTTATTGCGCTGTTACGGGTGTGAAGTTTATTTTTCTTAAAGTTATGTCTAGTGTGGTTTCCTCTGAGGTACCCTTTGTAGGGAATGATGGAAAGGCTGGCAAAGTTGCTGCCATCCACCCTGTTGCCTGGAAGTACCACCCTCCCTCCCAGGTTGTGTGAYYTTKTAYWMTTTYTMTGMYTTTRTATTATCTGTCTTTTGTACTATCAGGTTGTGTAACCTTATATTATTTTCCTGATTTTATAYTATATTCTTTTTGTAGTTTTGTGATACCTCATGTTCATTCGGTATCAAGGTGGGGACTGTTAGAATTTACACTTTTTGTATAATGTTAGAATCATAATAGATGTTGCGAACGGGTTAACTTTTAAGTTAAGTGTGGTGGGGGCAACTGGACTGAAAGTCATGGGATAGGACTCATCTGTTTTTCTCTGTTTTTGAAAGAATAACGGACAGGGTCAGGGGGTCACCTCTTATCAGTAAATGACAACAAGCCACAGAGGTAACGGTCCAAGGTACCGGTCGACACGGGATCTTGACTGAGCAATAAGTCGCTAGATTTCTGACAGGGCCGGCCAAGCGACAGAAGGCAACCCTCAAGAATAGCAACTAATGAGCAAGTTGTTTAAACAAGAGGACCTTGGTACCATCCCGTGATACTGATAAAGAATAACCAGTCACTTAAAAGGAATGTACTAATGATCCCACACCACAAAATAATGAGCACCAGATACAGCCCTAAACTGATCAATCCTCTATCTTAGACAATTAAAGACAATGTGTATGTGGGCTGAGGCACGTACACCCCATGAGGTATTCACGTGAACCCAGCATGATTTTGGCCAGGTGACCTAATGTCCGCATCATGATTAAGACACAGTGCCAGACCAAGATCGACGCGCGCCCAGGACAGCACCTACCGTGGATGGAAGACTGAGAGCTAGAAGACAGAAGTAGATGACCACAAGGAGGAATTACGCGGTAGTATTGTTCTGTTAGTAAATTGATTGATTGTGCTTACTTGCCCACGCCCATCGGGAACTTGGACGGATCCTGGAGTTTAATAAACACTACTCTGGTTGCAAACAGTGGTTGTGTTTGATTGGAACTCGAAAAGGAGATTTTATCTTCTAACA
>ca_mi_ERV1
MCVPFKKYEGPRPFISMKVCGTVHAILVDSGSTATLLNFDNQPLPPLTGECLEFSGVSGSPMYGQVLRPLPVQLTCKATIVLKQPIAVNLTTEPGILGSDELTSRNALLDYTNHCLWLDQHPGQGRFCEILDRHAVCAIKKPTPYPPVQSSHPWIGPLLSQFPGLXATHKHDCGRMAVTEEVNGPTHQPCKQYPLPKESLPYVQATIESLKEQGVIREGIFTTNSPIWPVRKPDGSWRLTIDYRQLNKITPACAPVVSDMSQLLKDIPSTAKWFSTLDISNGFWSIPLKPEDQHKFAFTFNGQQYTWTVLPQGFHNSPTIFHKRMVQALRNVVPPDGTSILQYVDDILLTSDTQETHRTLLERVLKALLQAGLKLNPMKVRLCVPAVSFLGVQLDAEGLRPDAHKVDIIQRLPLPVTKTALRSFLGLVGYQRQFLPQFAELAKPLYNLVKGDIPDDLREHWTDEHTEAVSQLKQAVMQAAALVHPQPDQPFHLEVAGGPTALAAVLTQQFEGRYLPIAYISRILTGVEQQFDPCERHLLAVCWAVTSFQYITGLQKIILHSPHTPVRLLQRPGNTLVSSQRLTKWALTLAAADLSVVTGPTTLIPQMMLYDGDPHTCPLPCLNFSDTGILKSPLEASPVQSVANVYIDGSSFHVDGKAFTVFSVILPDRDIGFRCIPHSAQYAELAALVEAVRQTAKVATNIWSDSAYVVNTVLLLPLYSSRNFCTSAGTTLVHASLLRCLADEISCRTHPMYVGKVAGHQKTGPHSHGNNRADVVAXQSALDGEAWISSPLPSDSVMSISTSPSLTDLIKLQNSYPPYIEAVQWHQEQLAGLDIHPEPQYDWLVHTHLYVPLDSLASPVLMYSKHDISTVCIPPDCADAMFQLYHSHPTGGHFGPSKTITKLLRSVWWPGLSHDVRERCKTCLVCLQHNPPRSTNRALLQSAPSPSGPWTNIQIDFIGPLSTAAGGYKYCLVIIDKFTKWIEAFPTKNNTALTAARILLREVICRWGIPGILDSDQGSHFTGEVFTKLMELLEIDHKLHVSYHPQSSGVVERSNRTLKVLLSKFCADHPTQWMKGLPLCLMAIRSTPHATTGISPYQAMTGRLMRLPGCTVVMTKQALEQLEGNVKLQGTAEETWLKEMLKIIQETNRFVATNTGKAKQSMKQQFDTTVNHVEYEIGDEVMVRVYGKKESPFAPRWKGPFEILEKASPAVYLIATPLSSKLTKWYHVNQLKTVKKGKG*
>ca_mi_ERV2_con
TGCGAGGAGATGCTGGATTTCCTTGAATCCAAAATCAAGGGAATCCGCTCCGCGGTCACTCCCCCTCCAACTTCCACCCACCCCCCACCCCTTCCCTCCCACACTCCGACTCGTACCCATCCTCCCCCACACACCTTCGAACCCGTTTCCCCAGCCTCTGTCACCAAACTCATTCTGTCCCTGAAACCCACCACCTGCTCCCTTGACCCCATCCCCACTCCACATCTCTCAGCTCCACCTCCTTGCCCCACTTCTCACAGATATCATCAACCTGTCCCTCTCCTCTGGCTCTGTTCCTATTCCCCTAAAAACTCCCATCATCACTCCCACYTTGNAAAAACCCTCCCTTNATGMGTCGCAGCTATCAAGCTACCGGCCCATCTCCAAYCTCYCCTTCCTGTCCAAGGTCCTTGAAAGAGTTGTCGCCTCCCAGCTGCGCTCTTTCCTCTCCACCCATKCATTCTTCGAAMCCCTTCAGTCRGGTTTCCGWGYTGCCCATAGCACAGAAACCGCSCTGGTCAARGTCACCAATGACATCTTGACCATCTGCAACCAGGGCTCCCTCTGCCTCCTCGWCCTATCGGCAGCATTCGATACGGTCGACCACGCTATCCTCCTCCACCGCTTGTCCTCCCACCTCAACCTTCAAGGCCCTGTCCTTGAGTGGTTTAGGTCGTACCTCTCCCACCGTCTTCATTTTGTYTCCACAAACGRCTTTTCCTCCAGCCCCCGCACTGTCTCGTGCGGTGTCCCTCAGGGCTCTGTCCTCGGTCCCCTCCTCTTCACCCTCTATATGCTCCCCCTCGGTGACATCATCCGCAGACATGGGGTTAACTTCCACATGTATGTGGATGACACCCAACTCTACCTTTCCTCCTCTACYCTCAACTCCACGACCACCGATGTCCTGACAGYTGCCTGTCCRACATCGAGTCCTGGACGAGAGACAACTTTCTYCAGCTCAACGTGCATAAAACTGAGGCCCTCCTTGGCTCACGTCAGCGCCTCCGCACCTCAGGCGCTGACASCATCAGCATCCAAGGCTGCACTCTCCACCTCTCARAGCCAGTCAGGAACCTCGGCGTTCTGTTCGACCCTGAGCTGTCCTTTCTTCCTCAYATCYGCGCCACAACTGGCACCGCCTTCCATCACCTCCGAAACATCGCCAGACTACGGCACTACCTCACCCCTCACGCTGCTGAAACTSTGGWCYACGCCTTTATYACCTCAAGGCTGGACTATGGGAACTCTCTCCTCGTCGGCCTTCCCGGCACCTCCCTCCACAAGACTACTATACCAGCTGATACRAAATTTTATTCAGTCGATTTATGTTCAGCATTTTTCTCAATCCCTATACATGTTGAATCTCAATATTTGTTTGCATTTACKTATAAAGGAGAACAGTACACTTGGACAAGAWTACCTCAAGGATATTGTGAGAGTCCCACAATTTTCTCACAATGTTAAGAAGACTTGTCTAATGTTAAATCAGGTGGGTCAASTTTAMTACAATATGTGGATGATTTACCATCACCCACARAAGAAGRATGTGAAATTGATACTAAAATCTTATAAGCCCTTGCAGAAAAAGGACNAAAGTCGCAAAGGAAAAACTCCAATTGGTAAGTCTGACNNTAACTTATTTGGGACACCAATTGTGYGAAGCTRCAAGAGCACTGAAAAGAATACAAGRGATTTGTTTWCCTAWGCCTACWATCAGRCAAATGAARCAYTTTTTGGGAATGGCYTATTGACAGTGGATTTCAGAATATGCTAYATTATCCAGACCACTATTGGAYATATCGCCAGAATCACCAGAGCCTTTGCAGTGGACAGAAACAGCAAAYAAAGCTTTTTTAAAATTGGCACTACAGAGTGCGCCAGCACTAGGGTTACCAACCTAGAAACTTTTCCAAGATCATTGTGGAAAACAGCGACCTATTGCTTACATTTCGACACNNTTGACCCAGTAGCTMGTRCTTTACCGRGATRCCTTAAAGCTGTTGCYGCAACATATTATGCTGTTATACAAGCAGAAATATTCACTTTAAATCACCCAATGGARGTRCATGTTCCACATGCRGTGGAAGCTTGTTTATTAAAWCATGCAACTCAACATTTAACCAGTGCTAGRTCTAGCAAATAYGAAGTTGNYTTACTGTCAAATTTTAACCTGACAATTAAGCGRTGCAATACGTTAAATCCAGCCACATTATTACCAATTGAAACAGAAGGAGAACCACATAACYGTGWACAAGTTATTTATCTAGAAACAAAACCAAGACCTGACTTACAGGATTCCCCACTGACTAATGCAGACAATGAGTGGTATGTGGATGGATCAGCTTGTTACAACCCAAATGGAAAGTTATGCTCATCCTATGCTATATGTACACASTTTGAGATCGTAGGAAGTAATAAGTTACCAACTAATACATCTGCGCAARTAGCASAAATATTTGCATTRACAAGAGCGTGTGTTTTATCAGAAGGGAAAACMTKAAATGTTTATACMGACTCTAGATACGCTTTTGSAGTATGTCATGATTTTGGCAGATTATGGGAAGAAAGAGGATWCCTCACCTCTACYGGATCGCCTATTAAAAATGGGAAGCATATTTTTAATTTACTAAAAGCTATTCTTTTRCCATCAAGATTAGYAGTASTGAAGTGTAATGGATATCGATTGTCTTTCAAWTGGACTAAAAGTATGGACTTTACAGTATCAAGCCTCTACCGAAATGTCTTGGAAAAAGGACAATTGTTATATTCAMGGAATWTGGGTGAGTGGAAGGWMTGTACTTCCCAAAATACTATATCCATGGATTGTTCATTTGGTCCATCAGTTTACACAAGGAASAGTGTCGATGTTKTGGATAACAACCTGGTATGCTGTAGGACTAACACCWTATTTAAATCAAGTCGTYACYAATTGTGTTATTTGCCAGAAGAACAACCCAGGGGTGCTGTAGCCATGGCGGCTCATCCTCCACCTCGGGGTCCATTTCAACATTTACAGATGGATTTTATTCAGTTACCCAAAGAAATGGGACTTGAATATATTCTCGTAGTTGTTGATATGTTCTCTAAATGGATTGAAGCTTTGCCTTGCAGGCACAATGATGCTACCACTGTGGCCATATACTTGATTAAAGAAATCATTCCGAGGTTTGGAGTACCTTTCCGATTGTCAAGTGATAATGGTCCATACATTATTGGGCGAGTGGTAAAGGAAGTCTGCAAGGTATTGAAAATTGATCAGTGGTTTCACTGCTCCTATCATCCGCAATCAGCAGGAGTCGTGGAAAGAGCAAACGGCACTTTGAAATTAAAATTAGCAAAATTAACTACTGACACAGGTCTTAAATGGCCACAAGTATTACCTATTGCTCTCATGCAAATGCGGGCACATACCTCTCGAACTCTCAAATTATCTCCACATGAAATAGTTTTCGGCCGCAGTATGCCAATGATGTTCGATATACCACAAAAGGTTGATTATGATGTTCATCATATGGAAGATGCTATCCTTGCGTATTGTATTGAACTCACTAAATATTTATGCAGTTTCTCTAAACAGATACAAGCGCTCCAACAACTGGCCTCAACTGAAGCTTGTCACTCTTATGCCAGGAGATTTTGTATATGTGAAGGTTGTTCAAACGTAAATGGGACTTTCTCCCCGTTGGAAAGAACCTCAAATATTAATAACAACCTTTACTGCAGTCTAAGTACAAGAAAAATCAACATGGTACATGCCTCACACTGCAAAAAGGTACCGGTGCAGGATGTAGACATGCCGAAACTGAAGGACAAGGAAGAAACAGACTCAGACAGCGAGCAGAGTGACGTGAGCCAAGAGTCAGGTCGCAGCCGCAGTTCATCCTCTGTATCCTTCAATTGCTGTCATGGTCGCATACTTGGTGTTTATTGTGTATTGTTTTATTTTCTTTCATTAGATCTCTCGGTGTTGGGTTCAGTACTTACTCAAACACTGCTAATTGTATTGATTACCTCATGTTATAGCATTTCTACACCAGTTAACAACTGTCGTTATGTGCAATTTAACATGTTATTCCCTTTATCTAACAATTGTAATAGATCTATTACTTGTATACTAGTATATTCTTTTAAATTTTGTTATTGTCATGCTATATTTAACTGTACTACTCAATCCCTTTGTCGTCCAAACAGAACTGGTGCTGATGAATTTATTATACACAATAATAATGGTTCTCATGAAAGTGGCGACTCCAGCAGCGATGGGTTTCCTAGTGGTTATACCTCTGCAGTTAATAATTCGAAACTTATCAATATGCAAATCACAGATGCCAATTTGTTCCCAATCAAATTTATCTTTCACTCTCCCAGTCTACCCGATTCATCTCCTCCTAAGCCCTTCAAAATTCACAATACGTTTATTCAAATGGTTTCAGCGTTTGTGGATCATAAAAATAACTCACATCACTATGTTTGTGGAATGTCTCCTCAGTCAGGACACATGGGATTCCCTATGATGACTATACCTTTGACGCATTGTGAGCTTTGTGGTATGATAAAACTGTTGGGAATTGATGAAAATGGGACTCAATGTTCTCTGATTAAATTGCAGCCAATACATATAACGTGTAACAATAAACCTTTTGTACATGGTGGATGTAATCGTGACTGCGGTAGACCACCGGCTGTCGGCAAAGCCACTGTTGTCCTTGGGTTGTATAACTTATGTATAAGTAGCTCCAGTGATTCAGTTTTTCTCGGAAAATTGAATGCCAAGTTATGCAAGAAAGTTATGACTATGACTATGCACACAGTACTGAAAATTCACATTTCTCTGCCCATCCCCTGAATTGTAAAACAAATTTGCAACAAGCTGTACAACACATGGTGTCATATTCGACTTCCCAGAAGTACTATTCCCTCAGCACAACAAAGTTTTAAATGGATCTGTAATGATACAATTTACAATTACTTACCTGCTGACTTTCAGGGACTCTGTGCTTTAGGGCATTATTTACCGATGATCCGATTGGCTAAACAAATGCCTACTGAGATGGGCCTCCGAACGCGCCGATCAATTGATCCATTCTTTACCCATCATCAGTCTACATGGACTCGGTTCTTCGGTGCACTATTACCCAATTACGGAATGATGTGTGCCTCAGATCAGATTGAGGAATTGGCTGCTGATGTTTCGAAACTTGCTAATGCCACATTTGCAGCACTAGCATTGATTAATAAGGAAATGAAAGAAATTAGGGCTATGACATTACAAAATTGTATGGCTTTAGATTTTGTGCTTGCATCTACGGGAGGAGTGTGTAAGTTAATCAGACCAGAATGTTGTATGACAATTGATGATTTTTCGGGGCAAATTTCTAATTATACTGACTAAATTAATGAAACAGGGAAAGACGCTGCAGGAATCATTAATAACGATCAAGGCTGGGGTTTGTTTGGTTGGTTTACGGGTCTATTTGACGGATTAGGTGGATGGATTAAGACCGGAGTAATGTATTCACTCGAAATAATTATAATCATTGTTGTTTTGTATGTACTTATTAAAATACTTAGAACCTGTTGTCAACAATGTACCAAGAACACTGCAAAGAAGCTTACGTTTTTAGAGCCAGGAAGAAGTGAGATAAGACAAGGAATTGAGTTATCCTAAGTAAGGATAAAAGGGAGGAGTGTGGGAATATAGATCGTACAAACTGCTAAATTGTGCTGACCCATATAATTAAACATATATATTACATTAAGAAAGGGACAAAAATCAYGTGAAGTACAGAGTGTCTNAGACTATGATAAGATTMGAGTTGTTTTAAGCAACAGTGTAGATRATTAKAGCAGAACCAGTGTCCTTGTACTGTCTGYAAANNYATAATCAAGCTTGTGATGATTGAATNNNNNNNNNNNNGTTGCTTGTCAATCAACAGYARGAATTGKTTGAGACACAAGTTAAGCAYRARGTRATCACRAATAATYRTGTATRTAAACYAATGGGACTGCCCCATTGGTAGAGGGAGAGTACCGACTCTTCTGAGAGACGTGCKATTGTATTGCCTCTCACTTTCCCTCTCCTTGCTGCAAGTATTAAATAAACAATAWTTYTGAGCWAACTCTGTTTGTGAGTGTTCATTTAATCCTAGCTAYAGCRACTACATCCTGGGTTCAACACCTCCCTCCCCCCTCCTGTCTCCCMCCAAACCCTCCCCCTTCTGCATCTCTCCCGCTCTGTCCTCCTCTCTCTCCGTCCCTCTCGCCTTCTATCCCCACTTGACCCTCCCWCAACCTCCCTCTGTTCCAGCCTGGGAATCCTCCGCCGGGCTCACCGTGGCACTCGGCGTTGGCTGTCCAGCAGCAGCCACACCGACTGCCCCATTCCCCACCACACTCGCCAGCCACCCCGGACACAGACCCGGGGAGCCAACCTCTCCTCCCTYATCCCCATTNCCCCCACCCCTGCCTCACAACCTGGACCCCCCTCCCYCCCCACACACCCTTCTGTCAACCGCTCCCTCCACATCGGACTACAAAACGTCCGCTCCCTCTGTAACAAGGCCCTGGTCATCAACGATCTCATCCTTGATGAGAGCGTTGACATCATGGCCTTAACGGAAACCTGGCTCACCCCAGGCGACACCTTCCCCCTCACGGAGGCCACACCACCCGGCTACACCTCCCACCACATCCCNCGCCCCAACCGCCGTGGCGGTGGTGTAGCCCTTATCTCAAGGACACCACTTGCCCTATCCCCCTACTCCTCTGGCTCTTTCCCCTCTTTTGAGCACCTCACCCTCTCCCACCCCTCCTTCCTCTCACTCAAAATCCTCCTCCTCTACCGGNCCCCTAAAACCTCTCCCACCTTYATCTCYGATATTTCDACACTTCTTACATCTCTCTGCCTCTGCTCTGATCGCCTCATCATCCTGGGCGACTTCAACCTGCACTTCACCCCCTCCTGCTCCATCTCCTCGGACTTCTCYTCCCTCAACCTGTGGAAAGCGAATGCAGCGTTCTAGTAAATCGTGCACGTTAGCAATTAAGCAGGCCTTATGCATGCAAGGCCAAAAGGGGCAAGAAAGGTTAAATAGGTTATTGCAATGCTTGCAACAAGTATTTTGAATTTGTCCAGACTCAGTTTTGAGCTTTGCCCAGTAATTTTTAGCTTTGCCCAGTAGCAACCGGTTTTCGATGACAGAATGTCTGGTACCAGTACACATTCTGATATCGTTTAGCAACATCGTGACTATCGAATGACTCATGGCACAATGGGATTTGTATAAAGGTGAGGTGCTTTCTCCCATTGAGTGTGCAGTGTTGGGAGCAACACGAGAGTACGGTTGTTGCTACTTCGCTGCACCTCATATATATATATATGAAATAAAGCTTGTTAAGTGTTGAGCTTCTGGTCTTCCGAGAGCAATCGCACATCACAACTGGGTTCGACAAACCTCTCCCTCCACATCAACTCCGCCACTCACAGTCACGGCMACCCACTCGATTTGGTGATCACCCGGNGCCTCAGTGTCTCGGATGTCACCATTACCGACAAGGCCGTCTCCGATCACCACTTCATCTCCTTCACCACCTCCACCCACCTCCCCACCTCCACCAGACCCACCACCATCTTCTACCGCCCCTGGAAGAAGTTACCCCCACAATCCCTAACCGCTGCCTTGGAGTCCTCTGAACTCCTCTCCCTCTGGCCTTCAACCCTCACTGACCCCTCTTCTGCTCTCACCCTCCTCCACAACACCCTCTCCTCCACACTTGACACTCTTGCCCCCATCACCTCCCGTACTGTCTCCTACTCTCGCTCCTCCCCCTGGTTCACCACCCACCTCCGCTCACTGAAGAGCCAGGTGCGGGCCGCTGAACGCACCTGCCTCAAATCTGGCCTAACGGTCCACCGACAAATCTGGCTGGACCTCCTCAAAATCTACCGCTCCACTCTAGCCTCGGCCAARTCGTCCTTCTACTCCAGGATAATCCTGGAGGCGAAGAACAACCCCAGGCTTCTGTTCTCTACCACATCCCGACTCCTCCGTNNNNNNCCACCCCGCGCAGRTCATCTCCTCCAACCTTCACTGCGAGGAGATGCTGGATTTCCTTGAATCCAAAATCAAGRGAATCCGCTCCGCGGTCACNASYCCTCMAACTTCCACCCNNNNNACCCCTTCCCTCCCACACTCCGACTCCTACCCATCCTCCCCTACACAYYTTCGTACCCGTTTCCCCACCCTCTGTCACCAAACTCATCCTATCCCTGAAACCCACCACCTGCTCCCTTGACCCCATCCCCACTCCACTCCTTATCTCCCAGCTCCACCTCCTTGCCCCACATATCACAGACATCRTCAACCTGTCCCTCTCCTCTGGCTCTGTTCCCATTCCCCTMAAAACTCCCATCATCACTC
>ca_mi_ERV2
MTPSPLHISQLHLLAPLLTDIINLSLSSGSVPIPLKTPIITPTLXKPSLXXSQLSSYRPISNLXFLSKVLERVVASQLRSFLSTHXFFEXLQSGFRXAHSTETALVKVTNDILTICNQGSLCLLXLSAAFDTVDHAILLHRLSSHLNLQGPVLEWFRSYLSHRLHFVSTNXFSSSPRTVSCGVPQGSVLGPLLFTLYMLPLGDIIRRHGVNFHMYVDDTQLYLSSSTLNSTTTDVLTXACPTSSPGRETTFXSSTCIKLRPSLAHVSASAPQALTXSASKAALSTSQSQSGTSAFCSTLSCPFFLXSAPQLAPPSITSETSPDYGTTSPLTLLKLWXTPLXPQGWTMGTLSSSAFPAPPSTRLLYQLIXNFIQSIYVQHFSQSLYMLNLNICLHLXIKENSTLGQXYLKDIVRVPQFSHNVKKTCLMLNQVGQXXYNMWMIYHHPQKKXVKLILKSYKPLQKKDXSRKGKTPIGKSDXNLFGTPIVXSXKSTEKNTRDLFXXAYXQXNEXXFGNGLLTVDFRICYIIQTTIGXIARITRAFAVDRNSKXSFFKIGTTECASTRVTNLETFPRSLWKTATYCLHFDTXDPVAXXLPXXLKAVAATYYAVIQAEIFTLNHPMEVHVPHAVEACLLXHATQHLTSARSSKYEVXLLSNFNLTIKRCNTLNPATLLPIETEGEPHNXXQVIYLETKPRPDLQDSPLTNADNEWYVDGSACYNPNGKLCSSYAICTXFEIVGSNKLPTNTSAQXAXIFALTRACVLSEGKTXNVYTDSRYAFXVCHDFGRLWEERGXLTSTGSPIKNGKHIFNLLKAILLPSRLXVXKCNGYRLSFXWTKSMDFTVSSLYRNVLEKGQLLYSRNXGEWKXCTSQNTISMDCSFGPSVYTRXSVDVXDNNLVCCRTNTXFKSSRXXLCYLPEEQPRGAVAMAAHPPPRGPFQHLQMDFIQLPKEMGLEYILVVVDMFSKWIEALPCRHNDATTVAIYLIKEIIPRFGVPFRLSSDNGPYIIGRVVKEVCKVLKIDQWFHCSYHPQSAGVVERANGTLKLKLAKLTTDTGLKWPQVLPIALMQMRAHTSRTLKLSPHEIVFGRSMPMMFDIPQKVDYDVHHMEDAILAYCIELTKYLCSFSKQIQALQQLASTEACHSYARRFCICEGCSNVNGTFSPLERTSNINNNLYCSLSTRKINMVHASHCKKVPVQDVDMPKLKDKEETDSDSEQSDVSQESGRSRSSSSVSFNCCHGRILGVYCVLFYFLSLDLSVLGSVLTQTLLIVLITSCYSISTPVNNCRYVQFNMLFPLSNNCNRSITCILVYSFKFCYCHAIFNCTTQSLCRPNRTGADEFIIHNNNGSHESGDSSSDGFPSGYTSAVNNSKLINMQITDANLFPIKFIFHSPSLPDSSPPKPFKIHNTFIQMVSAFVDHKNNSHHYVCGMSPQSGHMGFPMMTIPLTHCELCGMIKLLGIDENGTQCSLIKLQPIHITCNNKPFVHGGCNRDCGRPPAVGKATVVLGLYNLCISSSSDSVFLGKLNAKLCKKVMTMTMHTVLKIHISLPIP*
>ca_mi_ERV3_con
TAACGGTTAAATGCCCTCATTCTGTGTATGCCATGTTATCCATGAATCGGGTATCACAGGTTACTTCTGCAAGATGGACTCGTTGGACAGCGATACTCGAGGCCCCCAACCTTCGGTTGGTGCGAGCTACGCCGACTAACCCTGCAGTTATGCTCCCGATTCCCGAGGAGCATAAGGGGGGAGGAAAGGTGGAAGGGTTAACGGACGAAAATCGAGTAGATGTGCTTAACTGTTTGGAAAACATACCRGACATACATGACTGTGTAATGTTACCGGAGGATTTTTTTGATATTTTTCACCGATGGCTCGTCCATGGTGAAGGATGGAATTCGGAAGGCGGGATGGGCAGTAACCACCCTCTCAAGTGTGGAAGGTAGTGGTTGCCACCCGGCTGGAACATCAGCTCAGCAAGCCGAATTAAGGGCTCTCACCGAAGCCTGCAATCTGGCTGAAGGGAAAACAGTAAACATTTATACCGACTCAAGGTATGCATTTGGAGTTGCTCACGACTTYGGAAGCATCTGGAGACGCAGAGGATACCTMACCGCGACCGGTACACCCATTCGTAATGGAAAAGAGRTACAGACATTATTGGAAGCAATGAGTAAACCATCTAAGGCGGCGATACTTAAGTGCAAAGCCCACACRAAGGAAAACGCGGATGAAGCTAAGGGTAATGCAAAAGCGGACGAGGCGGCCAAGAGAGCTGCAGAAAGGACTCCTCAAACCGATGAAGACGGTTGTAGGATTYGATCATTAGAAACTAAAAGCTTACGTGCGGAAATTGCTAAGATGCAAGCTGAATGTTCTAAGGAAGAGATATGGACGTGGATGGAAGAAGGAATGCATTTGGRTTCAGATGGTGGCTAGATTTGCGAGACATTGGTGGGGAAAAGGCTTTAAGAAACATGCCCAGAATGTGGCGGACNGATGTGTCCCGTGTCAAAAGATTAATCCAGGTCCTATTACGGTAATGCCTCAACTTCGACCCTCTGCCCCGATGGGTCCCTTTCAGGAAATACAGGTTGATTACATCTCCCTGCCCAAGAGTCTAGGTTTTTCTGATGTACTGGTAATTGTGGACAGATTCTCCAGATGGGTTGAAGCTACTCCGGTACGCAAAGCAACAGCGACCCAAACAGCGAAAATTCTGTGTAAAGACTACATACCGAGGTGGGGACTCCCAAGCTCGATCGATTCGGATCAAGGGACACMCTTCACAGGAGCAGTATGTCAAGAAGTCTGCAGAATACTTAACATCAAGTGGAGTCTACACTGTCCTTACCACCCTCAGTCATCAGGCCAAGTTGAAAGACAGATTGGCCAAATACCAGCTACAGGGTATCCCATGGCCCCAAGCGTTGCCAATTGTGCTCTGTAGCATAAGAGCAACCCCCAACCGAACGACTGGGCTCAGTCCGTTCGAGGTAGTTACAGGACGACTGGTTAACTCTGAAAGAGAAAACTACGAACTGTGTTGAAAAGAATTAAGTCATAATGTTTTTGATATGGTTTTTGTTATTTGCGCTGGTGCGTTCGTGTCTCGCTCGTTTGTGCTCTCCTCCTAAAGGTGCTCACTTGTATTCACTGCGCACCCCTACGGATGATGACGGATCACCTCCGGTTGGTCCCTATTATTTATAAAGTGGTGTCGTTTTGTTTTGAGTGCAAAAGGGGGGATTGTGGGAGACCATTGTTTGAACTCAAAACAAGAAGACCTTATTTGGGCTGTGANTAGTGAGCTAAGATATGATAACCAGCWWAAACCGGKTTACAAGCTCTCTGCGGCCATGAGGGTCTGAGGAAGTTGTGCCTGGACTGCAGCTGTTTGCAGGACTGAATAAAACTTTTTTGAAATTTTCATTCGTCTGAAGACTCTCACTGAAAACAGTATCCAACATGCTTTCACGAGCTAAGTTAATAATGTTCTGCTTACGCACATCAAATGTTAAATTCCTCGTCATGACAGCAGAACAAAGTATACATGTCACAGCGATCTCCTCCAGAAACAGTCGCCCCACTTTATCAATTGAACCAGGTTTGACGTTTTGACTTTGAGCTGATTGCAATCCATGAGACTTGCTTTTAATTAAATATTTCAATAAAAAAAGTAAACCGGAAGACTCCAGTATTGATTACCTTTCTTCAGACACCGTTCTATGCTGTCCGTCAACGTCAGTCTTCTTTCCAGAATTAAGTCATAAAGGATTTTGGAAGAGAAGGCAGTCTTCAGACCCACAAGAGCAAACAGTCTATTCTTTGCACTGCAGAAGCATGACATGTTGGTTAGTCATTTCCCACTGGATCCATACTTTCCAGGTGAGCTTGCTTTCAAAATGAGATATTTCACACAAGAAAACAAATCAAAATGTTCAGGTGGTGGGGTGGGCACCTCATCCAAGATAACATTTCAATTCAAAGCAGTGAGCTCACCTTTTATCCATCGTGCTATCAATGAATCCTTTCAGTCTATATTCATAATCCTCTTGACTTGCCTCTTCATCAACATCTTCAGTACCTGGAACAGATAACGGCTTCAGTTGTTCTGACACTTTGTCAGGGAGCATCTTGTTACAGCAATAGTGTTTCACAGTGCTGCTAATGTGGCAGCACTTCCAGTTGCACAACTGTAGGAAGCAAACAGCAGGGGCCAAGCAGAGTACTGCATGGAGAAACAAAACCCAACGTGAGCTTGTTTTTTCACAGCTCGAAAAGTCAAAACTTTAAACGTGGTCCAATGGATCAACCATAAATTGTTACTTAAATTCACTGTAGTCAGCAACAGTGGAACAAGATTTAACGATCCCTTTACTCACCATAAAGTGTAGTGACTATATATTTTTGGATTAATGTGGCAGCCAATTAGCACACAGCAATGTCCAATAGCCATGGAGAAAACTATTAACTTTATCTGAAGCACTGATGCGCTCTGAACACCAGAAGAAATTCCCTTCTCTTTTTGAGTAGCGCTACAGTGTTTAAAGCCCATCTAAGCAGCAAGACAGGGATCTCGATTATGTCT
>ca_mi_ERV3
MIFFTDGSSMVKDGIRKAGWAVTTLSSVEGSGCHPAGTSAQQAELRALTEACNLAEGKTVNIYTDSRYAFGVAHDFGSIWRRRGYLTATGTPIRNGKEXQTLLEAMSKPSKAAILKCKAHTKENADEAKGNAKADEAAKRAAERTPQTDEDGCRIXSLETKSLRAELRCKLNVLRKRYGRGWKKECIWXQMVARFARHWWGKGFKKHAQNVADXCVPCQKINPGPITVMPQLRPSAPMGPFQEIQVDYISLPKSLGFSDVLVIVDRFSRWVEATPVRKATATQTAKILCKDYIPRWGLPSSIDSDQGTXFTGAVCQEVCRILNIKWSLHCPYHPQSSGQVERQIGQIPATGYPMAPSVANCAL*
>ca_mi_ERV4_con
GAACATATCTAAGTGTGAATCTGAGGCAAATTCATCACCACTTCCGATGGATAAAAAATTTGATGGGTCCTGGAGAATGGTGATTGATTTCAGACACCTTAAWAATGTGACCACAAAAGCTGCRGRAYAANNNNTTAAGTGGTRAATTAGACAATTTWCCTARAGGGAAATCAAACCACTTTAGATTTAGCTAATGGTTTTTGGAGCCCGCCTTTANCAAGTGGMGATWGGYGGAAAACTGCCTTTACATTCAAGGGTCAGCAATATGTATGGAATWGGATACCACAGGGTTGGTGTAATAGTCCATCCATTTTCAATGTACACAACAGCCAGTGAKAGGGACACCAGGGGTAACCTGTTACGTTGACGACATATTCTGGGCTGACGATAACTCGAATGACCATGTTGAAAAATTAAAAAWGGTGCTGGAGGCACTTACGACAGCACGGTTTAAAATAAACCTATGTAAAAGCCAAATAGGAANATTCCAAGTGGAAATCCTASRGCATACAGTTTCCGATGACAGAGTAGGTCTTTCCGAAGGCTACCTCGAAAAAATTGAAAAGGTGAAAACACNACANACAGAAAGCAGTTACAGGGGGTTTTAGGACTATGTAACTATGTNNNTAACTNTGTACCAAACTACACTATATTGGTAAGACCACTATACAGGAGRCTTACTAAAATAGGKGGAATAGAGAGCATAAAAGACTTTGACCAAGTTAAAACGGAGATAGGGAAATTGCAGAAAGCAWTTTTGCAGGGATGCCCTCTAGCCATTAGAATACGAGGAACAGATTTARTAGTAACCCTTCAGGTGGGGGAAAATACCGCCAYAGTRAGGATTGGGCAGGAAAAAGAACCCATTCCTTTTAAGTATATTAGCTTTGAGTTCTCTCARGCRGAGRAMMAGTTCGACCTGGARGWAAGGACCTYAGCTGCAGCAACTACAGCGCTAGYGAAAGTGAGGAACTTAGCTCAGCATAAYKAAAAAATTATCCTTCTAACTNNATGCRTTGGTATTCAGTCCGCAGWGCAAGGGAAAGGTAAAATCCAAARGCTTTRAAGCAAAGATGGSCTCTGTGGKAAGGGCTTTTGCAAGGCCCATGGTAGAGTTCCAMANAAAAACTGAACTTGAWATARACTTATTNTTTRCTRCCAGAATRTAAACCCCMAGAGGAASTTAAACCTAGGGAGYTAGTGGATGGATTGACTGTACTGTRTTKTGATKGTTCAGTGCAAGARGTGGACAAAAGAAGGGAKGCAGGAGTGGGTATTGNNNNGCAAATGGATGGCAATNNNNNNNNNNGAATCAGAAAACCGATCTATCCYATGYAAGGGGGCGTCAGCAYAAGCGGCTAAAGCTATTGCCCTGCTGGAGGCTWTRAAGCTTCTCCCRTCAAGCACAAAGGAGGTGATCGTCACTGMTTCTGCYTATTTRTGTAGAGCCWATTCTGAWGACCTTATTAATTGRGCTGYGGKTRACTGGACCAACTACAAGGGTAAACCSTTGGTYCATAAAACAATATGGCAACARATCTGGAAAGAGGAAAGGGAAAAACCTCYARTMCWWTTKKSRYRYWWGKTMWTCMRAMAGATRGMWKTCATWMMTWWSGTWASWAWCAWKCAKKYRSAAAAGTGTCTGTGCTTGGGCCTCAGCTATTTACAATTTACATCAATGATCTAGACGAGGACATTGAATGTAATGTATCTAATGTATCTAAATTTGCGGATGACACTAAACTAGGTGGGAGAGTGAGCTCTGAGGATGATGCAAAAAGATTGCAACGGGATACGGATAGGCTTGGGGAGTGGGCGAATAGGTGGCAGATGGAATTTAATGTAGGGAAGTGTGACGTTATTCACCTAGGTAGAAAAAACAGAAAAACTGATTATTTTCTAGAGGGGGAGAGATTAGATAGTGTTAGTATTCAGAGGGATTTGGGTGTGCTTGTACACCAGTCTCAAAAAGTTAGTTTGCAGGTGCAGCAGCAACTAAGAAGGCGAACGGCATGTTGACTAGCGTTCATTGCAAAA
>ca_mi_ERV4
MATXLERGKGKTSXXXXXXXXXXDXXHXXXXXXXXXKVSVLGPQLFTIYINDLDEDIECNVSNVSKFADDTKLGGRVSSEDDAKRLQRDTDRLGEWANRWQMEFNVGKCDVIHLGRKNRKTDYFLEGERLDSVSIQRDLGVLVHQSQKVSLQVQQQLRRRTAC*
>ca_mi_ERV5_con
ATACCAAAATTGTGTGTCTGGGGGCTCTGGAGTCCTGACCGGTCGCTCTTACATCGACTGTGTGCAGGTCCATGGCAACCTGCTCCCCACGGCAAGTCGCCGTGCAAGGGGCAGGAATCAAGCTGATCCCTGGTGCGACGGAGGATGTAGCTCACAGGCCAGAACAGCCCACGGCACCTTTAAACCATGCATATGATCCGAGGACGCCAAAAAATGCTGACCCATACGATGGCTCCGTGCGAATTTTCGAAACAAGTCCACACCCCCGAGTTCTCCTTCGAATCCACCTATGCAATTGAATGAAGGAGCAATGGGGAATTTCCCAATGATACAAGTAGCAGATGGGCCCGGAGACATCCAGTATGTATACAGGGCGTGGGGAATGGAGGATGTTAAGAGGGCAATGGTTGCCTGTCCCCATCCCAATCAAGGGGGAAATGAGTTTCGAGACTTTATGTATCAAACCATGACAAGTTATAGGCTGAATAGTCTAGAAACGGAACAATGTATAAGAGAGGTGTTGCGTCAGGAATGGTGTCAGGTAGGAGGGGACTGGACGGCATTGAATGAAGTAGGCGAACCTAGATTGTATGACCGACCACCAGCCCCGGCAAACCGTCCCCAACATGGGTTTTGGGGACCCTTGGATCAGTTACTGGGAAGAATAGTCGCATTTTATAGAGCCAGATGTAACTACTCAGCGATAACAGATTGTATTCAGGGAAAAGATGAAACATGTATGCAATACTATACGCGGTTGCATAAGGTATTTAACTCTAATAGTGGAATTGAACCACCACAGCCACATGATGATACTGGGGTATGGGCACAACAAATCAAGAATGCATTCCCAGCAGGAATGGTGCCCCATATTTCAAAATTGGTAAAACAACACTTGATAACATGGAGTACAGGGGCACTCCAGCCGGTATTAGATCATGCCATCCATTTCGAACGAATAACAAGGGAAGAGAAGAGGAATAATAGGCATAATGAGGGATTTATATCACAAGAAGTTAATAAACAACCATGGCAGAATAGAAAGAGGAAGCAAAAGAACAATAATGGGGGAGAATGTTATGTTTGTGGGAAAATGGGACACTGGGCAAGGGATTGTCCAAACCGGTGGAAGTCCCAAAAGCCCGAAGAAGAATGAGAGGAGGAGAGAGAGGAGACTGAACGTATATTAGCGTTAATACAGTCTCCTGGGAGTGCTTGGTTGACATTAAGAGTGAATGGAATTGACATACCGTTTTTATGCGATTCAGGAGCATGTAGAACGGTTATTACGATGAGAGACGCAACTTTTCCTTATAAAAAGAGTCTGGAAAAAATTGATATTCGATCAGCGTCCGGAGACTTAGAAACACAATGCGTCACGGAACCTCTTGAATTCTGTTACAAGAATAAAGAGACTGTAGAAGCACAAGTGGTTATATCAATGACATGCCCGGTTAATCTACTAGGGAGAGATGTGTTAACTAAACTCAAGTTAGGAGTGATACCTATGGGTGACGACCGATGGGAAGCAGTTAAGGTTACGTAAAAAAAAAGATTGAAGAAACCCTAATTATCCAAGAAAGGGGGGAACCACAATACTATTATGCCCTACAGTTAAAGGAAGGGCCAGGACAATTCCAACAGGAACTGCTTAGATTGGCACACCAGCGGGTCATGGAACAAAGTGACTTCCACCTGCCTGAGGATCTGCACTGTACCATGTGGTACCGTGAAAAACGGGGAAGTTCGTTGCCATATGAGAGACATTTCAAATTGGGAAGTTCCACACGATTAACGATTCAATGTATATATTGGAATGCAACTGATATGGGAGGGAAAGTTTTACTCCAACCGTTAGATGATCAGCTATACCAGGGAGAAGGGAACCCCCATGTATCAATTGCAAAGAGATGCAAAAAGTCATGGCAACAAGTGGGTAACCTGGTAGATTGTGGGATAAAAGCACAGGATTGGGAAGAGACTCAGGATGCAGGAATATGGTATTCCCCGAGGACAGGTCTCTACTCACAATGTTTGAATTGGGTGTATCAATGTGAAAGAGTTAGGAAGATGCACTCAGGGAAGATGGTTCCCTGACTGTTAGGAGTGGAAATAGAACAGGAGGCGGAGTTGAATGCTCTGCCTGATGCTCTATGGTCCAAAGGATCAGCTGACGTAGGACTAATAAAAGGGATTGAACCTATTAAAATCATACCGAAAGGAACACACCGCCCGTACCAACGGCAGTATCCTATGAAACCAGAGGCCATTGAAGGAATTGAACCCATAATTATGGAACTTAAGGAGAAGGGCATCATAGTGGATTGCCCTGACTCTCCATGTAACAGCCCCCTGGTCCCAGTAAAAAAGGTAGCGCCATCACAAGGGTGGCGATTGGTTCAGGATTTACAGGCTGTAAATAAGGCAGTGATTCCCCGGACCCCAGTTGTACCCGACCCCAATACCTTGCTGAACAATTTGCGACCTGATACAGCTTGGTTTACAGTAATTGATTKAGCAAATGCGTTTTTTTCTATTCCGGTTGACAAGGCCTCCCAATTTTGGTTTGCCTTCACATTTTTGGGAAGGAAATATAYGTACACCAGATGTCCACAGGGATTTGTTGAATCCCCGGCCATATTCTCACAATGTATGGAAAGTAATCTGGCAAAATTTGAGCCCCCGGGTGGCAGTCAAGTTTTGTTGTATGTAGATGACATACTYATATGTTCCCCRTCYAACGAAATTTGCCGCCAAGATTCTCTGGCYTGCTTAARATTYTTGGRAGAATGGGGMCATAAAGTRAGCCRAAAWAARYTRCAATATTGTYTACCCGAGGTCAAATATCTGGGCCATRCAATTTCTAGGGAAGGRAAATCCTTATTRAAAGACAGAAAGCTTGCRATAATGCAAGCTCCGCGRCCCGAAACTAAACAACAGATGATGTCATTTTTRKGRATGACTAAYTTCTGCCGYGCWTGGATCTCTTCATATGCGGAGCTRACTCAGCCCTTGTTAGGGYTGATTTATGATRCCCCTATGAAGGCACAGGATGCAATTGARTGGAAYCCAGAGGCTATAARGGCATTTGAAATTATAAAAACSATTTTATCYRGGGCAGARACYYTGGCRCATCCTGACCCTGYAARGCCATAYACTCAAACTGTYTGCGTTAAAAATGRGTTTATGGYATCTGTCCTMTTACAACCATTTGGAACRCGRATGMGRCCCGTGGCTTAYTACTCACACYGACTGGATCCRGTGGCTCGAGGCCTTCCTTGCTGCTTACAAGCAGTRGAAGCAGCAGCYCTGGCTGTTCGCGCATCATTGCCCCTGGTCCTRTACCAACCATTGAAGTTGTTGGTKCCRCATGCAGTYTCGGTATTATTGCTYCAAACTAAACAYGCYTTCCTATCGCCAGCACGCCAGCTRTCCTGTATGGCCACATTGCTRACCTGCCCAAATKTAACCATTGAACGATGYACRGTRTTGAATCCGGCAACCTTGCTGCCRGTACCYTCCGAGGGTAGCCCKCACGACTGTTTGGAARARACCTCACAGTCAGTRGCGGYGCGAGTRGATTTGGCGGAYACAAGGTTTGAGAATGCAGATGTGACATACTTTGTGGACGGTTCATGCAAAAAGGAYAYGGKGGGCCGTTCCCAAAGYAKKTAYGCTGTATGCACTCAGGACACRGTARTAGAAGCAGCCAGACTCCCARCAGGATATTCGGCACAAATGGCTGAACTTGTGGCGCTTACYCGAGCTTGYGTACTGGGGAAGRGAAAARTTRWTAAYATCTATACAGACTCACAATATGCCCATTCYAMTTGCCACATATTTGCYGGACAGTGGCGAAAYCGGGGTATGGTTACCTCCACAGGKAAACCAATTTSCCATGCTGATTTAATATTGAACCTAATTGATGCATTWCAACTCCCAAAACAATTAGCRATACTTAAGTGTGTTGCCCACACYTCTGCGAARGACCTGGTGTCAARGGGAAATGCCTTTGCAGATAAAACTGCCCAGGCAGTGCCCCTCGCAGAAGTATTAGTGTCACAAACACCACCCTCGATYGACATGRCATTSATTAAARCRRTGCAATCAGAGGCAGGCACCCTTGAGAAGCGAGGATGGAAAAACATGGGATGCAAACTAAACACATTCGGCATATGGGTTGGAAACACTGGACTGCCAGTYTTACCACGATCATTGTTTCCCATTGCAGCAGGATTGAGCCAYGGCAAATGCCATGTCTCAAAAGGAGGGATGAGGACAAYGATAGACCAACAATATACRACATTCGGACTAACCACTTATTTACMAAAATTTTGTCAACAATGTATAACATGTTTACGCAATAACCCACAAGGACAACTAAAATGTAAACAAGGSAAGATTCYATTGGCAAAGGAACCCTTCTCTCATTGGATGATGGATTTCATCCATCTAAACGTATGCGAAGGAAAAAAATATTGCCTAGTAATGGTATGTCCTTTCTCGGGTTGGGTAGAAGCTTTCCCCACAACCCATGTGGATGCAGTAAGAGTAGCAAAGATATTATGCAGAGAAATAATACCAAGATGGGGTATCCCGCGAATATTATATAGTGATAATGGGCCGGAATTTAAGAATGAGGTCCTGAGAAATGTGGGGATTCACTTGGGGATAACCTTAAAGAACAACTGTGCCTACCATCCAGAGTCTGCAGGAATGGTAGAAAGACATAATGGGACACTTAAAAATAAGTTGAAGAAAGCCATGGAAACCACAGGAAAGGGTTGGGTGGCATGTCTACCATTAGCACTGACAAGTATGAGAATTACACCTGGGAGCAAGAAACTCCCCGTATGAAATTGTTATGGGTAGAGCATATTACATGCTKGGAGAACGTACAGAATTGGAGGAGGCCGGACTTGCAGGATAYATGAAAAAAATGTTTCAGAAYAAAATGMCTATGAGAAACGTATTACCTCCCCAGGAACTGAATGAGAACACCGAGCCATGCCCACTGCAGCCAGGAGATTGGACACTGATTAAAGACATCAAAAGGAAGCATTGGCATCAACCAAAGTGGACAGGACCATATCAGGTGCTACTAACCACACCAACAGCAGTACGGATTGCAGAACGAAACACCTGGGTCCACGTTAGCCACTGCAAGAAGACATCACCACTGTAAGGAGCAACTAGCAAGATGGCATGGCTACGGATTCTCAGTTTTGGACTATGGTTTGGACTGGTAACAAGTCTGGGGAGGAATACATATCTCTTAGCTGCACATAAGGCAGYAAAGGCGTCAAATGTGACAGGGTGTTGGGTGTGCACTGAGAATATCACAAATATTGTCCAGCATATGCGAGATCAGGTAAAAAGCTTACAGGAACCAAGTGGAATATCTAATTGGTGGGCGTCCTTATTTGAAGGATGGAGAGCCTGGGTTCTTAAAGCAGGGGTTGTGTTACTGGTATTATTACTGGGGATTTGTGTCCTTATTCACCTTRTTAAAGTGTGCGTCACTAAGTGTGTGGGGGTAACACCATCACTTACGATGGCGGTGGTGTCAGACGATAATCTGTCAGACGATGATGATATGAAGGATTATTATTCTGACCCATGAAAGCAAGGTACAATTGATCCCATCTATGACGATGCATCTTTAAATTGTCACAAGGCAACAAGAGGCATCCGAGAAAATAAATTGGGGACTGTACCGGCACATGGCAATGTTAATAAAGATTATAAAAGGAGGGAATGATGGATAAAAAGGCACAAATTATAACCTTTAGTAAACCCTGCAATGAGAAGCTTGGCAGACTGTGTTATCTGATCTTAGAAACGTGCAGCTCAACTGCATGGAACCAGTTACGACTGATTCCATGAAGGAAGTAAGCCCGAATCAACMGCAGCCTTGGAGTATGAGACAATGGATAGTTGCCCAATACACATCCTATGTCTCGACCACATTGTCACCTATGACCAAATCTAACGATTGGAGGAGAAGGATCCTCCCCATACTTGTATAAATGCCATTGTTGAATCCTACAACGGGGTCGTCAGCTTGGTGAAGCTACGACCCTAACTCTGTACCAGACTGAACTGACTGGTCCTGAGTTAGTTGAATAAATGTACTCTTAGTGATTGAACTGTGTGACTGTGTTTATTGCTNNNNNNNNNNNNNNNNNNNNNNNNNNNNNNNNNNNNNCCCGAATCAACAGATGTATGNGCAGACTTGAATGAACTAACATCCAATTGCAGAAGTATACAAAGAAGGTAGAAACGGAAAATTATCCAACAACTATCCCTAACCCTAATAAATAAACACGCAGAACAACTAATCAGGTTGGCCGGACCAGGCATGTCGAAGGTAGGGGACAGGAGGCCCACCAGTAACAAACCAATTAAATGTAACAAAAGGCCTAGCAGGGAGAAAAGGGCTGCTAGGCGGAAAGCCTATGCACGAATACAAAATATC
>ca_mi_ERV5
MLGVEIEQEAELNALPDALWSKGSADVGLIKGIEPIKIIPKGTHRPYQRQYPMKPEAIEGIEPIIMELKEKGIIVDCPDSPCNSPLVPVKKVAPSQGWRLVQDLQAVNKAVIPRTPVVPDPNTLLNNLRPDTAWFTVIDXANAFFSIPVDKASQFWFAFTFLGRKYXYTRCPQGFVESPAIFSQCMESNLAKFEPPGGSQVLLYVDDILICSPSNEICRQDSLACLXFLXEWGHKVSXXKLQYCLPEVKYLGHXISREGKSLLKDRKLAIMQAPRPETKQQMMSFLXMTNFCRAWISSYAELTQPLLGLIYDXPMKAQDAIEWNPEAIXAFEIIKTILSXAETLAHPDPXXPYTQTVCVKNXFMXSVLLQPFGTRMRPVAYYSHXLDPVARGLPCCLQAVEAAALAVRASLPLVLYQPLKLLVPHAVSVLLLQTKHAFLSPARQLSCMATLLTCPNXTIERCTVLNPATLLPVPSEGSPHDCLEXTSQSVAXRVDLADTRFENADVTYFVDGSCKKDXXGRSQSXYAVCTQDTVXEAARLPXGYSAQMAELVALTRACVLGKXKXXNIYTDSQYAHSXCHIFAGQWRNRGMVTSTGKPIXHADLILNLIDAXQLPKQLAILKCVAHTSAKDLVSXGNAFADKTAQAVPLAEVLVSQTPPSIDMXXIKXXQSEAGTLEKRGWKNMGCKLNTFGIWVGNTGLPVLPRSLFPIAAGLSHGKCHVSKGGMRTXIDQQYTTFGLTTYLXKFCQQCITCLRNNPQGQLKCKQGKIXLAKEPFSHWMMDFIHLNVCEGKKYCLVMVCPFSGWVEAFPTTHVDAVRVAKILCREIIPRWGIPRILYSDNGPEFKNEVLRNVGIHLGITLKNNCAYHPESAGMVERHNGTLKNKLKKAMETTGKGWVACLPLALTSMRITPGSKKLPV
>ca_mi_ERV6_con
GTTCTGGAAAGATGAGATCAAGTGACCCAGGAGCCTTCTTCTGAACCAATCTTGTGAACTTGTGAACTAAACCTCAGGCAAGTCAAAGAAAGTGCTGCACTTGGATTCCCTCAGGCCTCAAGCCTGCATCTTGTAGATTTTTTTTCCTGAAATAGCCCACTTCCCCAGGGAAAAATGGATGCAAAGCATTAGAATGCAGAACACAGCATTTGTCAAACGTCAAATCAGTCAGACAACTTGAATATTTAAATTTTTCCATAGCGATAATATCTGTTGGTTGACGGTGTTAGCATAAGGGTGCAGAATTGACATACTAACAATCGGTCAAAAGGGGTGAGAGGTCATGGAACATATGGAGTCAGTACAAGGAAAGAGCGTTGAAGGAAACATGATTGGATATGTTAATAACAGATTGTAAATGACTGATAAGAGATTGGAGGAAGATATAGAGGGAGTGGGATGAGAGTATAAAGACAGGGAGAACAAAGAAGGAAAAACAGAAGGAAAAGATCAGAGGAGCACGAGGGAAGACTTGATGGAAGATCAAAAAGCTTGAATACCCAGACAAGACAGATTGGAACCTCGGCTGCTGAACGTCTCAACCCGCAGTAGTATTGCTTTTTGTCTTAATCCCTCCATGGTGTAATTTTATGGAACTAGTAAAGTTTGGCTTAACAGATTTTGCTTAAACGGAAGGCTGGGTGACCTTTCTTGATATCCAACATTTGGCGCCCGAACAGCAAAATAAATCTGTTAAGCCAACCCGGTAACCGTCAGAAGGACTTGACGGTGTGACTCGCGAGTGTGGAACGGTGCGGTTATACCGTCAGAAGGACTTGACGATATTAATCGAGCATCGACTCGCGAGGGGCTGTTAATCGAGCATCGACTCTGACAGTGCATATGTCGTTAATACGGTGCTTTTGCTTCCCTTATATGTATCCGGGAATTTCTGCACATTAGAGGGAAAACCCTTGTGCCACTCTGAATTGCTCCAAGTAATTTGGCATTGTCTCCAGCAGCGACCGATGCCCCTCCATATTGGAAAGGTGAAGGGACATTCCCGTGATCCTCATGACGAGGGCAACAGTCAAGCTGATAGCTGCGCTAAGGAGGCTGCCATGACGGCACCGGTGTGGACGATGCCTCAGGGGACTGTCAGCGCCATCATGCTTACCCCAGATTTATCCCTGGACCAACTACAGAAGACATTTAAGCCGTACACCGAAACCATTCAGTGGCTCCTGCAGGACGACCCCAGACCTCCGGCACCGGCCTACTCCTGGGTTTCCCAAGTGTCCCTCGCACTACCCTCTCATTCGGTTACCGAGCCACTCCTCATCCACACGGACACACATGGACACGTTTCTGTTTGCGTGCCCCCCTCATCGGCTGAGTTACTTTTTCAGTTATATCACTCAGACCCGGACGGGGAACATTTCTCCAGTACCACCACATATCACAAAATCTCCTCCGCGGCGTGGTGGCCAGATATGAAACAGGATATACATCGGCTCACCAGTCGCTGTTTGCTGTGCTTGCAACACAATCCTATCCCCTCCTCTTGCAAAGCCTGCCTCACCCCAGCGTCACCATCGGAGGGTCCCTGGACGCACGTCCAGATTGATCATATAAGTCCCCTCCCCACTACATCTGGGGGCTATAAATATGCCCTGGTAATCATAGATAAATTCACAAAGTGGGTGGAAGCCTTCCCCACAAAAAAATTGCACCGCGCTCACCACAGCAAAGATTTTATTGAGTGAGGTGATCACCAGGTGGGGATTACCAATAGTGGTGGACAGTGATCAGGGAACCCATTTTACGGGGGCAGTGACACAAAAATTAATCTGATTATGGGGATAGATCAAAAATTTCACATTCTCTTTCACCCCCAGTCATCAGGGAATGTGGAAAGGAGCAACCGCACTATTAAAACCATGTTAAAAAAATATTGTGGCGATCACCCCACTCAATGGAACAAGGCCTTGCCCCTATGTTTAATGGTGATACGCGCCACCAGACATTCCTCCATGAATATTAGTCCCCACCAGGCAATGACTGGAAGGCTGATGAGAACCCCCAGGGGGGATTTTAATTTACCAAAGTGGGTTTTGTTCCTCTCACATTCTAACCCCAAAGGGGCAATAGCCTCCAAGATGGGGTGAATGCGGATTGGATTAGGAAAAACCGTTGAGTGCATCAATCACACAAACCAGTATGTGGCACAACAGCTGGGAAAAACCAGGC
>ca_mi_ERV6
MLPLYVSGNFCTLEGKPLCHSELLQVIWHCLQQRPMPLHIGKVKGHSRDPHDEGNSQADSCAKEAAMTAPVWTMPQGTVSAIMLTPDLSLDQLQKTFKPYTETIQWLLQDDPRPPAPAYSWVSQVSLALPSHSVTEPLLIHTDTHGHVSVCVPPSSAELLFQLYHSDPDGEHFSSTTTYHKISSAAWWPDMKQDIHRLTSRCLLCLQHNPIPSSCKACLTPASPSEGPWTHVQIDHISPLPTTSGGYKYALVIIDKFTKWVEAFPTKKLHRAHHSKDFIE*
Clupea harengus (cl_ha)
>cl_ha_ERV1_con
RMRVVADBCTTDTDAABDVAAAAAVAAADTGTDTADCTNNNTAACAHACCTCGACACBBAVVGGBVCATACBHHATHACABACTACBAVGCBABTBVCACNGACTNNNNNNANNNNNNNNNNNNNGAGAAGHBHAGGGADAGADAGNCNGNNNGAGGATDGHATVTATHCCACAADCNTTNNNNNNGNGCNNNNNNNNNTTGAAGNNNCAGNNGANNTNTCCATCDAAHADGHABAGTGBGTGCCAGACAGAGNANNANNTCACVTTCAGATCHCTBBADBCTTVANCNGNNNANACDCBCCDACGDVTCTAGDGNAANNGNNGGCAAGAGCAAACACTGTHBACCTBGACTGCCATDGNAAGADDCAGGVGANNTTTCAHVGDATGGNCNNNNNVGCAGATTNACNRNRAASMAKNNRWMGTNKRAAKNGGMGGAAAWGANKNGRTTKGAAAAARKGGAGWNMCMACRTGARANGGGCARRGGCAGSACYMATMACAGANGGGTATGAYGAAYAKTNAYACCACTAWGTNNNNNYNWANNKAYGGAANMCACNANNANCYRMNNWNGKTAGNCTACMGKGGTSTNCANCTNTGAYATTGGRKAYMATNGKAAATGAAMAWNMWNRWTKTAAGNYNCAANACMGVNBNNRGRNSNAYCARNYGAAYGAAANNNCCGRRRCGRTRGAAANRYYKGGTWAAANCNNNNNNNNCAAGACCVGCGNNNNGGNNNNNNNAGAABACDCCCATTTTANNNNANNTHAGTHTCAANANCHGABAABAAVGGGTNGNNAANNNTNNAHAATBNGNGGGHAATTAATAAAGCGAHTACAANNTBATCVATACHVGTGCTGBGVCCANACNNNNCHHBDCGGGCCADAAVACCVGADGGVATNGAGTTCTTCABTGTAAHTCATTTAATTATCATTTTATCATTTGATCATTGGGATCGGGATTGGGAATGTTTTAAAGCTGGTGACTGGCAATTTGTTATATCTGTGAATGAAAGGGGCAGCGAAACTAGGAGAGCAAAGAGGCGATGATAAAAGGATAATCTGGCCATTCACTAACTGGTGGAGTGATACATTGACAGATCACGAAACAGGAATTGAAGTAGTGAGAAAACACGTTACTTTCTCTGGATTGGAGAACGATTATGTGACACGCTATAATCCAGAACAGGCGAAGGAGATAATAGCGTGGAGGGAACAATTAAAACACAATTGTGAGGGCTCGACATACTTGGCAGAGCTGTTTGATAAAGTGTATGATAAAATGCACGCTTCAGTGGAAGCAAGGGGACCAAACCGCGGACGGCAAGGAGACAAGATTCAGTATACTTTATCACTGACGCCATATGAATTCTGGTGTGGCACAGATCATAATCAGGGGACACATTGTAGGTGGTGTTTGGGTGGCATACAGGGCGAGCCCGAAGTCTGGTACGGAGCGGTTGAAGTGACATTGATTCCTCTATGGGAACGGATAAAGTGGTATAAAAACGATATTCTAAGCGAGTTAGTACGCGGCATAGACAAATACGCAGGAAATCCCTTACTGACAAGCAGGAGAATTGTAGAATTTCGCCCTATGAAATTAAATATTATCACTCTTGACAATAGATTTATCGAACAGAGAATATTGGGGGGTGTTTTAATTGGGCTGGAACTAATAAATCCAACTCATAACCCAGCGCTTTTATTTAAAAATTCTCTTAAAAAACAAATATGGAAGCGGGTAATTAGGCGGCGGCCATGGGAAAAGAATAGAAAAGAGCTAATATACACCAGGGCTGAGACAATGGCAGATCAACTTAACATGACGCAGAAAACGGCGGGGCAACTGATAACGGACATTAAAATACACTTCCAGAAAAATAATGTCAGGACAATTGCGAAGGAGAAAATTAGGAGATTGGATAGAATAGTGCCTGAATGGGTTAAGCGAGAATGGTATCCCAACGCATACGAACCCATTCCAAGCAGAGAACAGTGTAAATTACTGAGACAACGTACGACAGATGAAATGAATGAAAAGCGACGGCTGATAGGCGAACGGTGCTTCCTCAAACCAAGGAGACAAGCTAGAAGTAGGTGGGAAGATGATAAAATATTCAGGGATGAGCTGTTGGGATTGATGGTGAGAGGAGTACTGGCAGAAAGTAAAACCCAAATGCAGAAACAGAAAGAGGAGAGAGAACAAGAAATACAATGTGACATACAAATAGACAAAGGCACAGGCGAACACGTGAAAAAGGGAACATTGTATCCGAAGCTCCCCGAGGCTGTAGCCTCAGCGCCCCCATCATATGTATTTACGGAACAAAACCCGATAACCCAAGCCCCCATGCTCCTTGTACCTGCACAAAGATTAGAAATAATTGACGACGGAATGGAGGAAGTGTCCACGCTTGTAAAAATAAAATCTGAACAGATGGACGATCGGGTGGATAGACTGCAAGGCCACATTGGTGGAAGAGACGATGGCTAAATCAGGGGAGATGTATGACATGCGTCTAAAAGCAGACACGAGCACACAAGATCTGTTGAAATCACTAATGGACAGAAATATTGAATTGTTTGATGAGGAGAGAACCAGAAACAGGGGACAAACTTATTTAATAAGTCAGGACTCATTAGAACAGAAAACAAAAGCTAATTGTCTTGAACCCCCGGAGCCGAGAGGGAGAGGCAGAGACAAGGGGAACCTTGTAAACTCACACACAAAGCTTGAAGCTTCACACGTCTCGGCACTGAGCGGCGCATGCGCAAACACACACCCCCAGGCCAGTCGCACACTAAAAAGAGCAGAGAAAGAGAGTCCGTTTGATGATTGTATGTATCCCACAAGCTTGAATCCATTTAAAAAATATATGTGTGGCACTCAGAGACATTCAGAGCTGTCCATTCTTCAACACCCTGACGTATTTAGTGGACAAGAGCAGACATTGTTTACCTCGACTCCCACAGCAAGAGACAGGAGACACGGAATGGAGCAGATTATACACACACAACCCAAATTATGAAGAGCAGGGAATAGAATATGAACAACCAAGGCCAAGAGAGCAGGGCAGAGGGAGAGCTAACAACAGGGGGGGAAGTGGATCACAGAGAGGCAGAGGTCGTGGAAATGGGCAGAATAGAGGGGGTTGGAGACCAGGGAATGCAAACATGCAAGGTGTAAGCGCAGGACCNNTNCCAGACGGATATGACGAATGGTNATACCACTATGGAGACACCTACTGACGAGACCCACGAGAATCCACCCATTTTAGTCCACCTTGGTCTCCACCTATGATAACGGGTATAATTGGAAATGAAAAAATCGATTTCATGATCGACACAGGCGCTGCGGCCACCACACTGACCAAAAGACCAGAGGGGATAGAATTATCGGGTAAAACGCTTAACACCATAGGATTCTCGGGGATACAAGAAAAGCAACCATAYACACAGCCAATTACGATACGATTCGGAAACCAGGTGGTGGTAGAGCCAGTCATAATAGCGCCTAATTGCCCGGTAAATTTGTTGGCACGAGACATACTTTCAAAAATGGGGGTRAAAATATTATGTTCACCAGACGGATTAGAAATACAATGGCCAGGACAACCTAARCTGACACGAACACATGGACAGTTTATACTTATTGAAGCMCCTGAACAAAAAAGCAACACTGTGGAGGTYTACTGGTCCCGACGGACGACARTATTATGARTGGAAAAAGAAAATGAATAATGAAATAACATACCACGAACCCRCAGATCCRTTCCACATRACTTATTACTACGCTRCTGACACTGACTTGGAATATGATAACAGATGGGAGAAGCTAAGGGAGGGCCAGGAAGAAGAGATACACACCACACACATTATCGTGGGGCCAGAGGGAATTGCAGCTGCAGTAGAACTCACCCCMGAGCAGGCVGAATGGGTGCCAGACAGAGAACAATACTTCCCACACATAACTTTAGCCTTGACAGGAGAACATGCGCCAGCGAGTCTAGGGAAAATGATGGCCAGAGCAAAACAGGCAACTTGGATHGACATTGAAGAATTAGTGGAGGTTTCWAGAGATGGTCAGTTCCGCAGATTCGCAATTGATGCGTGGGACATGGCTAAGCTTGAGAAAGTGGAGAAACCWCGTGACATCGCCGGAGTCAACACTAATCACAGTGACGCTGATCRTTTACTGACCGAAGTGCCTGATAGTCTGTGGACCACACACCCGCATGATGTAGGTAGRATAGASGGATGTGCTACCCTGACATTAAAACCTGACATTARCAAACCAATTTGGAAGCCACAATACCCGCTAAAAACAGAACAGGAGGAGGGAATCGCTGAAACAGTGGAAGGTTTGCTRAAAGCAGGGGTGTTGAGACCGGCTCCGGGGGCWAGATGGAACACGCCCATTTTACCAGTACCAAAAGCAGGAAACAAGGGGTGGAGAATGGTGCACGATTTGAGGGCAATAAATGAAGCAACAACGACTTTAKCCCTACCHGTGCCAGACCCCTATGTAGCTCTGCGAGCCATAAAYCCTGAACACAAGTTTTTCACTGTAATCGACTTGGCTAATGCATTYTTCTGCCTGCCTCTAGCAGAGGAATGTCAGGAGTGGTTCGCGTTCACATACCGRAACAAAAWGTACACTTACAACCGNNTGCCNCAAGGGTACAAAGACAGCCCCGGGCTGTTTAACCTGGCACTCAGTCAAATTTTAAAGACAATACAATTGGCAAARGACACGATCTTAATACAGTACGCAGATGACATCATTCTTGCGACTAAAACAGCGGAGGAATCATTRTAYGCCACAAAACAATTACTGACAACCTTAGCGGACGCGGGGTTTAAAGTRAAGCGAGAAAAATGCCAGATAACACGAAACTCAGTCGAATTTCTAGGGAGAGTGGTGGGGAAGAATGGAACAGCTATGTCAGAAYTGCACAGAAACACGATTTTGCATTACGGACAACCTAAAACAGTACAAGACATGCTRGGGTTCCTDGGTTTGTGTGGATATAGTCGAACATACGTGCCCGACTATGTGAAATTGACACTTCCTCTAAGGGAGATGGTGACTGAAGTGGGTCACAGAGCATTGAAAGACGAACTACDATGGACAGTGCCVAGACATCGGGTGTTTCAAGCAGTCAAAACAGCGCTRAGTGCGGCCACACAYYTGGCRGCACCGAAYTACAACATCGATTTTAATCTAGATGTAGCTGAGACAGAGGGAACAGTGAATGCGGTTCTCTATCAAAAAGAAAGAGGCGAGAGGAGGGTGCTATCATATTACAGTTGCAAACTGGACACGGTGGAGAATGGGAAACCCCCTTGTGTCAGGTTTTTAGCGGCCATTGCCAGATCGATAGAAAAAACAGCGCATATTGTGTTATGCCACCCRTTGRTAGTCAATACTGATCACAGTGTRACKGCTCTACTGGCATCCAATGCATTCAGTTTCTCAGCAACAAGACAGATCAAAATCGAAGATGCGCTGAAAMGAGCTAATGTAGTGTTCAAAGCCCCGAAAAACAACTATGCAAACATGGCAAGAGGGATTAATGGGGGRAAATTRCWACCACATGACTGTGTGACCCAAGTGCAAAGAGACAGTAAATTGAGAGATAAATTGTACTCCGAGCCGATAGAGACACCAGATTGGGAACTGTTTACTGATGGSAGCTCCCAYAAGGGAGAGRCAGGRAACAGAGCAGGATATGCKGTCATCGARTGGAGCGAAGGAGGGGCYAAAACAATACRRGCKGAAGAAATACCYCAGCCAGCGTCAGCTCAGACTGCGGAAATAATAGCCATCACAGAAGCGCTYAAACTRAGCAAARACAARCGAGTGAACATATACACTGACTCAGCGTATGGTTTCAGTGCCGTACACTTTGATGGACCTGCGTGGTTGAGAAGGAAATTCTTAACNGCNGCAGGGACTCCTGTGAAACATGAGACGCTCCTGAGGGAACTGATTACAGCGATACAGTTACCCCGCGAAGTTGCCGTGATAAAGGTAGCTGGTCACACCAAAGGGACAGATAAAACAAGCAAAGGCAATGCRGCRGCAGACARAGCGGCGAARCWAGCGTCAGGATACGAGGAAGCAGGACAGTTTGTTACGCTCCGCTCAGGAAGAAWGGTGGGAACACAAAGAAATGAGACAACAGACAAAACAGGGTTTAATRACAGCGAACTCCCGTTGCCTGAGGAAACTGAGGCAACTTTACATCCGGAGATAAAACTGAGTCAGAGGCTACTWAACATAGTGGAAATTCAGGAAGCATCCAGCCCACAGGAGGTAAGAGATTGGTTAACTTATGGGGCTGTGAGACAGACACACAAACAGGATGGGAAAGTGGTAGCACCGCGAACTTTAATACCTGTAATTTTCAGAGAAGCACATGGGAACACGCACGTGTCAGCGACAAAAATGTACAAACAGATTAGACGCCAGTGGTGGTGCCCAAAGCTCAGAGAACACATCGAAAATTACCGAAGTGAGTGCACGACATGTAACAGAATGAATGTGAAACGAACACTGCCCCACCCACTGCTAAAGTTTCCTGTCCCCTCTGCACCGTGGAGTGAAATTTGCATTGATTACACAGACATGGGGTTAARTCAGCGTACATCGGACRGTTATCGCTACCTACTCGTGGCTGTGGACAGATATAGCAGATGGATAGAAGCGATACCAACAAAAAAGGAAGATGCAGAATCTGTAGTAAAGTGGCTAACGAAAGACTTGATTCCTAGGTATGGCGTGCCTGCTAAAATCTGTTCRGACAACGGAAGCCATTTCAAAAATGAGCATTTGCAAACAGTGGAGCAGACTATGGGGATTGAGCATAGGTTCGGAAGTGTATACCATCCCGAGAGCCAAGGCATAGTGGAGAGGGCTAATCGAACCATAAAAAACAANCTGGCNAAAGCNTTAGCNGGCACACGAATGAAATGGACAGAGGCACTACCACTAGTGCTACTGTCGATGAGACAGGAAGCTGCTACAGAAACCAACCTCTCCCCGCATGAGATTTTAACGGGGCGAGCCATGCCGGGGCYTARGGAAGATCCTAGATGGGTAGAKCATAATGARCCAGGAGACACTGAACTGTCCGAATATATGAAAGTAYTGGGGCAGATGATTGAYTTGATATCCCAGCAGGTACAGATTGGHGAGGAGGAGGAAGATCAAACCTGCCTGAAACCACTCCCCGTGACCGTAGGAGACCAGGTCTACATYAAGGTAAAAGGYCGGCCWCACTGNTTCAAAGCACATGCTTTCAAGTTTAGAATGACCAGTGACATAVATTCCAAANAGGGCAGCCTGGGCAGGAGACAGACGAGAGACAGTAACTGGCATCATTTTGCTCATTGTGCATTGGTTAAAACAGGACAGAHTTCACAAGCTGATGATGCTAGTCCTGATGGCCTTGATGTATCTGTTCATAAATAACGTAGCACCACAGCCTCCAGATCTGTTTTCTTGGATGAAATACAGGTCAGGGGTAGCAGGGAGTGGGAGTGTGGACCCCTGTGGTGCGAAAGTAATTCTGAATGTTTTCAAGACCAAAAGGAATGTGTTTCAGTTTGACTTATGTGATGTCATAGACTGCGAGACATATGCAAAGGCATACAGGAGGGATGATGTTTATTCCTATGGCCTCATCTCAAACCRRACCCCCYGTATTCCAAATGAATGACGTAGAAAATCTAACCTGTTTCAGAAATGACAACACAGCAACCAATGTACATATAATGGGAGATATCCTAACACAAGGACCAAAGAACCCGTGTAGGAATATCATAGAAGTAACCAACACACTAACTGCTAGTCACATGACAGTTACAAGGGCGGATGTATGGTGGTATTGTGGGGGGAGAACATTGTATAATTTTCTTTCAGCCAACTGGAAGGGGCTGTGTGCTTTGGTGTCTTTGAATTCCCCCATCTACATGGAATCTAATGATGCTACACGGATGGGGGAGGGAGAGACGCCAAACTCAACAGCCCCGACAAGGAGGCGTAGGAGTTCCCTGTTCGAGGAGAGTGATGGAAGGAACAGAGATGGGGTATGGATTGATGCAATTGGGCAAGCTCGTAACATACCAAATGAGTACAAGTTAGCAGATGAAGTGGCTGCGGGGTGGGAGTCATTTCCAATTTTTTCAGCAATATTCCCTATAACAGTAAACAAGAATGTGAACAGAATCAACCTGGTGCATTACAATGTACAGAGACTGGCTATTTTAACCAGTGATGCCATAGAGGCAATCCATGAGCAACTCTCTCAGACTTCTCTGATGGCATTGCAGAATCGCAGGGCATTAGATATGCTGCTAGCGGAGAAAGGGGGTGTGTGTGTATACCAAATGAGTACAAGTTAGCAGATGAAGTGGCTGCGGGGTGGGAGTCATTTCCAATTTTTTCAGCAATATTCCCTATAACAGTAAACAAGAATGTGAACAG
>cl_ha_ERV1
MDSLYLLKXLNKKATLWRXTGPDGRQYYEWKKKMNNEITYHEPXDPFHXTYYYAXDTDLEYDNRWEKLREGQEEEIHTTHIIVGPEGIAAAVELTPEQAEWVPDREQYFPHITLALTGEHAPASLGKMMARAKQATWIDIEELVEVSRDGQFRRFAIDAWDMAKLEKVEKPRDIAGVNTNHSDADXLLTEVPDSLWTTHPHDVGRIXGCATLTLKPDIXKPIWKPQYPLKTEQEEGIAETVEGLLKAGVLRPAPGARWNTPILPVPKAGNKGWRMVHDLRAINEATTTLXLPVPDPYVALRAINPEHKFFTVIDLANAFFCLPLAEECQEWFAFTYRNKXYTYNRXPQGYKDSPGLFNLALSQILKTIQLAKDTILIQYADDIILATKTAEESLYATKQLLTTLADAGFKVKREKCQITRNSVEFLGRVVGKNGTAMSELHRNTILHYGQPKTVQDMLGFLGLCGYSRTYVPDYVKLTLPLREMVTEVGHRALKDELXWTVPRHRVFQAVKTALSAATHLAAPNYNIDFNLDVAETEGTVNAVLYQKERGERRVLSYYSCKLDTVENGKPPCVRFLAAIARSIEKTAHIVLCHPLXVNTDHSVTALLASNAFSFSATRQIKIEDALKRANVVFKAPKNNYANMARGINGGKLXPHDCVTQVQRDSKLRDKLYSEPIETPDWELFTDGSSHKGEXGNRAGYAVIEWSEGGAKTIXAEEIPQPASAQTAEIIAITEALKLSKXKRVNIYTDSAYGFSAVHFDGPAWLRRKFLTAAGTPVKHETLLRELITAIQLPREVAVIKVAGHTKGTDKTSKGNAAADXAAKXASGYEEAGQFVTLRSGRXVGTQRNETTDKTGFNXSELPLPEETEATLHPEIKLSQRLLNIVEIQEASSPQEVRDWLTYGAVRQTHKQDGKVVAPRTLIPVIFREAHGNTHVSATKMYKQIRRQWWCPKLREHIENYRSECTTCNRMNVKRTLPHPLLKFPVPSAPWSEICIDYTDMGLXQRTSDXYRYLLVAVDRYSRWIEAIPTKKEDAESVVKWLTKDLIPRYGVPAKICSDNGSHFKNEHLQTVEQTMGIEHRFGSVYHPESQGIVERANRTIKNXLAKALAGTRMKWTEALPLVLLSMRQEAATETNLSPHEILTGRAMPGXXEDPRWVXHNEPGDTELSEYMKVLGQMIDLISQQVQIGEEEEDQTCLKPLPVTVGDQVYIKVKGRPHXFKAHAFKFRMTSDIXSKXGSLGRRQTRDSNWHHFAHCALVKTGQXSQADDASPDGLDVSVHK*
>cl_ha_ERV2_con
CAGACTTCTCTAAGATAGCTGATTGTGTGCAAAAAGAAAAAGAAACAATTCAAGAATACTTARAAAGACTAAGGAAMATTTTCAAAGTACATAGTGGGATGACTGAACCACCTGTATGGGAAGATGAAGGGCCTTACGCCATGCAGTTAAAAAATGCATTCATGGGAGGGATGAGAACGGAAATCAGCACGTTTATAAAAAAACATCTGATACAATGGCAAAAGAACGGGTTTAACCCTGTTAAACAAATGGCTGCTCATGCAGAAAGCTTTCTCCTAGAGAAAGAMAAGAAAATGSTYAACAAATTTGAAATGCATGAGGTACAAACAGGCCRTKAKACGACACACAGGGGGCAATCTAATAGAGGAAGAGNNNGGGGAGAAAGAAGAGGAGRAAAAATGGGAAATARAAGGTMRRGAANNNGARTATTANNNCTGTTATGTGTGTGGGMAAGAGGGGCATTGGGCCAGAGACTGCYMAAAAAGAGCTCAAAGAGAAACACGTGACAACAGAGTTCCTAGGGAAAGACATGACAACAGAGTTAATTGGGAAAGGGAGRACAGCAGACAATGACTAGACGTAGCAGCTGGAGAGARGTGGCCACCCCCTCCCAGCCCGAYTGAAGGAKTCTTTAAAGACAATGACATAGAGGACATTTTGAACATTGATTATGAAAATGTCTTCGCTTTAATGGCTACTCNNNNCAGCGCAAGACTTACAYTGATAATGGCAGGAAAAACAATGACATTTTTGTGTGACTCTGGTGCCTGCAGAACAGTACTCAGAGAGCAAGACATGACGAGCACRGTGAGATTGTCTGGAGASAAAGTCATAGTCAGATCCGCCTCYGGGCATCTCGAAACTGAGCCKTACACCGATCCTATTGTCTTCRAAGACCCGCAAACRGGMAARACAGCGCAATGTCAGATTATTGTTTCAAAAACATGCCCCATTWATTTACTAGGAAGAGATGTTATGTGTGGRTTGGGGATTGGAGTTGTTCCAACAACAWATGGCCTTAAGCCAAAAGGGTCAGTGAACAAGAGGGTGAGGGGCTGATAATGGAKTGACAAACAGTTTATCTGAYCACTGAGRAGGAAACTGAGTTAAATTGTCTCCCCAAACAGTTATGGTCACAAGGGYCTGCGGATGTAGGCAAAATAACTGGCATAGCTCCTGTTGAGATAACACCTAAAGGGTCATATCGACCTTACCAAAGACAATACCCATTAAGAAGAGAAGCCATAGAAGGCATAGCTCCTGTGTTCAAAACACTGAGAGAAAAAGKRRNAATAATACCTTGCCCAGACTCCCCATGTAACACACCGATTTTTCCTGTCAAAAAGGCACCCCCATCACAGAGCTGGMGAATGGTGCAGGATTTAAAAGCAGTAAATCTTGCAGTCATTCCMAGGGCTCCCATTGTACCTGACCCCAGCACTCTGTTAAAYGAAATACCTAAGAATGCAACTYATTTTTCTGTAATTGACTTAGCAAATGCATTTTTYTCAATTACAGTGAAACCYGAGTGCCAGTTCTGGTTTGCCTTCACTTTTGAGGGAAAACGCTGGACTTGGACTCGGCTTCCACAAGGGTACTGGGTCATTCCACGCCAAACGGGACAATGGCTCCCACTCGACCATCTCAGATTTGAAAAAATCAAGGTTGTTCATACACTTCTTAATAGGTATAGTCCAAAATATCTCTACTCCCAATTTTGTCACAAAAAGATGTTTGGGGGAGGGGGTGCCTGTACTGAGGCTTTTTTAGCAGCGTTTTCTGAAGAGCCATTTTCAAATTGCTATTACAAAAGTATTGCTAGCTCCTTCAAACTTTCTAGGCTTAAATCATACCATTACTTGAATATTATGGACTTCCGAGGGTGTGGCTTGGGTATATCATATTCGGGGTGCTTGAATTTGCGCAAAAAATGTACTTTACGCTTTGTTGCCGCATCTTTGAAGGCCTGTGGAAAGCTCAGTGTTAAAGCTGGAGACTTGATATACTATTTATTTATCTATTTATCTATTTTAATATTTGGGACTATTCATATTAAGAAGTGTATGAACAACCTTTTTTTTCAGCCAAATCTAAGATGGTCGAGTGGGGAATTTTCCTTAAATTGTCACGTTTGGCGTGGAATGACCCTACTGATCACCCACTATATTTTCACAGGCCATGAGCTCCAACTTAGCATTTACACCACCTGGACTTCACCTTCTCCTTTATGTCATCCTTATCTCATCCCCCCAGGAGACTTGACAAGATACCATAGCCTTGTTGACATTTTTAGCGGTACAAGGCCACAAAGCCAGAAACAAGTTACAGCTGAGGTCCACAGTACATGTTCTTTTTGGGAACTAACTTCTGTAGACAGTGGATTCCTAACTATGCGTTGGAGACACAAATATTACAGAGTTTTTATTCTCAACCCATGTCAGCAAGAGATCTTATTGAATGGACWGAGGAGGCTAGGCAAGCATTTGATCACATTAAGACACGACAAGSCGTTCATACAAGCTGTAGACTGTAAAAAAGGTTATATGACATCTTTGTTAATGCAGGAGTGGGGACTTAAGTTGAAAGCAGTGGCATATTATTCCACACGGCTAGATCCAGTAGCCCAAGCAATGTCTGAATGTTTACAAGCAGTAGTGGCTGCAGCCTTGGCGGTGCAGGCCTCTGCTCCTATTGTACTATACAGTCCACTTACACTGAAGGTTCCACATGCGGTATCTGTTTTGTTGCTACAACAAAAACATGCTTACATGTCCCCAGCCAGACACCTATCTTGCATGACTGTTTTGCTCTCGCAGCCTCATATCACTATTGRGCGCTGTGTGACATTAAACCCAGCTACACTTTTACCTACGGCAGAGGATGGTAATCCACATGATTGTGTAGCAGAGACAGATAAGACAATGGCAGCCAGAGCTGACCTACGAGATATGCCTTTTCCAGAAGCTGATTTAACTATGTTTGTTGATGGTTCAAGCAAAAAGAACCTTGATGGCAGTAATGCAACGGGTTACGCTGTAGTCACAGCAGAGAAAACCTTGAAGGCAGAGCCACTACCTCCCCACTATTCCGCACAGGCAGCGGAACTGATTGCCCTYACTGAAGCATGCAARCTTGGTACYGAAAAGACAGTTAATATCTACACAGATAGCAACTATGCTTTCTCCACATGCCATGTTTTCGCAGGTCAGTGGGCAAACAGGGGAATGATCACATCTACAGGTAAACCTATCACACATAGAGACCTGATACTAGAACTGATATCAGCAYTACAACTTCCAMARGCAGTGGCAATMATGAAGTGCGCTGCRCACACACATGCAAAAGACCCGGTTTCATTGGGAAACCACARAGCAGACGAAGCCGCAAAACAGGCCGCACTGCARCAACCAWCTGACACATACACAATTRAAGAATTAGACCTCACAATATTGAAAGACATGCCACACCAAGCACCAAAACACGAAAAAAGATTGTGGTTAAAACACRGAGCAAAGAAGGCCTGTGATGCACCGATACCACTTTTTTTCAAACCGATACGAGTACGAGTATTTTTATTTGTGTACTTGCCGATACCGAGTACCGATACCGATACTTCATTTGGTCTCCATGAAAGTGCAATTAATTTGGAGGCAGATTTTATTTTATCCTCTGCAGATTATGTCAAGCCTATAGTACAAAATCAGAAGGCTATCCCAAGCCAAAAAACAGAGCTTTCTGGTTTTAACACACAAAAAAAGCCTTCAAACAGACAATATCATCACATTAGACAAAATGCAAATATAACCAGAAGGCAATTCAATTTGCTGCATAGTCAACACAGTCTGCTTAACAAAAAGACAGAACTATTACTGGATCACAAGAGCACATTTCAGTTACAAAAGGATCAGAAGAATCTCCTGCTCAAGTACACAAACAATCACTTAACCTATGTGGCACAGTCTTTCTCTCTACCTCTCTCTCTCTGTGTGTGCGTGCGCGTTTTTTTCTTTTGCAAGACGTCAGTTAAGATTGGTTGCTTCGGTCTTGCGCCACTAGCATCAGTGAACTCTGTGTACTTAGCACTATGGTGTGTCTTCAGATGTTTAATCAAATTGCTTGTGTTAAACAGAGTACTTTCCTTTCCGCCCCTCGACACCGTAGCAGTGCAGATCTTACACTGTGCCTTACTCCTGTCGTCGTCATTTATCTTAAAAGCCCAAATCGCCGTTAAGGCAGCACAACGGAATTGCTCGCTAACGAGATGCCAGCTAAATTTAGCGAAACCTGTATACAATACTTTGACACTACAAACTTTCCTAACACAGTCAAACATCAAGCAAATGCAACACAAGACGGCAAATAAGCTACTTACTAGTCTGGCAGAGAGTGGTAGGACAGGTAGGACAATAAATCACATTTTGTGTCAGCATAGCCCGGCCAGTTTGATGCAGAATACTGATGAGTGGTATCGGTGCTTGGTATCGGCAATTCAAAAACGAGTACGAGTATTTCGAAGTATCGGCACTGATACCGATACTGGTATCGGTGCATTCCTAAAACACACCAATCTTACCGAAAGCACTGTACAGATATGTCGCCACATTGAGTCATGGGGTGACCCNNGTCTCAAAGGGAGGGATGTKCTAYGAGRTAGAGATCTTTACTACCTATGGATTTACTTCTTATTCAAAGCATTTTYGAAGATGTTTAATCTGTGCAAAGAATYCACAGGGGAACTTCAGACCGAAACCTGGCAAGTTTCAAGAACCACAATATCCTTTATATCTGTGCATGGATTTCATACTAAACCTGAAGGGGAAGAAATATTGCCTAGTCATAGTAGATGTGTTTACKAGATGGGTAGAAGTATTTCCAAGCAAGAAGGCAGATGCTCATGCAGTAGCAAANNNGGAATTATCCCTAAATTCGGAATTCCTACCAGGATCTACAGTGATAACGGCCCTTATTTTGTGAACCAAACACTGCGTTTAATCAGCGTACAAATGGGGATAGAACTGAAAAATCACTGTTCATACCACCCTCAGTCAGCAGGACTGGCGGAAAGGACAAATCAAACGATCAAAAGCAAACTAAGGAAAGCAATGCAAGATACGGGCAAAGGATCGGTCCGTTGTTTACCATTAGTGGAACTAAGCATGCATGTAGTTAAGACAACAAAAGGATTGTCACCATTTGAAATGATGTATGGAAGACCCTATACTGCCCCAGCTCTTAAACCATTTGCTAAAACAGACGAAGAGATTGAATACACACKTTMAGAGTACATGKCAAAGATGTTGTCGAAACTAMATGCTCTCAGACTTCTCTCCCCTCCGCAGGAACACTGTGAGGCTGAATTCAAGGTTGGACCAGGAGATTGGGTTCTAACCAAAAGCCTCAAAAGAAAACATTGGCACTCGCCMCGGTGGGTAGGGCCATACCAAGTGCTACTGTCAACACCTACTGCAGTCAAAATAGCCGAGAGCGCCACGTGGATACATCTAATTCACTGCAAACGGGTAAGCCTGCACACGACTGAGGCAGAGGAATAAAGATCATCTTTCTTTGCTGTTTCCAGGGAGTGCCCACTGTGACAGAAGACCAGCCTACAAAGGGGTTTAGATGTTTAGATTCTTTTCGTCTCAACCGCTGGCAGAAGATACAGAACTGTCCTGTGAGATTAGAATCTAGTGGAAATTGTCGAGTAAGAGGTCTCTTCCTCTGCAAAGTCATGGGAGGTTACTCAAAGTGGGCCAAAGTATGTGGGGGACTCTTAGCAACGACTGTAGGATTTTACATTGTTGGTCTATTAACATACTTATGGATGAGACAGCAGAGACCGGCCCTGGACGAATATCCACGCTGGGACCTGGCTAAAGATCATCCGTGGTGGAAATGGGTAAATCAGACTGTCCGAACACACATACCACAATGTGACTGTTTAGTCTGTGCAGGGCCCAANNNNNNRACCAAACCACTCCTGGCGACCCCTGTACCTTATGACATAGATCACTGYRAYAAAGAATTTWKAGAAACTGAAGCCTGGAAGRAACATGTCAAMTTACTCTTAGMTAACAAGTGCACGTGTAAGATGTGCCATCTAGCGGACGCCTCGTGTCGTAGAAAAGAMTGTTCACATCTTCCTGCCCAATGTAACTACATACRACAGCCAATGTGTTCTGCAGAATGTTTGCTGATGATGGGAAATAGGGCGTTTAATGATACAGCTATACAGCATGACTGTTCACATTTTAACTGRCCCTACATGCCAGACAATGYTGCCCCACCTCCACACATTATTAGAAAAGATGCTCTGTTTGAATGCTATTTAAAACCTGGGGAAAAGAACGATSCACACCTAGGACACTGGACACAATGTAAAACCATTACACATGTSATWGATAATGGGAGAGAAATACAGTTAAATACTTCCACTGAATGTAGAATAGCGGRGATGTGTTTGAATGGCAGACTTCTTGAAGTACAGGATATAGCCATAGCTNNGATAWGTGGGGATGGTGAATTAAGAGCTACACTRCCTGTGGGTTGGTCTGGGMCTTGTGCTAGAACAATGTTGGTACAACCTTTTCAGATTWCCCCCAGGTCCAAGACTCACCAGTACCTGAGGAACGTTCCAATGCATTCCGTACGAGGGAGGAGAGAAGCAGGGGATGACAGCGGGATCTGGTTCGACGGCCTGGGCATTCCCTGAGGCATTCCAGACTACTACAAAGCCTTGAACCCAGCAGCCAATGGCCTGGCATCTACCCTCTGCCCCTGGTGCGTCATCGGAGCACACACAGATTGGATTAACTTCCTTTACTACGCTGAGATGAAGTTCCAAAACCTGACCAGAGACGGACTACAAAAGATCAGAGAAGAACTACACNNNNNNNNNNNNNNNNNNNNNNNNNNNNNNNNNNNNNNNNNNNNNNNNNNNNNNNNNNNNNNNNNNNNNNNNNNNNNNNNNNNNNNNNNNNNNNNNNNNNNNNNNNNNNNNNNNNNNNNNNNNNNNNNNNNNNNNNNNNNNNNNNNNNNNNNNNNNNNNNNNNNNNNNNNNNNNNNNNNNNNNNNNNAGAACTACAAGCAAACTCCAGGGTAACACGGCAAAACACGGCTGTGCTTGAAATTCTCACTGCCAAGAATGGAGGCATTTGTGTCATGCTTGGTACTGACCAATGTTGCACATATGTCCCTGACAACACCGGAGATGGGAAAGACTTAGATCTGATCCTACAAAAGATGCAAAAGTTGTCAGACAAAATGCAAGAGGGAACTGGCACGCAGGATTGGTTCAGTGCCCTGTCGAGAATGTTTTCCTCATGGGAAGAAATTTTGATGTCTTGTGTGGGAGTGATTTTAGTTATTCTCGACCCTGAGAAAATACAAGAAGCTCGGACGAGAACCTTGTTTTGACTATGATACGTACGGCGTCAGCATTAGATAAATATTAAGTATATAAACCCTGTGCGATGTTAGTGAAATTGCTTCACTTTCATCCTTGTGCTGTGAGTGAGCCCGATTGCAATTGTTCTTGTTGAATAAATATACTGATTGACAACTCCGGAGTCCTGAAGTAACTAGGGTGAATTTTCACCTATCAGCAGCTTATGCATGTTAATTAAAACGAATGTGACAGCATAAACTAACCTCAGTTTCTGCAATGTGCAGTGGGAATCCTCCAGTAAAGCACACAGCTGAGTCACTCCCAAGGCTTCTAGTATGAGCTTACTCAGATCCAGCTCAGTCATGAGTAAGGGGTTTGAGCCCACAGCTGAAGCCACAGCAGCACAGGCTTCCTCAGCAGCACTCCCCTTCAGGAACCTGTACAAATAGAGACAATAAACATATCTGTTGTCTGACACAAAACATCATCTCTGGTGCTTAAAAAAAAAACACAAAAATTCAAATTTCTACCAAGGCAGCCTTTTACAGAAATTTAAAAAAGCAAACTGATCAGTCACATATGTGTTTTTCTCATGGGAAAGGAAGCACTGCTACCCACTTGTATAGTCTATTAGTTCAATAAGTCTGCTTGGCCTGGTGCAGCAGCTTTAAATCTAGCAGGCTGAGTTTTCACTGCAACAGCTGAGCTCATCCTGTGACTTTCAATATAATGTTCATCTATGGTCATTAGTGATGCCCCTAAATCAACAGCTTAAAATATGAGGTGTGGCTATGAAATAAAGAGACTAATGCTTTAAGTAAATTGCAATGAAGAAGACTTGTTATAGTCATAGAACTCGTATATACTCGTAATAACAGTCTCATTTTTTTACATTTTATTTGAAACTCTTTGTAATATTCCTGGTCTTGATATACATTTACCTGAGATTTTTCAGTTTACACTGCGGGTCCTCCTTTAGGTCTAAAAGCAGTTTGACTCCTGATTCCCCTGGATCATTTCCTCTGAGATCCAGCTCTCTGAGATGATTGGGATTTAACCTCAAGGCTGAAGCCAGACTAG
>cl_ha_ERV2
MXTEXETELNCLPKQLWSQGXADVGKITGIAPVEITPKGSYRPYQRQYPLRREAIEGIAPVFKTLREKXXIIPCPDSPCNTPIFPVKKAPPSQSWRMVQDLKAVNLAVIPRAPIVPDPSTLLNEIPKNATXFSVIDLANAFFSITVKPECQFWFAFTFEGKRWTWTRLPQGYWVIPRQTGQWLPLDHLRFEKIKVVHTLLNRYSPKYLYSQFCHKKMFGGGGACTEAFLAAFSEEPFSNCYYKSIASSFKLSRLKSYHYLNIMDFRGCGLGISYSGCLNLRKKCTLRFVAASLKACGKLSVKAGDLIYYLFIYLSILIFGTIHIKKCMNNLFFQPNLRWSSGEFSLNCHVWRGMTLLITHYIFTGHELQLSIYTTWTSPSPLCHPYLIPPGDLTRYHSLVDIFSGTRPQSQKQVTAEVHSTCSFWELTSVDSGFLTMRWRHKYYRVFILNPCQQEILLNGXRRLGKHLITLRHDKXFIQAVDCKKGYMTSLLMQEWGLKLKAVAYYSTRLDPVAQAMSECLQAVVAAALAVQASAPIVLYSPLTLKVPHAVSVLLLQQKHAYMSPARHLSCMTVLLSQPHITIXRCVTLNPATLLPTAEDGNPHDCVAETDKTMAARADLRDMPFPEADLTMFVDGSSKKNLDGSNATGYAVVTAEKTLKAEPLPPHYSAQAAELIALTEACKLGTEKTVNIYTDSNYAFSTCHVFAGQWANRGMITSTGKPITHRDLILELISALQLPXAVAIMKCAAHTHAKDPVSLGNHXADEAAKQAALQQPXDTYTIXELDLTILKDMPHQAPKHEKRLWLKHXAKKACDAPIPLFFKPIRVRVFLFVYLPIPSTDTDTSFGLHESAINLEADFILSSADYVKPIVQNQKAIPSQKTELSGFNTQKKPSNRQYHHIRQNANITRRQFNLLHSQHSLLNKKTELLLDHKSTFQLQKDQKNLLLKYTNNHLTYVAQSFSLPLSLCVCVRVFFFCKTSVKIGCFGLAPLASVNSVYLALWCVFRCLIKLLVLNRVLSFPPLDTVAVQILHCALLLSSSFILKAQIAVKAAQRNCSLTRCQLNLAKPVYNTLTLQTFLTQSNIKQMQHKTANKLLTSLAESGRTGRTINHILCQHSPASLMQNTDEWYRCLVSAIQKRVRVFRSIGTDTDTGIGAFLKHTNLTESTVQICRHIESWGDPXLKGRDVLXXRDLYYLWIYFLFKAFXKMFNLCKEXTGELQTETWQVSRTTISFISVHGFHTKPEGEEILPSHSRCVYXMGRSISKQEGRCSCSSKXGIIPKFGIPTRIYSDNGPYFVNQTLRLISVQMGIELKNHCSYHPQSAGLAERTNQTIKSKLRKAMQDTGKGSVRCLPLVELSMHVVKTTKGLSPFEMMYGRPYTAPALKPFAKTDEEIEYTXXEYMXKMLSKLXALRLLSPPQEHCEAEFKVGPGDWVLTKSLKRKHWHSPRWVGPYQVLLSTPTAVKIAESATWIHLIHCKRVSLHTTEAEE*
>cl_ha_ERV3_con
CATTACTAAATTTGGACGATGGGCAGACGCAGGGGACTGAACAAGCACAGGGGGCAGAGGGAGGAATGTCATGCAGGAGGAAGGAGAGACAGGACACAGAAGATTTAGAAACATTCTGGGATATGAGAGAGAAAAAATTTGTTGAATTGAATAATCAGTTAACACCAGCATTAAAAGGGCAGTCTACTTTGACACAACTGAATTTGTTGATAAAGAGCATTGTGAAGGAAGAGGCATTGATTCATAATGTTATAAAGTGTGGACAAGTAGAAGTAGGACATAGGTTGTATGATATAATGACTCGGCAATTAAGAAGTTTGAAGAGAATGCAGGAGGATGTGTGGAAATGTTTGAATGTCAGAATCAGTCCAAAAAAGGGTACACATGATGAAAAGCGAAACAGGAGAACAGTACGCCTTAATATAAGTGGAGGAACGATTGATGGTGATCTGGAGACAGGAGAAGAGAGTAGCTCTAGTAATGAGGAAGAAGAGGGCACAAGTCCACAGGGGGATCTGATGTTACCATTGCTTCCCTTGAGATTTAAAACAGCAATGAAAAAAGCAGCACAAATCCCATTTGGGAAAGTGATGAAAGCAAAATTAAGACAGCCTAAAGTGTGGGGTAAGAACAGAGAGAGCAGTGACTCAGATGAGGAGGAAGACTCAGAGATAGCAGAACAGTGCTCTATGACAGTTCTGACTAAAAAAGAAGTGTTACAGGAAGTGCAGAAAGAAAGGAAAGAGAGGAAAAGGTTTCAGAAAAGAGTTAAACAGATAGAGGATGTCCTTGAACGGAAAGAAAGAGAAGAGTCAGAGAGAGAAGGAGTGCAAGGACCACTTCAAGCCTTAGACGTAGTTATGCCATTAATTACCAAAAATCAACAAACTTACTACCAACCATGGGGACACGCAGATATGGCTGGGTTAATCTCAAGATTACCTATTCTGCAAGAAAGCGCTGCCAGTTTTATTACCCGCCTGGAGAGTGAGATGGAAGGCAAGCACCTGGCCGTTGGTGACGTGAAAGCGTTGCTAAGTCAGATTCTCACTAAAGAGACTGCTACGGCTGTACTGGAGAGAGTGAAACTGGGAGCACTCATGGGAGATACACTGGTTGATGACCTTTCATTCGATACCTATCGGCCACAGATATGGAAAGCCCTGAGAGAGGCATACCCCAACACGTTTTCTCTGTCCAGCATGGCTGTCCCTAAGTTGAAAGCAGATGAAAATCCTGCTGTGTTCGTAGAACGGGTAGAAGCAGATTGGAGAATGAGAATGGAGGCGGACCCAGAACAACATCTTATGATGCGTCACATGTTAAGACAGGCAATCATTGATGCGCTCCCTCCATCAGCTAAAAAAGAACTTGAAAATGAGCATCGGGTTGGATCTATGCCAAAATCTGAATTTAGGGATGCGGTAACCCATTTCGTCAATCTGCACAGAAAGACAGAGGACAGTCTGCAAAAACAGGACATTGACAGGCAGCGCAAGCTGGTTCAAAGTCAACTGGATTATGTGAAGGGAATAAAGAAGGTGCCAATACAGGCTCCGGTAGTGGGGGTTACACCTCAAACCTCTGCACCGGGCCTTGGACTGGATCTAATGCCTGTGCCAGTGTCTGCTCAAGGTCCCCCACAACAACCCCCTCTCCAACAGGTTTATGGGCCCCCACCCCCAGCCTATGGACAATCGAACTGGACACAGCCTCCTCCAGGAAATTTCAGAGGCAGAGGCAGAGGAAGGGGGGCGAGGGGAAGAATGCAGAATAATGGCCCGCTGATCTGTTGGACATGTGGTCAACTGAGGGCAAAGCAGTCACATTCATTTTAGACACTGGATCAACTTATACTTGTGTAGGTTCTGCAGATGCCCAACATCTCTCCCGGTCTAGCACAGGAAGAGTAGCAAAGACGATAGGATACTCAGGACAAGTACAAATAATACCGTTTTCCACTCCAGTGTTAATTGAAGTGAGTGGGAAGAAAGTAAGGATGCCAATATTGATTTCAGATCACACTCCTATTAATTTRTTAGGGCGRGACGTRTTGTGYCGCATGGGAGTYMAAATTRAGTGTRCCCCWGAYGGACTTTCTTTRACTRAYCAGACMCCMCRCCYCWCCATGATTCTCCRWWCACYTYCCACACCACAAAYYAAACASMTTYATTGGATWARATTACTGGAARYRGGGTGGGARAAYRAAMTTTTTAGTGAATGGGGAACTTTGATGCATGACAGATATCCTGCTCTTAGGGAACCCCGGTGTCCGCCACATTGTACTGTGATGTTATGTGAGGCTTCATGTACAAGTGAATGTGAGGAGAAGGATGCAAAATGGAGAGAAGCGCTGCAGGAGAGGAAGCAGATTCAGATAHGBGCTCAGTGTGTGGTCATAGGACCTGAGGGAGTAGGAGTGCAGGTGAAATTAGGCAACAAATTGBATGADACAGTTTATGATGTGCCTAATDCAACACCACATATHACACTTAAGGTGGGTCTGGGGTTCAGAGCAAGAGACVTGGGTAAGATGATGAAAAGAGCCAGAGCCAGTGTATGGGTGTCCTCAGAAGACTCAGACAGGACAGGAGTGAGAGTGTCAGAGGATVATACAATGTTTCAGATAAGGCACTCAGCATGGTTGACAGGGGAACCTCAGATAGTGGAACTGAGTGATGAGGAGGAGTACACAGTAGCCTGTCCCTTTGGAAATCCATACTGTTTGTATGGTCAGTACGGGGGAGTGGGACACAGATGTTGGCATGTTGATTCACACAGGCCTTTGACAAAAGATGAGAGACCACTTTGTGGTCTCAAAGACAAATCAGCAGTGAGGATGGGGAAATGGAAGATGATGGTTTTGCAGGAAGGAACAGACATACGTAGAAATGATGTATTAAAGCAGGTGCCAGAGAAGGTTTGGGCTAATGGGGACTTTGATATAGGGCTGGTGAAGTCTGCAATCCCCATTGAATTCAAACTTAAGCCTGGTGCTAAATTACCATTTCAGGCGCAGTACCCTATCTCTCCAGCGGCGGCAGAAGGAATAAGAGGTACAATGGAGGGGTTATTGCAAGCAGGTGTGTTGGAGAAAGTGCCATTTGCTGAGTGTAATACTCCTATTTACCCAGTTCTAAAAGCAGATAAGGTGAGGTGGAGGATGGTGCAGGATTTGCGTCGTGTAAATGCTGTAGTGGAAGATTGGCCTGCAGATGTACCTAACCCACATACCTTGCTGACAAACATACCAGCTGATGCTAAAGTGTTTTCTGTCATAGATTGTACACAGGCCTTCTTTTCAGTTCCACTGGCAGAGCAGAGCAAGAAATTGTTTGCATTTCAGTATATGGGTCAGACCTACAGATACACCAGGATGCCCCAGGGGTTTAAACACAGTCCACATGTGTTTAATCAGGTGCTTCGAAATGATTTRMAGCATTTARTRTGTGATWSYACAGTYACTWTMTATGTRGATGAYRTWTTGATMKSKAGCCCTGATGTCCCCACCTGTGAGARRGATACTGTWAAGGTGTTGACAATTTTGGCAGARGGRGGTCATAAGGTGTCYAGGAAAAAGTTRCARTTTGTRGRATCACAGGTRACTTAYCTGGGKAGGYTAATTTCACAWGGRRAAAGRARGATAGCAMCTGAWCAGATTCRGGCTYTGRCWGCRGCTCCTMAACCWCTYACAGTACGRCAGATGATGGCATTCATAGGCCTCATAGGGTTYAGTAGTGATTGGATWGAGTGTCATGARCAGAAAATTGCYCCACTRCGTGCTATGATAAGCAAAGCAGGGAYAGGRAATTTGARAAATCSTTTRACMTGGACATTGGATGGASAGGAGGCYTTTGATCTWRTKAAAAGTGARYTRCAGCAAGCMCCAGCGTTGGCTTTGCCAGATTACACCAGGCCTTTTGCTCTGTATGCATCAGTAAGGAAAGAAGAGGGGTGTGATGCGTACATGACAGGAGTGTTGATGCAGGCCCAATGCCAGGGGAAAAGCAAACAAGCTATAGCATATTACTGTTCCAAGCTGGATTCTGTAGCTCAGGGCTACCCACCCTGTTATCAGGGGTTGGAAGCAGTATATATGGCATATGCTAAAGCATCAGGGGTTACTATGGGGTGGCCAGTGACTATCTACACGTGTCATGCTGTTTCTCAGCTGACAGAACAAGGGAGGTTTTGTCTGACTGCACAGAGGCAGTTGAGGTATTATGATTTGACTTTTTGTCCAGATGTGACAATTAAAACCTGTGACTCTGTGTGTAATCCTGCAGAACGAGTGCCTCTTGATTATGAGGGAAGCCCACATGAATGTGTGGCTGACTCAGTGGCCTTTTCCAAGCTCAGGCCTGATTTGGAGGGTGAGCCGTTGTGTGATGAAGAGATAATCTATTTTGTAGATGGCTCTAGTCATCATTATGACAACAAGACACAGGCTGGGTTTAGTGTGGTGCAGATGGTGAGGCCAGGAGAGTTTGTAACAGTGATGTGTATTCCTTGTAAACAGCCGTGCTCAGCACAGCTGGCGGAACTGAAGGCCTTGACTGAGGCCTGCAGCTTAGCAGCAGGGAAGAGAGCCACTATACATACGGACAGTGCCTATAGCCACAATGTGTGTCACGTGTATGGAGCACAATGGAAGCAGCGTGGGTTTAAGAAATCAGATGGGTCTCCTATACAACATCAGGAGCAAATTCAGTTACTCTTGGCAGCCATGATGCGTCCTCAGCGTTTGGCTATATGTAAGTGTAAAGCACACAAGAAAGGTGGTGATTATATTACACAGGGGAATGACAAGGCTGATGAGAGTGCAAAAGCAGCGGCACTGAAGGCACGGGAACTTGACTTTCCACCGAAGACTGGTAGGTCTCATGCTGTGGTCTTGGTGGACGGCACATGGGATGGTGGGACTGCGCCGTGTCCTTCCAAATGTCCATACATTGGTATATACGATTCTGGGTGTAAGTGGTGTCGGTTAATATTTGAGCCAGGTCATAATCATCATGTTGATCCTCTCTGTTGTGCTATGTGTCAGAGGGGGGACTGTCGTTTATGCCGTGATAAGCCATGTGAACCATGGCTGCCTGATGTCCAGGGTCCAGTAGTCTGTTTACAACCATCTATAGGTATTACAGACATTGTACAAATGCAGAAGGACGCTGGTCCTTGGGAACAGACAAAGTGGATACAAAGGGGAGCAACATGTGGCAATAATGGAGTATGGAGATGTCACGACGGCCGCGTGATAGCTCCGCTCAAATTATTGGCCATTTTGATTACTAATGCACATGATCTTGATCATAGTGCAAGGGGGATTGTACATAATACAATTTTGAGTGACGGATTTTGGTCACCCTACTTACAGGAAACTATAGATCACAAATTAGCACAATGCTATGTCTGTAATACCTATAATGTAAGACAGGGAATACCAACAAAGCCTCTAGGGCACATTCCAATGCCGGAGGGTCCATTTAAACATCTGATTATGGATTATATAGACATGGGGAAAACAATCAGGAAGCACAGGTATGTATTGGTGGTGGTGGACAGGTTTTCACGATGGGTTGAAGCATGTCTTAGTCTGGGACCGGACTCTGAAACGGTAATAAAATTCTTTACACGGGAAATCTTGCCCAGGTTCGGAATTCCGGAAGTGGTGTCAAGTGATAACGGTAAGGCATTTGTGGAAAAGACATGGAACAAAATAATGCTGGCTCTGGGAATAAAAAGGAAGTTGGGATGTGTTTATCATCCTCAGAGCCAGGGAATGGTTGAACGTGCAAATGGGATATTGAAAGCTAAAATAGCAAAGATATGTGCATCGTCAAACTTTAACTGGTTGGATGCTTTACCCATAGCACTAATGCACATGAGATCACAAAGGAATCGTATCACTCACCTCACACCACATGAAATGCTTACAGGACGGGTCATGCCGACTCCCCGGATCAGAGGGGATGATAAGGGCCCATCTCTGGAGCAACTCCAAAGGGAAATCAGTAGTTATGTACAACAGTTGACATTAATCCATAAGACTATTTACATACAGGCAAAAGGACGAGAACTGGTGAACAACCCACAGGCGGACGCAGGTGCATCGGTTAAGCCTGGAGACTGGGTCTATGTGAAGGTGTTTAGGCGGAAGAGTCTCCAGCCCCGACGAGAAGGACCTTACAGGGTGACACAAGCCACTCCAACAGCGGTGAGAGTGCAAGGTTCAAATGTGTGGCATCATCTCAACTTTTGTTTCAGAGCTATAGCACCGGAGGAAGACAGGACAGACGCAGGCCATCAGGATGGTCAAGGTCGTGATGGAGAGGGTGCGGGAGGCACCATTCAGATTGAGCGAGAGTCAGGGGAGGATGCCGAGGCAGGACAGCCTCAGGCCGAACGAGCAGGAGAGAGTGAGAGTTCGGATCCTGCTGGACAAGGATCACGGGACGAACTGGTGGAGGAACGGAGCTCTGGTGGGGGCAAGTATAGTGATATTGCTGTGTGTGCTGATAGTGAGTATGTCACTTCCCCGTCACCAGACGTCCTGGAGGGAGGAGAAGCCACAGGACAGGAGGATTGGGCCGAGCAACAAGGTGTTACAGGTCCCCAGCACCCTTGGCAATCCTACATCCCCCTCGATCCAGAATCCCTCTATGACCGCCCGGAACGAGCAGTCCAATATTACAATGACCCCTTACCCTTTTTTCACAGTCCCGTTCACAGTAATGGTGATCAGGAATGAGGCCCGAACCAGCACCCCGGTTAAGGTCCAGACCAATGCCATGGTAAAGGTAAAGAAACCCCGAAGGAAGAGACCAACAGAGGGGGGTGAAAGAAGTCGGGTTAAAAGAGATTTGAAAGCATGGAGAGGAACTAGTGAGGCAGAAAGAATTATTTCTAGGGGAAATAATTTGTGGTACCAGTGGGCACAATATACCGCCCAAACAGTAAACCAGGAAAGGACTGTTACATCTGCTCCATGGCACAGGAGGAAAAGGTAGTGATACCAGTGCCTTGGAGGTCAGAAGACTGTCCTGAGCACTACTGGGATTACAAGAATCATGACGTGAAGCCACACTGTCCATTTCAATGCATGATTTACTTGTCTGCCTCAACTGATGAAACTGCTGTGGACGTAGGTATGTTCGAGGGCAGCTGTAATAGAACTTGGGCACTGGTGATGATTGGTCCTTTCCCTCATTATCAAATTATTCTATTATTCTATAGGCAACAGTGGGAGTTAAGAGGGGTGGCACCACTGCGGTGTGAGAATAATATGCAGAACTGTAGTGCCAAGCATAGATGGGATAATATGCAGAACTGTAGTGCCAAGGATAGTTACATAGATGGGGGCAGGCATTATGCTTTTGCAGCAATATTCGCAGAGAGCGTGCAGGATACTCCACTAGCTGACCTATGGTGGGCTTGTGGTAAGCAATGGGGATTGAGGAACACTCTACCAGAAAATTGGACAGGGAAGTGTGCTAGAGTAGCACTAATGCAACGCACCATGATCACAGACTATGAGGACACAGAGTCGAATGTTGATGAAGTTTTGACTAGGCATAGGAGAGAAGTGGGAAAAAGTGATGAGTCATCAAGGGGGACATTCCAGTATGAGGGTTATTTGGCTGCCATTGGACAGCCTAGGGGAATTCCACAGCACTATAAAGCTCGGGATGAGGTTACAGCGGGATTTGAATCTATCTTACCACAGATAGGTATTAATAAAAATGTGGAATGGATAAACTACATCTATTACAACCAGCAGAGGTTCATCAACCATACCTCAGATGCTTTAAAGGCATTAGGAGAACAATTGGATGCCACCTCCAGAATGGCAATGCAGAATAGACTGGTACTTGACTGGATGTTAGCAAAGGAAGGGGGGGTGTGTGCTAAGATTGGGAGTTACTGTTGTACTTTCATACCAAATAACACAGCCCCAACGGGGAATTTCACATTGGCCATGAAGAAACTATTTAGATTACGGCATGAGCTGGCTGATAATTCTGGGCCTGCCAGTTTTACTTCTGCATTGTCAGACTGGTTTCAAAAATATTTTGGTTCAGAGTGGGGAGGTTGGCTTGCTTCTGTTCTTGGTGTAATAGGATTGATCTTATTAATATTCTGTTTAGTGATGTGTTGTGCTCTTCCCTGTGTCAAATCCCTTGCAGTGCGGGCAATAGCCTCTAGGTTTACTCAAATGATTGTAATGATTGGTAAAGACAGTGATGGAATTGGTTTGGAAATGTCTTATGATGATGATGAGGCTCTTGAGATGATACAGGTATTGTGTGACGAAGGACAAAATGAGTCAGGAGGCGAACCCGACTCCAACGGTGACATGTGGGAACTGGGTGACCAGACCACATAAGTCCTGGATTAAAAGCGAAAAGAACACGTCAGGGTTAAGTGCTAGCCTGCCTCGCCAGCAGGATGGTCGTGGGGTCAAACCCAGCCATAACCTCTGCCCTTCGACGGCTTACAGAAGCTGAAGATTTCGCCACGTCGGTAGTTACACAGATACACTGATTACATACACTGGACAATTCATATACTGATGGGATGTTGGTTAATTCACTGTAGTTTAATGTAATGGGATCATATATGTTTATACATAGGGGGGTTTTGTTATTGTTAGAGTAGTTGCCGTTCTGTGTGTGAAGACCTCTCCGGGAAATATTGCCTGGGGATGATTGTATGTTATTGTGATGTTGTTATGATTTTTGAAATGCCAAAGTGTTTTGGGAAATGAAAGGTTCCCATATATAACGGTGCTATATTCCAATGTTGTCTGTGAGATATGGGATACAGACGGCAATATGCCTTTACATGAGTATTAATTGAGGTGTTCGTATACATTGAAACTGAATCTGTTTTTCTTTTTATATGCTTTCACATGTTGTATCTTTTATACTGTAATACTATG
>cl_ha_ERV3
MLDMWSTEGKAVTFILDTGSTYTCVGSADAQHLSRSSTGRVAKTIGYSGQVQIIPFSTPVLIEVSGKKVRMPILISDHTPINLLGRDVLCRMGVXIXCXPDGLSLTXQTPXXXMILXXXXTPQXKXXXWIXLLEXGWENXXFSEWGTLMHDRYPALREPRCPPHCTVMLCEASCTSECEEKDAKWREALQERKQIQIXAQCVVIGPEGVGVQVKLGNKLXXTVYDVPNXTPHITLKVGLGFRARDXGKMMKRARASVWVSSEDSDRTGVRVSEDXTMFQIRHSAWLTGEPQIVELSDEEEYTVACPFGNPYCLYGQYGGVGHRCWHVDSHRPLTKDERPLCGLKDKSAVRMGKWKMMVLQEGTDIRRNDVLKQVPEKVWANGDFDIGLVKSAIPIEFKLKPGAKLPFQAQYPISPAAAEGIRGTMEGLLQAGVLEKVPFAECNTPIYPVLKADKVRWRMVQDLRRVNAVVEDWPADVPNPHTLLTNIPADAKVFSVIDCTQAFFSVPLAEQSKKLFAFQYMGQTYRYTRMPQGFKHSPHVFNQVLRNDLXHLXCDXTVTXYVDDXLIXSPDVPTCEXDTVKVLTILAEGGHKVSRKKLQFVXSQVTYLGRLISXGXRXIAXXQIXALXAAPXPLTVRQMMAFIGLIGFSSDWIECHEQKIAPLRAMISKAGXGNLXNXLTWTLDGXEAFDLXKSELQQAPALALPDYTRPFALYASVRKEEGCDAYMTGVLMQAQCQGKSKQAIAYYCSKLDSVAQGYPPCYQGLEAVYMAYAKASGVTMGWPVTIYTCHAVSQLTEQGRFCLTAQRQLRYYDLTFCPDVTIKTCDSVCNPAERVPLDYEGSPHECVADSVAFSKLRPDLEGEPLCDEEIIYFVDGSSHHYDNKTQAGFSVVQMVRPGEFVTVMCIPCKQPCSAQLAELKALTEACSLAAGKRATIHTDSAYSHNVCHVYGAQWKQRGFKKSDGSPIQHQEQIQLLLAAMMRPQRLAICKCKAHKKGGDYITQGNDKADESAKAAALKARELDFPPKTGRSHAVVLVDGTWDGGTAPCPSKCPYIGIYDSGCKWCRLIFEPGHNHHVDPLCCAMCQRGDCRLCRDKPCEPWLPDVQGPVVCLQPSIGITDIVQMQKDAGPWEQTKWIQRGATCGNNGVWRCHDGRVIAPLKLLAILITNAHDLDHSARGIVHNTILSDGFWSPYLQETIDHKLAQCYVCNTYNVRQGIPTKPLGHIPMPEGPFKHLIMDYIDMGKTIRKHRYVLVVVDRFSRWVEACLSLGPDSETVIKFFTREILPRFGIPEVVSSDNGKAFVEKTWNKIMLALGIKRKLGCVYHPQSQGMVERANGILKAKIAKICASSNFNWLDALPIALMHMRSQRNRITHLTPHEMLTGRVMPTPRIRGDDKGPSLEQLQREISSYVQQLTLIHKTIYIQAKGRELVNNPQADAGASVKPGDWVYVKVFRRKSLQPRREGPYRVTQATPTAVRVQGSNVWHHLNFCFRAIAPEEDRTDAGHQDGQGRDGEGAGGTIQIERESGEDAEAGQPQAERAGESESSDPAGQGSRDELVEERSSGGGKYSDIAVCADSEYVTSPSPDVLEGGEATGQEDWAEQQGVTGPQHPWQSYIPLDPESLYDRPERAVQYYNDPLPFFHSPVHSNGDQE*
>cl_ha_ERV4_con
CCACCACAAATCTCTGTTTACAAATTACCTGTTAACTTTCTTTGGATGAACCATTTAAAAGGTTTGTGTGAAATGTTTGCTTACTGTCTGGTGGAATAAGACTATAACTGCTTGCTTTCTTTAAATGAGTTGCCAGTCGTTCCTCTTGTCCTGTCTGTAATCCAAGAGAGCTGGATGCAGATCTACTGGGAGACCAGCGGTCAGAGTCTCCCCTGGATTCTCCACTCACTATGAAACAGGTCAAATGTCAGTGAAGAAGACTGATCATAAAGAAACATGTACAGATCAATAATATAGATAACACAACACAAGATGATAACAGAACATAACATAACTGTTAAAGAAAGTATTAGTATATTTTATCATGAATGTTTTAGCTAAAAGGCTTGTTCAAAATGTTGTGTGTAAAGTGTGTTTAGGTTGATTTTGGAAAAACACTTAGTGAGCCGAGAATGTGAAACCAGATGCCTCACGTGATGTTTTTCTGACATAAGGAGAAAGCGGGTTGTAAAATGACTCGTTGCTAGGCAGAAGTAGAATTCAGCTGAACTGCACTAATCCTAAGTGTATCCCAGCATCCTGACTGCCATCCTGTGTAAACATTGTGTTTGAATAAAAGGACTTGTTTTTAGCATGGCACGTCAGACAGACTTAAGGTGTCTGTTCTCCGTCGGGGCCCTGTTCGTAAACAGTCCAGTTCACTTACATGCTGAGTGGTGTCTTTAATCTGCTAACTAACTGTTGAGGGTCTTTTCCCTGACATTTCTTTGTCCTTTCGAGCTGGAACCCAACAAGACCGACCGCCTGGGAGCAGACTTCAGGAAGCCGAAGACAAGTGCACGTCCTGCCGAGAGAGCCATCGGCAGAAAGTCCCATTCAGTGAATTCTACGTGGGCCGGCAGAAAGGGGTCTGCCTCCGGGAGGCTGGTCTGACGGGATCTGAAGCAAGGTTGGACACACAGCATAGTATGAAGTAAGTAACATACGTTACTGAACGAACGAACTAAAAAAAAAGAGATTCGAGGTCTCTTAAAAGTGCTAGTTCTAGGCCTATGTGAATGGATGTGCATCTGTGTGAATGAGTGCGTGACTGGAGTAAGTAATTAAAACTTTGGAAAATATCTGAGAGTATAAACTTCCCAGGGAGATCCGGACTGATTTATCAGTCTAGAAGCTCGGCCTCCGAATATTTTTCATAGACTCAAGAGAAGTATTTTGCTTAATTAAAAAAAAACTCACCATAATTAATGAATGTGAGTGTGACTGGAGCAAGTGATTAACAGTCTAAAAACAGGTGGAGGCTCTGTGAGTATAAACACCCAGGGAAAGCCGGGCAAATTTAATTTGCCTAGAAGCTCGCTTTCCGGTGTCTCCATTTGACCCGTCTGAGGCATTCTGTTATAATCCAAAAAGCTCAACATGGGTAATGCGGCAACTAAACCGCAAGGTTGTAAGAAATTCATAAAGAAAAAACATACTGATAGCCATACAAAACACGTAGATCGCTGGATAGAAAAATATAGTTTCAGTGAGAAACTAGTTGTAGAAGATTGCGAGAAATTATGTAAAGACATAAATAATCACCATAGGAGAAAGAAAACGTTAAAGACACATCATAAAGACGAACTCGCATTTGCTGGCGTCTGGTTGGCAGAGGCGAGAGAGAGACTCGATGTTATTAGACGACGAAGAGGGCATGTCGTGATTTCTGCCCTATCAAAAGAAGACGATACGGTAGTAATCAGTAAGTCTAGATTCGGACAGCCACCCGCACCACAACAACAACAGCAACAAGCTGCCGTTCAAATACCACTACCGTCACAAACTCTGCCATCCCCACCACCATCATCTCCAGTAACTCAAAAACTACGAGTTAGCACAAACCCGTTCGGTGCAGTTGCAGGTGTAAGTGGTGGACTTTATCCGACTCTGCCACAGACTCCCCTTCGTAGCGAACCCCCGCCTTATGATCATCCAAAGCGCGAGCGTCGTACTCCCACTAGATATCGTGACTACTGTATGGACGCGGGAGATGTATATGTTCAGTCAGAAACACCCATAGGGTCAGAGACAAATCAATTCCCGTTAATTGAACTACCCAATCCTGCTTTCAATCCTGGCGACGGGGTAGGAGCGAACAATCAAAGAACTATGTTAGTATATCGTCCCTGGAGCCAAAAAGAAGTCGATAATGCAATAAAAAGTGTCCCAGAACACAAAGAAAGATCAAAGGCAATCACTTACTARACCTATTTGGATAMRRAAYCCRAWAACAGGAGARKCYGTRAAAKCACMSGTSATAGTTTCACCYTCGTGTCCATTTAATYTAYTMGGACGTGAYGTWATGACTAAAYTAGGCTTAGCMRTWTACCCCAYRAARCAGGGMGGWATGSAAGCYMGRMGATGYRWMARTRCWGAYATYYTRRTKRTGRARGGRMRKGGCRTKCCTTTYTAYTATTGGRSKYTRMATGTKCCRGATAMGTCTCCGWGWAAMACAGCGAGYGCMTTRYTAMAWGAAGCGMAAAARGTAGTSTCKCCTGARTCRGATTTTCAACMYAAAAATGACATACAKGTCACKTTACGTTRYTCAAATGACGGRMGACCTGGYCCAGACCCTCMATATGACGAAKYARTACATAAGCTWGGCCCRCAGAAARTKGTARTCACGKCACTCTGTTGGARRGAAAATRCSTGTCTGTGCACWGTAMYWCTWKSRCCRCAGGCTGARAAWCTGGTGYGCTYAKKSACMCCAMACATAYYKTTGTCTAAAGCYYCCGACGARMAATGGCAAGATAACAAAARRCAYATRTGGGAAMTKAACAGAGCGYGMGAYTGGAAAGACATGGGTTATWSTCAAYATAGTCCWRGYACMGGCTGGTGGAAGAAAATGTTAAATTTCGTGGTAATWACGACWCCAGAGACRAGAATGRSTGATCCGAATGARACYAAATGAGASATRYTSTTAACTKCKRWRGAAGAGGCGGCRYTARGYGAWATTMCTGATAAACTWTGGTCWAASCAYCCWRCKGACGTKGGYAWAATGRYWGGYGYAGMGCCMGTAAAAATTAAAGGAARAACSGARTACTATCCTCGYGTAAAACAATAYCCKCTGAAACCAGAYGCCCAGGCAGGCATCGAGCCAGTCATAMAAGAKTTRTTAAAAGCCAARATTATTCGRGMATGYGYTGATTCACCWTGYAATACRCCYATWTTYCCAGTGAAGAAARCAKCGCCATCYACWGGWTGGMGARTGGTSCAGGAYYTAAGASMWGTMAACRRMGCMGTAKTRGCWCGAGCMCCWAATGTGCCRGAYCCACACACACTRTTAAACCAATTGGACCCYGAAGCAAARTATTTTACYGTARTMGAYYTAAGTAATGCRTTTTGGTCAATWCCAGTAGACGAAGCAAGTCAGTTYTGGTTYGCGTTYACTTTYAAGGGCAAAAGATACACGTTYAACMGRTTARCTCARGGATATTGCGARTCACCTACWATWTTYGCGGATGCCATAMGRAATTGTTTRKCTGATTTTCARMCACCACAARGTAGYCAARTYYTKWCTTATGTRGACGAYATWTTRSTMKCTTCTAAAACACAARMACAGTGCAAAAYAGAYACKTTATCTCTGTTACATTATTTGGCAAAAACAGGRAATAAAGTYAGCAAAAAYAARTTGCARCTKTGGASARCARAMGYWAGATATCTTGGWCACACWYTKTCSGGWRRYGGRMGMACRGTRAATACKGAAAGRAAGAAAGCTATAYTGGAAGCTCCKAAACCTRWGACTAARAAACARATGATGTCMTTTTTAGGAYTGTGTAATTAYTGTCGWCARTGGGTACCCAATTATGCAGWATTAGTAAGRCCTWTGCATRATATGATTTTCTCTSAACCAATGGCRCCCCACGATAAGGTTACGTGGACTAAAGAGGGTTCAGAAKCKTTTCAAKYRACAAAAGAAAAAATAGCCAGCTCGACAGTACTGGCTCTYCCWAATTATGCGAAACCTTTCGTKCTCATGGTTGAYTCCAGACATRGRTTCATGACRTCTGTTTTGCTTCARGTSTGGGGRWGYAAAATGAGACCCATCGCATTTTATTCGACCCAACTCGACCCGGTAGCTCGTGCTACACCATCATGTGTACAAGCAGTGCTCGCGGATGCATCGGCCGTTCACGCGTCAGCAGAAATTGTGCTGGTTCATGAACTCGTCGTTAAAGTATCCCATGCAGTCTTAATGCTTTTAYTACCTAGCATATAAAGCAGACAAGCAGGCAGCTGGCCTGTATCTAACACAGGGAACAGAGGATGATGGTGTAGTTAACATACAACAACAAGCACCCAAAAGTGAAAAGGAAATTTGGATAAAACTGGGCGACTCTGAAAGATGAGGTATATGTAAGTCCAGATAGAAAACCCATCCTGTTGCGAGCTCGATACAAATGGGCAGCAATTTTTTGAGTCATGGGAATTTCCTGAGACCCATCGCATTTTATTCGACCCAACTCGACCCGGTAGCTCGTGCTACACCATCATGTGTACAAGCAGTGCTCGCTGCTGCATCGGCCGTTCACGCGTCAGCAGAAATTGTGCTGTTCCATGAACTCGTCGTTAAAGTACCCCATGCAGTTTCAATTCTTYTMYTRCARACWAACATGACWTTYCTYTCYCCTGCWCGMCACTTATCATGCATGACTCTTCTTCTCTCACAACCACACATAACATTGGAAAGGTGTAATACACTGAATCCATCCACWYTRYTGCCAMTRCCTATTGAYGGCAYACCACACMTATGTSAGGAAGARACWCAAMARRWKYTGAAACCAMRAATGGATYTRCAGGACACYCCCCTASTGGGRGGAYRTGTRATYTAYGTYGAYGGCTCTGCAGGMAAGGATGWGAGGGGRAGGAATTTAGTAGCWTATGCAGTCACTAGCCTYACTGAMATARTKGAAGCAAAGAAATTAYCTTCYAACYTATCTGCACAAGCAGCAGAAATAATTGCATTAACMAGGGCRTGTCAGYTATACAAAGGTCAGGAAATGACTGTATACWCWGAYAGCCAATATGCTTTTGMTGCTTCACAYATTTTYTGTRCGCAYTGGAAAAGGAGAGGTTAYWWAACYTCTACAGGAAAGGAAGTTAAACACAARAAGTTGYTRCAAGAKCTRCTTGAAGCRATACAATTGCCTAGYAAATTAGCKATATGYAAATGCGAAGCACACACMAAAGGGACAGATGACATTTCAAAAGGAAATGACCTAGCAGATAGAGCAGCCAAACAGGCAGCTGGCCTGTATTTGACACAAGAAACAGAGGATGACGTTTTAATTAACATGCATCAACAAGCACCCAAAAGTGAAAAGGAAATTTGGATAAAACACGGGGCGACTCTGAAAGATGAGGTATATGTAAGTCCAGATGGTAAACCCATCCTGCCTCGGGCTCTATATAAATGGGCAGCAATAATGAGCCATGGGATGACCCATGCCTCAACGGGGGGAATGTGTGGACTAGTACATAAATACTATACAACGTATGGATTCATAACCTATTCAAAAAAAATTTGTCAGCAATGTGAAATCTGCATTCGGCATAATTCACAAGGAAACCTCAGGCCAAAGAGGGGCGTGTTCCCCAAGCCTGAGTATCCTTTCCAGGTAATACACATGGATTATATCCAACTAAGCAAAGCCAGAGGGCTGGAGTATTGTTTGGTTATAATTGATGCGTTTTCCAAATGGGTAGAGGTATTTCCCAGCTCAACACCAGATGCCCTCACGGTAGCAAAAGCGTTATGCAAAAGAATAATACCAACATTTGGTGTACCACAAATTATAAGGTCAGACAATGGCTCACATTTTGTGAATGACGTGCTGGACAGAGTGGGGCAACAATTAAAAATTGACTTGAAAAGGCATTGTGCATACCACCCCCAGAGTGCTGGGCTTGTGGAAAGAACAAATGGAACTATTAAGGCTAAACTTCGAAAGGCTATGGCAGAAACAAGTAGACAATGGCCTGAGTGTTTAGACTTAGTGACTCTAAGCATGCACATTACCCCTGCGCAAGGTCAACCGTTGTCACCCTTTGAAATACTATATGGCAGACCATACAGAATACCTGATCTCACCCCGGCTGTTAGATCCAACCCAGACGACATTCCCAAAAGAACACTACAAACTAGGGAATGTAAAGAACCCAATACTGTTCCAGTTTCTTCTGTGTCTCCACAGGTACAAGGCCAGGTGAAGGTGGGAAACTGGGTGTTCATCAAAGTCATCAAAAGAAAGAGCTGGTCTGACGACAGGTGGGAGGGACCATGCCAAGTGTACTTGCCACCCCAACAGCCGTCAAGATCGCTGAACGCTCCACCTGGATTCACCTGTCACACTGCAACAATTAGAACATTCAGAACATTCAGAGCATTACCAGGATCCACCACTAGCGTTGAGTAGCGTTTTGTGGCGCCGGCAGGGGGCTAAGTGTTTAAATCTTGGTCGTTTGAACGTCACCTAACTTCCAGGGAGCGCCCTGAGGGTTAGAGATGCTGCTCAACATAGTAGAGGTGTATCTGTTTTTTTTGTTCTTGTTTTTTGTTTTTCTTGTTTATTTGTGTTTATTGTTTTTCTGTATACATCATATCACTCCGTTATAACAATGTCTAAGCTGCTGCTATTAGTGGTTACTTCAGGAGTAATAATGGGTCTCTGGTCCTCCACAAGTGTAAATGAGAGAATCCATAAGAGGTGGATTTCATATGGGGAACATGAGGTCCTGGGGAATGTTACTCACCTGTATTCTACTAATTCATGGTATAGATATGCATCTTTGAAAGCGACCAGACTTAATAAGACCAATTGCTATGTATGTTCTTTAATGCCAACTTTCTCCTCTCACCCTAGACTTGAAGCTAGACCACTTTATAAACAAGCCACTATCTGTGTTGGGTGGAAGTCTGCCCCAGATAGCTGGATCTACAGTGCTCCATTTTACTATCGAAATGGTACCCGGATGCAGGATGCATGCAGCAATACACACCCCCTAGAAGAAATACAAAATGCTACACCCTTGCTGTCACCTTATGTGACAGTCGACTCCATATTTCCAATATGTTTTGCTAATAATGGAACAATTAAAGTAGGCTCTCTGAGAAAGAAACAGTGTAATAAAACTGTCATCCCTACTACTACAGTGACCACTTCCTCAGGCTACGTCACTTACTGGGCCCCTGTTGTGCCCTGTCCATGGGGAGACCGTGCCTTATGTTGGGGTTGGAATGCAAGGTACAGCCCCTCTGGCAAGGGTACTCCTACATTGAGAGATGTACTGTGGGTGTGTGGTAGTCGTTTGTACAGTCATCTCCCTCCACACTGGGGTGGCGTATGCGCCCCCGCCCAGGTCACGGACCATACTTATGTTGTTAGTGCTACCTCACAGCCAGAGTCATCTCGTCAGAAGAGATTTGCTGTTAAGGATCACGACAGTGTGTGGGGGACTGACATACCTGATGACCAAAAAATTTGGACTAAAGGAACCAAGGTAACTTTGTCTCTGTTTCCGTGGATAGGAGTAGGTAAACTAATGTTAAGAATGGAAACGCTTAACTATAGGTTAGGATTGTTCGTTAATGCAACCTTAGTCAGCATGGAAGGCCTTAATGATGAAGTTTCGCAAATTCGGTTAATGGTACTTCAGAATAGATTACTCTTAGACCTGCTTACTGCATCTAGTGGTGGGGTTTGTGTTTTTCTGAATGACACCTGCTGTACCTGGATACCAGATGTGGTACAGAGCATCTCTGTTTCTGAAGCCTTACAGCAAATGAAGGCTGTTTGTGATGCTATAGCACGTGATAAACTTACTGATTTACTTCTGGTGCATGGTGGCAAATTGTGTTGAAAGGACTGTTACCTATTGTTGCAATCTTTATACTTTTTTGTATTTTTATGATGTGTATTTCTACATGTATTAAAATTCTCATTTCTAGTGTAGTACGTA
>cl_ha_ERV4
MGNAATKPQGCKKFIKKKHTDSHTKHVDRWIEKYSFSEKLVVEDCEKLCKDINNHHRRKKTLKTHHKDELAFAGVWLAEARERLDVIRRRRGHVVISALSKEDDTVVISKSRFGQPPAPQQQQQQAAVQIPLPSQTLPSPPPSSPVTQKLRVSTNPFGAVAGVSGGLYPTLPQTPLRSEPPPYDHPKRERRTPTRYRDYCMDAGDVYVQSETPIGSETNQFPLIELPNPAFNPGDGVGANNQRTMLVYRPWSQKEVDNAIKSVPEHKERSKAITPIWIXNPXTGEXVKXXVIVSPSCPFNLXGRDVMTKLGLAXYPXKQGGMXARRCXXXDILXXXGXGXPFYYWXLXVPDXSPXXTASALLXEAXKVVSPESDFQXKNDIXVTLRXSNDGRPGPDPXYDEXXHKLGPQKXVXTXLCWXENXCLCTVXLXPQAEXLVXXXTPXIXLSKAXDEXWQDNKXHXWEXNRAXDWKDMGYXQXSPXTGWWKKMLNFVVITTPETRMXDPNETKXXXLTXXEEAALXXIXDKLWSXHPXDVGXMXGXXPVKIKGXTEYYPRVKQYPLKPDAQAGIEPVIXXLLKAKIIRXCXDSPCNTPIFPVKKXXPSTGWRXVQDLRXVNXAVXARAPNVPDPHTLLNQLDPEAKYFTVXDLSNAFWSIPVDEASQFWFAFTFKGKRYTFNRLXQGYCESPTIFADAIRNCLXDFQXPQXSQXXXYVDDILXXSKTQXQCKXDTLSLLHYLAKTGNKVSKNKLQLWXXXXRYLGHTXSGXGXTVNTERKKAILEAPKPXTKKQMMSFLGLCNYCRQWVPNYAXLVRPXHXMIFSXPMAPHDKVTWTKEGSEXFQXTKEKIASSTVLALPNYAKPFVLMVDSRHXFMTSVLLQVWGXKMRPIAFYSTQLDPVARATPSCVQAVLADASAVHASAEIVLVHELVVKVSHAVLMLLLPSIADKQAAGLYLTQGTEDDGVVNIQQQAPKSEKEIWIKLGDSERGICKSRKTHPVASSIQMGSNFLSHGNFLRPIAFYSTQLDPVARATPSCVQAVLAAASAVHASAEIVLFHELVVKVPHAVSILXLQTNMTFLSPARHLSCMTLLLSQPHITLERCNTLNPSTLLPXPIDGXPHXCXEETQXXLKPXMDLQDTPLXGGXVIYVDGSAGKDXRGRNLVAYAVTSLTXIXEAKKLXSNLSAQAAEIIALTRACQLYKGQEMTVYXDSQYAFXASHIFCXHWKRRGYXTSTGKEVKHKKLLQXLLEAIQLPSKLAICKCEAHTKGTDDISKGNDLADRAAKQAAGLYLTQETEDDVLINMHQQAPKSEKEIWIKHGATLKDEVYVSPDGKPILPRALYKWAAIMSHGMTHASTGGMCGLVHKYYTTYGFITYSKKICQQCEICIRHNSQGNLRPKRGVFPKPEYPFQVIHMDYIQLSKARGLEYCLVIIDAFSKWVEVFPSSTPDALTVAKALCKRIIPTFGVPQIIRSDNGSHFVNDVLDRVGQQLKIDLKRHCAYHPQSAGLVERTNGTIKAKLRKAMAETSRQWPECLDLVTLSMHITPAQGQPLSPFEILYGRPYRIPDLTPAVRSNPDDIPKRTLQTRECKEPNTVPVSSVSPQVQGQVKVGNWVFIKVIKRKSWSDDRWEGPCQVYLPPQQPSRSLNAPPGFTCHTATIRTFRTFRALPGSTTSVE*
Cyprinus carpio (cy_ca)
>cy_ca_ERV1_con
CAGATAGTGCTATTAAATGTGTGTAAGATATGGAAAGTTTAGTGTTGAACGAAAGCTCAYGTTATTTGCTTAAACTTGGAGCTAATGAAATGTCCAAATTCTGTATTGGGTGCMTATTATGACACTTTATAAGGTANNNNNNNNNTTCCACAATGGAGTTCNTCTCACATGACGATGYCACAGGATGCTTAATCAATGCACAAAGAGAAACAGTACGGGGCATGTCTAAGTTCTGCAACAGCATCCCATTGGAAGATCGCGTCGTGGGATGGACCAAATCCTCTTGGATAAAACTCCAATGCCTGAACTAATTCAGTGCACGCTTCCTTCTTCGCCATGGCTTGAACTACCTACTCCAACGCTGCTAGCGTTCTTGTCATCCAGAACTCAAAACACTCCGTTGAAACTTCGTGACTGCCAAGAATCTTCGAAGTCTTGCAAACCGCGAAACTATCCGAAGGAATTCCGAAGCTCTACGTAACCAGGCAACCAACCAATCACCAGGAGGGTTTTCCCAAAAGACGTCATCCAAACGACAGATCTGCAACCAACCCGAGGCGTGGGGATTCCCTGAGACGAGGCAACAAGCGAATCTCCAACTCCGCTTTTCAGCGCAAATGCAAGTAAAACAAACAAACTTCATTCCTTGCTGAAATAAGTGCAGATTGATCTTAAGCAGTAAAGATAAGACACATCTCTGCTTTTGTGATTTTCTTGGTGCGATCTAACGAATAACTTACTCCTGGGACTTCATTCAAATTCCGTTATCATCCTCTTCAGTAACTGTGTGTGTGTGTGTATGTACGTGTGTGTGTATGTATGTGTATGTCCATTAGGTTTTAGATCCATGTAATAGAGTAGCTCAATAAATTCTTGTTTCATTTATAAAGAAGTATTGTCTTGTGTGGTGTATTTTAAGATTAAACTTTGCCCAGATCCTATGCTACCTAGCTAGTAGTTTATAAATTATCATTCTGTTTGTATTCTCATTAAGCCATGAAGTAATATAAACAGAATGGAAAGGATATACTGAATTTTACGTTCGCTGGACGAACCGTTGATGAAGTATAAACTAATTAAATTTGGAATCAGTTCAATTAAAGCAATTCGAATCTTTAGATTCGATTCTTCTCAAAATAAATGAGCTAATATTTCCTTACATAAATGGTGGAGAATTAAAGCGGGCAAATTTGACCTAAAAATACATAATACCAAGACATTTTGTGTTGTATTTGTTCTATTTTATCCGGAAGAATAGATCAAAGACAGAGAAACAGTTTGTTGTGCTACTGGGTACTTTTATTATGGCATGCCAGTGTGTGAATGAATGAAGCGAACTCGAGTTGTTGTTTGTTGTTTGAACTGCAGTAAAGCATTTGATTGTCCGCAGAGACAAAATAAGTCGCCTAAAGCGCACAAGAAAGAAGCGAGCGTGTTCCTCGTTTTCCTTTCTTTTAAAATAAAGGCCTTCATAGTTCGATTTGTTTGTGCGAGTTCCACATCAAATTCGTCTATGTATCTCCCCGGTTTGAGACATTAATCTAGCTAATTAATGTTCTTTTGCCAGTTAATTCACTAAAACTAGTGAACTTTGGAACGCGGTGCTCAGAGAGAGTGTCCGAACGTTGTATTATGGGAGAATTGTGAAATCTTGATCAAGTAGAATTGTGGTTAAATCCATGTGTGTTTTTGTCTGTAGACTAAAACAAGTGCTGAGATCCGCCGAGATCTCAATAACGTATTTTATTAACTACAGTAAATCTGTAGATTAATCTACCTCACTCTAACGAGCTGAGATAGTTCAGCGCTAAAAGATAAAAATCCAAATAGTGCTTTGTGGTTGTTAAGTGTGAGATGCGCCGTCATTTCACGTAAAGCACATAAGCCGTGCATAACACATGCCAGCTTAGGGCAGTATACATCGCCATAGTAACAGCCATAACCCGGAAGTTCCAAGAGACCTTTTCCAGGGTAATTTGAGCTATTTGTACGCAAATAGCCTAGCATGAGCTAAGCTAACTGAAGCTAACACCTTGACATTGAAGCATATGCAAAGCTAGTAGCCTTGAAGGCTAGYRGTTAGCAYAGAGCATTTTTGTGGGCTTAAATACAGTGTGTTTTGCAGTGGTTGAAGTGTTGAAGTGACTTTACATCTGTTACATCTGAACTTTAACTCACYCTCACCTCATTCTTTTTCTCTTTTACATTTATTAATCTCTCTCTTCTCCTCTCCTCCCATTGAAAAGAACGTTGACAGATGCAAACGTAATAAACATTACCTTGTTTACTCTTATCAGTTGAAACACTGTTGTTCTGTTAATAATTAATGATGGTTCTCATCCTCATTACTTTAATGACACATTGTGATTAGTTCACCTATAACTGCTCTTATGATTTTAATGACATCAGCAGATATTATTAAGCTAAGTAATTATGGTTTTGAAATTTTGATTTAATCTCATAATTAATTACAGATTTGGAATTTTTATTTAATTTCATAAATTAAGTTCAGTTCCTGCTTTCACATAGCAACAATANTTTGCTGATAATTGAATTATAATTGCTCTTATAATCTAATGACAATATTGCTCTGAAATTTTAATTTCTTCTGCAGTTAAGTAGGSTTTGGGCTACCCYGTTTCAAGATACTTATTGATTMANTTAATYTGAATTGCTCTTAGCAATTTTAARGATAACATAATTAAATTTTAAACAGGAAATACTTTTYCTAAKTTGAAATTTGAATTTCATTTGCAATTGAAAGTTTTGGTTCTACCTGTTAGGCCTTCTTTTCTCTCGCCGTCAGTTATTTAATTAACTCAACCCAAATTTTCCTAGGTTTTCCCATTTGGCTTAAGCCTGTTAGTGGCAAACCCCCAAAAGAAAATTTAGGGTTTTCCTCAATACCTAGGTTAGTTAGTGTTACCCTGCTAACGCCGCAACACCAACCCCTATGTGTATTGTTTCAACAGTGCCACCACCCTGTCATTTTTCCTAACATTGGGAGCAAAACTTCTCTTCTTCTTCTCTCTCTCTCAGCTGCCTTCTTCTGATTTGACTACTGTTGCCGTTTTGGGTTTGTACCTGTGAGAATCATAAAAGCAGAGAACTTTAGAAACATTTAACAAAAGTTTGTGAAACTTGAACACTTCGTTTCAAAATTGTCTGACTCTCACCCTACCTTCCCTTCTCACCCTGGGATCCTACCCAGCTAAGGCTAAAGTAGGTCAACAAAGGAACCGATAGGCGTCCGCCAAATATTGAACACGCAGCTAGAAACGCTCTGATTGGTGTTTGGTTGWCAATCCTACCAGCTGAGAAACCAATACTGTCATTGCTATCATTTTTCTTCCGCCCCGGAGRAATTTTAATAGCAATCACAGTCCTGGTATTTAGAAATCCCAATTTCCAAAGCCTTGTCTAGAAGCATCCTTCTAAATCAAACTTAACATTTTTAATTGTACTCATTCTGTAACCAGAAAAGGTTATTTTGTGTTGTCTTTCTCTCTCATCTTACCAGTGGCTCTAATCTTTCCTTACAAAAAAAGAAAACCCTTTCTTTTATAGGAAAAGTGGAAGCAGCCAAATATTATTCTGTTCCTTGCTCTGTTTGTTACTCTTCTTTTCTCCCTCTGTTCTCTAGCTGTGCTACCTGTGTGTGCTTATTAATTTTCCCCACAGAGACTACAAATTAGAAGCACGCCCACCAGAGATTCACAGTCGATGAGAACTACACTCACCTGCCCATTACACACTCAACATCAACCCACATTGCACATTTACACCTCTGTTTTGCCTTTTACACCTCTGTTTTGCCTTGTTTTGGTTTTGTTTTGTTTTCTCCTCTTCAAGGTCTGTGTCAGTCTAGGTTCTAGATCTCCCTCACCACGTCCAAACATGTCTCGCACAACAGACCCTGTTGGCCACTGGGAGGACCTGGAGACATGGCTAAGTGTTGCAACAGACAGCCTCCTACCTAAGGCTGCTGAAACACTGAAGCATCAGACACAGGACCAGCTGGATGAAAACATAACAAGCCTCACGAGACAAGACCCAAGTCAGAGCTACAGTCACAAAGAACTAGCCAAGATCACCAGCTCCTTAAGCCACACACTCATCGCCACCCTTAAGCTGAGCGACAGGCACGCCGCCCATCTCCAGCAGGAGCTAACACRCGCACAACGACGCRTCGAACAGCTAGAACTGGAGGCTCAGGMACGACGGGAARGACCTGATGAAGTGGAACAAGGCGCAGAGGAGGAGATCACCAGGCTAAGAGAGACACTAGTAGCTACTACACAAGAAATGGAACAAGTCAAGACAGACTACGCTGATCTCTCCAACAAGCTACAGTATGCGGAACAGCTCCTKGAAAAGGCCAAGGCCGACTTCAGAGACAAGAATGGCAGAATTAAAGCCCTTGAAACTCACCTGGATGAGTCAAGAAACGAGATCAGCCGCCTAACACGACAGCTGGACTACATCAAAGAGGAGTCAGACAGCTTCAGAGAGGAACTCAGACATGCCTACGAGCTGCGCTCTGAGCCTCCTAGGACACGACGGACACCAGTCTCACCCCTGCCAAGCAGGCCCGGGTCCCCTGTTCCTGGACTGACACATGATCAAAAGGGGGAGGGGGCAGTGCTGAAACACCCACCTGCTCCCCTCGAAGAACTTTACATCCTGACAAAGCTAAAAGAAACTGCTCCAGCCAGCCACAGATCATCGYGTGGCTTGGACCTCAAGRACCTYGACAAGCTYACTAGGAACACTGGCAAATTTACCSCAAATGTGCCAKGYAGTCAAGAGATCAAAGGATATCTGCAAGATGTCGACTTTCATCTGGAAATGAGACCCAGTGCCACCGACAAAGATANNNNNNNNNNNNNNNNNNNNNNNNNNNNNNNNNNNNNNNNNNNNNNNNNNNNNNNNGACTTTATCCGAGCAACATCCAGCTCAGAGGTTCGCAGTTTCCTGGACCGACAGCCGGCCCACACAAAGACTGATTACAACCTGCTCAGAGAAGCCCTCATCAAAGAGTTTGCTGACCCTGAGTCGGAACAAGGACTAGTGGATGCCCTGGAGACGAAACAAGGTCGTCAGGAATCTTCCCAATTGTTCTACAGCCGACTCAGACAAGCGTACTTCGGGACTCACAATGAACAGAATATGGAGGAAGACGTAAATTTTAAAACTCTCTTCCTGAGGAATCTTCACCCTGGGGTAAGCCACCATCTTGGCGTCCTTGCATGTCCACRCACMATGAGTGCTCAACAACTGCGAGACTTGGCRCAMAAGGCCTACTGCAAACAGAAGATGRCWTCAGAWAAGMGCATCAAAACCATGGCAGTTCTCGACTTCAACAGTCAGGGGCTGGCCCTAGAGGGCGCCCAACGTCAAGATCATGCCAAGCCAACACCCAAAGAGTGGAATGCATCCTCGTCCAACAGAGAACGGGACTCCCACGCTGGTACCCGACCTAAACGAAGGAACAATCGCTGGGATGGACCGCATGGACGACAATGCTCACCKGGACATCACTGGRAAAACTCATGGGACCAATCAAGACCTCATGAGAGACATTGGGAAAGATCGTGGAACCAGCCAAGCTCATTTGGAAACTCAAGAGAAAAAAACTCATGGGAATTCAACGGAACCTCCAAGGGAAAACGACAAATGCCCCCTGGATCAACCAGCCCAAGGAATCAACGAAAAAACTCACAAAGATTCCAAGCTGACCGAGCTCAAACTGAATCCATGCAAGAACAAAAGACTTCACCGTGCTTTGACTCACAAGAACTGATNAANNTGATGATGAAAGAGTTCTTCCAACGAAAGGAGGAGGACCGGAAGTGGGAAAAGAAAGAGAAACCAGATTCAGCCCTAGCAGCCGGACGAGAAGACAGCGACCACCTGACCCAACAAACCACAGAGAACAGCACTCCTTCACCTCACTCTCAGAGAACCGTAACTACNCTAANNTCAGATGGACTAGAAATCCTACCTGAAAANCCAGCAACAGAGTTAGTCCCTAACTCAACACCTGATGCCCCAGATCACAGCAGCGTCCAGCAAACCCCTGCTGACGAAACCTCTCAAGTCCCTGAAAGTGCTGTCTTGNNNNNNNNNNNNNNNNNNNNNNNNNNNNNNNNNNNNNNNNNNNNNNNNNNNNNGTGGAACCAGCCNAGCTCATTTGGAAACTCAAGAGGAAAAAGCTCATGGGAATTCAATGGAANCTCCAAGGTAAAACGACAAACACACCCTGGAGNAACCAGCCCAAGGAATCAACGAAAAAACTCACAAAGATTCCAAGCTGANCGAGCNCAAACTGAATCCAGCAAGAACAAAAGNCTTCANCGTGCTTTGANTCACAAGAATNAAGATGATGATAAAAGAGTTCTTCCAACAAAANGAGGAGGACCGGNNNNNNNNNNNNNNNNNNAACCAGATTCAGCCCTAGCAGCCGGACGAGAAGANAGCGACCACCTGACNCAACAAACCACAGAGAACAGCACTCCTTCACCTCANTATCAGAGAACCGTAACTACCCTAACTTCAGATGGACAAGAAATCCTACCTGAAAACCCAGCAACAGAGTTAGTCCCTANCTCAACACCTGATGCCCCAGATCACAGCAGCGTCCAGCAAACCCCTGCTGACGAAACCTCTCAAGTCCCTGAAAGTGCTGTCTTGGTCGTCTGCCATTCCTCCGAAGAACACCAGATCAGTCCTGACATCCTACCTGTTTCCTCCCAAACTCCAGTCCCTCAACTCCTGGGTGACCTCATTGAGAAAGGTATAGCAAGAAAGTTTTACCTCTCCATCATCATCGAACGCCACATCAAAGTCGAAGCCCTTCTTGACACAGGAGCCGACATCACCCTAATGTCGACCGAACTCCTTGAAGAAGTCCAAGAAAGAACAAAGAGGTCTAATAGCACCCTCAAACTTCAAAGGTGTGAGCTGAACCTCCACGCATATTCCCATACAGGCCTACAACTAAAACATGTGGCCCCAATTCACCTAACTGTGGGACCAATGAATCTCATCCACCCAGTGTACGTTTCACCACTCAACACCTATCCACTCCTTATTGGGAAAGACCTGCTCAATCGCTTTGAACCTTTAATAGACTTCAAGCACCTGAAGATGACTCAAGTCCGCAAACCTCAATCTCAAGAGTCAATCTCAAGAACCTTCGATCTGGTCAAACAATTCCAGATGCATGCGAGCATTGAACAAGAAGCTACAATACCTGCCTACAGCAAGAGTGTCAGCGTCCGCCTCAACATGCGACCTGGCCACACTCTCAACAGTAAGCTAGGTTTCTTCCAACCTTCCAGGACCTGCCTAAAACTAGGACTGACCTTGGAAGCCACACCTCTCATGGAAGTGTCATCTCGTGCTGTGTATGTGTTGATCAACAACTGTACGGCCAAAGACATCAACATTCCCAAAGCCAGTCACCTGGGATGGCTCATCAACCAGGCATTCCATGACTTTGAGCTAACAGTACCTGTCATCGGCCCCATACCAGCCGAACTAATGTCAGATGAATGCGAAGACACTGTAACATTCACAAAGCCCCATGAAGTAATCGCCATCACTTCTATCCTGCCAGTGTCCAAAGAAAGCGTCTGTCGGTCAGAACTAACAGACGACACTCATCTCGCTGTCTATGCTGTCTCAACACAGCCTGCGACAGAATCACCTGCACAGGTGACCATCAAGGCCCAGAGTCCCTCAAATGACTCAATAGAGGAACCCTACGCCAAGTTCAATGCACAAGTCCAACAAATCCTGAGCGAGGCGGATGCCCTCCACAGCGAAATGGATCGCCAAGGACTTAAAGAGGTTCTGTGCAAATACAAGGACTCCTTCGCAAAGGATTCCCTGGACTGTGGCCTCACTGATATCCACACGGTCGTGAGGCAGTACAAAATTCCGATAGCGTCATACGAATCGGTTCAAGAGATCATTGACTCCATGCTGGAAAAGGGGGTCATCCGGCCCTGTAACAGCACCTACTCTGCACCAGCCAGTCCTAAAGCCCAACGGCAAATGGCGGCCCACCATCGACTATCGCAAGTTGAACCAACAAGTTCCCTTATCGCGATGGCCTATGACTCAGTTGGANNNNNNNNNNNCCAAGAGATTCCCAAAATCAAAGGCTCAACGATCCTTTCCACATTGGACRTCGCCTCAGGATTTTGGACCATCCCTGTCCACCCTGATGACCAACACAAACTGGCATTCACCTTTGGCAATCGACAGTACACCTTCACACTGTGCCCTTTCGGCTATGTCAATTCACCAGCGGAATTCAACATCTTTCTAAACAAAGCATGCCCTGATGCCAGAGCCAGAGGCAGCCTTGTCTCCGTGGATGTCCTTATGAAAAGCTCAAATGTGGCAGACCACCTCAAAGAAATTGACCATGTCCTGAACCAGCTGACAACAGCAGGAGCAAAAATTGCCCTTCACAAAGGACAGTGGTGTAAAACCAAGGTAAACTACATTGGCTTGCTCATCGGACGTGGTGGCATCGAACCACAGTCCAGCTGTAGGCAAGCAATTCAAAACATAAAGACACCCACTAACATCTNNNNNNNNNNNNNNNNNNNNNNNNNNNNNNNNNNNNNNNNNNNNNNCATCGAGAACTACGCTGACATCGCACGACCACTAACTTCCCTCCTGAAAAAGGACGAACCCTTTGTTTGGTCAGAAGCTCAGGACACAGCTATGAGCAAGCTCAAAGAATGCCTATGCTCCGCCCCATGCCTGGCCTACCCCGACCCAGAAAAGCAATTCTATCTGGAAGCTGGATTCTCCAATCATTGCCTCAGTGCAGGCCTCTACCAGCTCCATGACAAAGACAAACKAGTGGTCGCTTATGCCAGCAAAACATTGCTTCCCCCAGAATGCAAATACTCAGACTGTGAAAAAGCATTGCTTTGCACTGTATGGGCCATTCAGCGTTTCTCCAACTACATTGGAGCGCAAAAGGTCATCATAGAAATGTGTCACCAGCCAGTGACCTTCCTCAACAGCCAACGAATCAGGGATGGCGTGGTAACCAACGCACGCATAGCTACATGGCTAATGACGCTCCAAGAACGGGACGTCGAGGCAAGATATGCCCAAAACCACAAATCATCTCTAGGTAACGGGCTMKCAGNNNNNNNNNNNNNNNNNNNNNNNNNNNNNNNANNNNNNNNNNNCNANNNNNNCNNNNANNNCNNNANNTNNACNNNCCNAANNNNNNNNNNNTNNNNNNNNNANGNNNNNNNNNCCTGCCARAACTGTTCAACGGACATGCTGTACACATCAGCAGAACCAAAAGAACCGGCACAACTGCAGCGGACAAACTACAGGTACTTTGAGGAGAATGTGTGTGAAGGCATGCCCACAGCATATGTCGATGGCTGTTCCTACAATCAACAGGGCAACTTGAAAGCGGGAGCTAATGTGGTCTGGCTCAACAACGACCCTTGCCCACCACAACAATTCAAATTAGGCCCTCACTCATCACAATATGCAGAAATAGCAGCCATCCTCATCACCCTACAACTTGCTGCATCCCACAACATCAAAGAACTCCTCATCTGTACCGACTCCAACTATGTCCGTCTAAGCTTCACATGCCCCTCTCACTCTTCCAAGCATGCGATACCATTGTCACCGAACATGACTCGTTTATTGGAAAAAGGTCCGAGGTCACTCACGTCAACCAGGACAAGACAAAGATCTCAACCAAACTGCCCTCGCCAAAGCAGGTGCATTACACGGAGAGTCCTGGACTTTCCTGCCCTCCCACCCACCCCATCAGTGGCAGCCATAACCCGCCGCCAACACGCCACTGGCRCGCAAACCCCCACCTCCTCCCACATTGAACTCTCACCTCAATTCACCGGTGATGATCTCCTCACCCTCCAAGCATCGAATCCAGTGCTACAAACCATTGCCACTCACATTTCCAACCCACTCACTCATACCATTTCCACCTCCGACCTATCCAATTTATCTGATCTCCGCCAACTTCACTCARTCAAGCACATGCTGCATCTTAAAGACGGTGTTCTCACATATGTCCCTGAGCCCCTAACTACGCCAAAGCTCGTAGTTCCTCAGGGCCAAAGGGGGATGATGCTGACACACGCCCACGATGCACCATGCGCTGGACACCATGGTGCCAAGGCCACCTACGAAATGCTCAAGCAAGTGGCGTACTGGCCTGGCATGCAGCAAGACGTGGCAGAATACGTAAATGGATGCCTGGTGTGTTGCCAGTTCCAACCGGCAAACCCAAACCACCGAGCACCACTACAACGGAAAGGAATGACCTTCCCATGGTCGGACCTCCAAATAGATTGGGTAGGACCCCTGCCACGGTCGACACGGGGAAACAAATACTTCCTCGCCGTGGTTTGCGAATTCACTAAGTGGGTAGAGTGTCTCCCAGGCTCCCAACGATACAGCAGAAACGACAGCCTGTTAATGAACCACATCTTCTCAAGATTTGGACTGCCTTTAAGAGTCAACTCTGACCGAGGAACCCACTTCACTGCCGAAGTCATGCAGGAAGTATGGAAACTCCTGGGCATACAGGCCAAGCTTCATATATGCCATCACCCAATTTCCTCAGGTCAGGTCAAACGAGTCAACAGGACAGTGGCAAGCATGTTGAAGAAGTATGTGTCCACCAATCAAAAGGATTGGGATGTCAAGCTTCCTCTGGTACTGATGGCCATCAGGGCCACCCCTCACCGGTCTACCAGAGTAGCCCTGTTCGAAATGATGACAGGACGGCAAATGACACTACCGTTACACCTGCTGTACCAACCTGGTGACCTGAACCTCATCACCGCCTACACCACTCACCAGCACCTGGAAGAGTTGCATCAGCACCTAAGAGCGACTTTCGCCTTCGCGCAACAAAACCTCCAAAGAAGCGCGGAAGGTCGAAAAGCCTACTACGACCAAAAGGCCTCTCACCAGGAACTCAGTGTCAGAGACCAAGTGTGGTCCTACAGCTTCGCCCAACCAAGGCAGAATGCTCCCCATCGCCTGTCAAAGAAATTCCTTCCTCACTGGACAGGMCCCMACGAGATTGTGGACAAGTTCTCACCTGTTGCCTATCGGATCAAAATCAGACAAGGGCGCAGCGAGCCAGTCCTTCGATGGGTCCATAAAAACCAGATAAAGAGGCACCAGGGCTCCAAACGACAGAAAAAGGGGGTGGATCAAACTGACTGACACAGACCAACAATCCCATGCTATACACCACACTAATTATAACTATCCTTTTAAGTCAACATATAGTTTGGTTTTACACAACACCTACACGCTCCTCCACAGCACTGCTAGGACCAACCCCTAGTGGAGAGGAGTCCTCCACACATGTGACACTCGGTTTACATTCTTAACCTCAGYCAGTGTCCTTGTGTCTCTTTGTGTTTATCTTTTCTCTTTCTCTTTGTGTTTTTCCTTTTCTTCCCTGACTATAATTTCCTTTCCCTTCTAGTCCTCATCAGGAAAYTCCCCTAACTCAACTCTAAATCCAGGTCTAGAAATTAGGATTGACTCCTGTTACCCCAAATTTTTTTTTTTTAAATCATTGTCATCAAAAGCCRTCATCATCYAAATTAAGGCAATCCAAGCCAAYATTGTCGGAAAACGATGGCTAGTCAACACCTCAATGCATACAGCTACCGCCATCTACGATCAACACGACAAGGTCATGCRCATTATCCTGCCTAGCCAAACTTTATGGATYAATGTCCCTAAGGGCTCGATCCTCCATATYGACGATCTAGCATTGTATCACCTCACCGACGATGAGTATCAGGCTGAACTCGAAATCTCACCGTTCTTCAAACAGCATTCCTTCGTCCTTGATCCAGAATTGGAAGAAAGGATCAGGGAGGAAGGAACGCAACTTATTGATTTGACTCCTGTGAATACAGCCTTAGAAGCTATAGCTCGCCTTCTGCCCACTGGTGAGCCAATCATTCGGTCTTGGTCTGTCGCTGACACAGCGCTTCACATCTCTACTATCGTAGGGTGTATTGTGACCTTGATACTAGCACAGTCACACCAATAACTGCAGAATCGGCTACTTCTCCCAAAGGAATTAAAAGAGCCTATTTCCTCCCATCTGCACATTCTGAACTCCATTAATTATTAACTAAAGAGTAACAATGCTCAGTTGTATGTCTGCATTTAATAGAAGTGACAACGTGATTCCGCAACAGAGGACTTTTGTTGGAAAATACCCCCGCAAATCAGAAAACTAATCAGGAGCTAATTATGTGACGTCGACATCATGTGTAAGCTTCCTGTCAGCCTTGTTGTTTTCCGATTAAAAGAGTTGACGACATTAACTCTTTTCACAAGATACAAGGACCCTGTGTATCAAGAAGCATCTCATGATCACAACGTATGGAAACCCCCGCGGCCCCACAGGAATCATTAATAATTAATGGACCTCAACACAAAGGATCCATATAGGATCCATCCCATGACTCTGCTTCCTGCTTGGTTGGGAAGTTTTCTACAAACTGAACTTTTCAATAAATGATCTCAAAAGGACAACCATTGAGAAATCTGAAGGTTTAATTATATTCACAAATAATATGTTTTATGTCTTATATATGTTTGATGTGTTCAAATGTAATCGGTGCAACTTTAATCAATGTTTTACTGGTTTTAGCAGATAGTGCTATTAAATGTGTGTAAGATATGGAAAGTTTAGTGTTGAACGAAAGCTCACGTTATTTGCTTAAACTTGGAGCTAATGAAATGTCTGAAATGTCCAAATTCTGTATTGGGTGCATATTATGACACTTTATAAGGTATTCACCAAAGTTCCACAATGGAGTTCATCTCACATGACGATGCCACAGGATGCTTAATCAATGCACAAAGAGAAACAGTACGGGGCATGTCTAAGTTCTGCAACAGCATCCCATTGGAAGATCGCGTCGTGGGATGGACCAAATCCTCTTGGATAAAACCYCAATGCCTGAACTAATTCAGNGCACGCTTCCTTCTTCGCCATGGCTTGAACTACCTACTCCAACGCTGCTAGCGTTCTTGTCATCCAGAACTCAAAACACTCCGTTGAAACTTCGTGACTGCCAAGAATCTTCGAAGTCTTGCAAACCGCGAAACTATCCGAAGGAATTCCGAAGCTCTACGTAACCAGGCAACCAACCAATCACCAGGAGGGTTTTCCCAAAAGACGTCATCCAAACGACAGCTCTGCAACCAACCCGAGGCGTGGGGATTCCCTGAGACGAGGCAACAAGCGAATCTCCAACTCCGCTTTTCAGCGCAAATGCAAGTAAAACAAACAAACTTCATTCCTTGCTGAAATAAGTGCAGATTGATCTTAAGCAGTAAAGATAAGACACATCGAATAACTTACTCCTGGGACTTCATTCAAATTCCGTTATCATCCTCTTCAGTAACTGTGTGTGTGTGTGTATGTACGTGTGTGTGTATGTATGTGTATGTCCATTAGGTTTTAGATCCATGTAATAGAGTAGCTCAATAAATTCTTGTTTCATTTATAAAGAAGTATTGTCTTGTGTGGTGTATTTTAAGATTAAACTTTGCCCAGATCCTATGCTACCTAGCTAGTAGTTTATAAATTATCATTCTGTTTGTATTCTCATTAAGCCATGAAGTAATATAAACAGAATGGAAAGGATATACTGAATTTTACGTTCGCTGGACGAACCGTTGATGAAGTATAAACTAATTAAATTTGGAATCAGTTCAATTAAAGCAATTCGAATCTTTAGAGTCGATTCTTCTCAAAATAAATGAGCTAATATTTCCTTACA
>cy_ca_ERV1
MRTTLTCPLHTQHQPTLHIYTSVLPFTPLFCLVLVLFCFLLFKVCVSLGSRSPSPRPNMSRTTDPVGHWEDLETWLSVATDSLLPKAAETLKHQTQDQLDENITSLTRQDPSQSYSHKELAKITSSLSHTLIATLKLSDRHAAHLQQELT?AQRR?EQLELEAQ?RRE?PDEVEQGAEEEITRLRETLVATTQEMEQVKTDYADLSNKLQYAEQL?EKAKADFRDKNGRIKALETHLDESRNEISRLTRQLDYIKEESDSFREELRHAYELRSEPPRTRRTPVSPLPSRPGSPVPGLTHDQKGEGAVLKHPPAPLEELYILTKLKETAPASHRSS?GLDLK??DK?TRNTGKFT?NVP?SQEIKGYLQDVDFHLEMRPSATDKD???????????????????DFIRATSSSEVRSFLDRQPAHTKTDYNLLREALIKEFADPESEQGLVDALETKQGRQESSQLFYSRLRQAYFGTHNEQNMEEDVNFKTLFLRNLHPGVSHHLGVLACP??MSAQQLRDL??KAYCKQKM?S?K?IKTMAVLDFNSQGLALEGAQRQDHAKPTPKEWNASSSNRERDSHAGTRPKRRNNRWDGPHGRQCS?GHHW?NSWDQSRPHERHWERSWNQPSSFGNSREKNSWEFNGTSKGKRQMPPGSTSPRNQRKNSQRFQADRAQTESMQEQKTSPCFDSQEL???MMKEFFQRKEEDRKWEKKEKPDSALAAGREDSDHLTQQTTENSTPSPHSQRTVT?L?SDGLEILPE?PATELVPNSTPDAPDHSSVQQTPADETSQVPESAVL??????????????????WNQ?SSFGNSRGKSSWEFNG?SKVKRQTHPG?TSPRNQRKNSQRFQA?R?QTESSKNK?L?RAL?HKN?DDDKRVLPTK?GGP???????PDSALAAGRE?SDHL?QQTTENSTPSP?YQRTVTTLTSDGQEILPENPATELVP?STPDAPDHSSVQQTPADETSQVPESAVLVVCHSSEEHQISPDILPVSSQTPVPQLLGDLIEKGIARKFYLSIIIERHIKVEALLDTGADITLMSTELLEEVQERTKRSNSTLKLQRCELNLHAYSHTGLQLKHVAPIHLTVGPMNLIHPVYVSPLNTYPLLIGKDLLNRFEPLIDFKHLKMTQVRKPQSQESISRTFDLVKQFQMHASIEQEATIPAYSKSVSVRLNMRPGHTLNSKLGFFQPSRTCLKLGLTLEATPLMEVSSRAVYVLINNCTAKDINIPKASHLGWLINQAFHDFELTVPVIGPIPAELMSDECEDTVTFTKPHEVIAITSILPVSKESVCRSELTDDTHLAVYAVSTQPATESPAQVTIKAQSPSNDSIEEPYAKFNAQVQQILSEADALHSEMDRQGLKEVLCKYKDSFAKDSLDCGLTDIHTVVRQYKIPIASYESVQEIIDSMLEKGVIRPCNSTYSAPASPKAQRQMAAHHRLSQVEPTSSLIAMAYDSVG????QEIPKIKGSTILSTLD?ASGFWTIPVHPDDQHKLAFTFGNRQYTFTLCPFGYVNSPAEFNIFLNKACPDARARGSLVSVDVLMKSSNVADHLKEIDHVLNQLTTAGAKIALHKGQWCKTKVNYIGLLIGRGGIEPQSSCRQAIQNIKTPTNI????????????????IENYADIARPLTSLLKKDEPFVWSEAQDTAMSKLKECLCSAPCLAYPDPEKQFYLEAGFSNHCLSAGLYQLHDKDK?VVAYASKTLLPPECKYSDCEKALLCTVWAIQRFSNYIGAQKVIIEMCHQPVTFLNSQRIRDGVVTNARIATWLMTLQERDVEARYAQNHKSSLGNG?????????????????????????????????????????C?NCSTDMLYTSAEPKEPAQLQRTNYRYFEENVCEGMPTAYVDGCSYNQQGNLKAGANVVWLNNDPCPPQQFKLGPHSSQYAEIAAILITLQLAASHNIKELLICTDSNYVRLSFTCPSHSSKHAIPLSPNMTRLLEKGPRSLTSTRTRQRSQPNCPRQSRCITRRVLDFPALPPTPSVAAITRRQHATG?QTPTSSHIELSPQFTGDDLLTLQASNPVLQTIATHISNPLTHTISTSDLSNLSDLRQLHS?KHMLHLKDGVLTYVPEPLTTPKLVVPQGQRGMMLTHAHDAPCAGHHGAKATYEMLKQVAYWPGMQQDVAEYVNGCLVCCQFQPANPNHRAPLQRKGMTFPWSDLQIDWVGPLPRSTRGNKYFLAVVCEFTKWVECLPGSQRYSRNDSLLMNHIFSRFGLPLRVNSDRGTHFTAEVMQEVWKLLGIQAKLHICHHPISSGQVKRVNRTVASMLKKYVSTNQKDWDVKLPLVLMAIRATPHRSTRVALFEMMTGRQMTLPLHLLYQPGDLNLITAYTTHQHLEELHQHLRATFAFAQQNLQRSAEGRKAYYDQKASHQELSVRDQVWSYSFAQPRQNAPHRLSKKFLPHWT?P?EIVDKFSPVAYRIKIRQGRSEPVLRWVHKNQIKRHQGSKRQKKGVDQTD*
>cy_ca_ERV2_con
ATATTTAAGGAAATGGAGAGTCAGGTACCAACTGAACTATGGTCTCGACATGACACAGATATTGGATTAATAAAATCAGCAAATCCAGTAAGAGTTCAACTTAAGCCAGATGCACGTCTGCCTAGAAGGTTTAGTGAAGGCAGGAGTATTAATAGAAACTACTAGTTACTGTAACACTCCAATTATGCCTGTAATTAAATCAGACAAAAACAGATGGCGACTTGTTCATGATTTACGAGCAATAAATGAAATAACAGAAGATATGCCAGCTGAGGTACCAAACCCGCACACGTTACTGACAAATGTCCCTCCTGACGCCAAATACTTTACCGTAATTGATCTTTGCTCTGCTTACTTCAGTGTACCGCTTGCAGAAGAGAGTAGGTATCTGTTTGCCTTTACATATGCAGGTAAACAGTATACATACACCAGAATTCCTCAGGGATATAAACATTCACCACATTTATTCAATAAAATTCTTAAGGCTGATTTAGAAGATCTCATAATAGACGGTACACTATTACAATATATGGATGATTTAATTATCTGTTCTACTTCATTAGAACAATGTCACAAAGATTCAATTAAGGTATTGACAAAATTAGCGCAAGGAGGACACAAGGTGTCCAAAAACAAATTGCAGTATTGCCAGCCTCAAGTTGAATACTTGGGAAGATTGATTGCATTTGGCACGCGAGCTATAGCTCCAGCCCAATTAGAAGGCATAAGTAAAACACCATTGCCTCAGACAGTAGGACAAATGATGACTTTTTTAGGAATGACAGGCTTCAGTGCCGACTGGATAGAAGACTATGCTATAAAGACAGGGCCATTGAGAGAGATCATGAAACAAGCAGGATTACAACATTTAAGCAATCCATTAAAATGGAACACAGATGCATTACTAGCATTTGAAACAATAAAAAAAGAATTACAACAGGCCCCTGCCCTGGGAACGGCAGAATATGACAAAATGTTTCATCTATATGTGGCAAATAGAGCTGATGGGTATGCATCGGCTGTACTGATGCAAGAGACTTGTAGTGGGAGGAAAAAACAGCCTATAGCCTATTACAGCACGAAGTTAGACAATGTAGCCCAGGGATACCCACCATGCTACCAACAAGGTTTAGCAGCAGTATATTATGCTTATGAAAAAGCATCCACAATAACTATGGGGTACCCAGTAACAATATATACACATCACAAAATTGTGGAATTAATAGAACAAGGGAAATTTGTCATGACACAAGCTCGAATTCTAGCCTATTCCTCATTACTCACATATCCAGATGTTACCATTAAACGATGCCATACAGTTAATCCAGCTGAATTAATTCCTTTGGCTTTTGAAGGAAAACCACATGATTGTGTGAATGAGTCATTGGCATTTACTAGATTGCGACCAGATCTTGARTCAACACCTATCCCTGAAGCAGAAGTCACTTACTTCGTAGATGGTTCTAGCTTTAGAGACCATGAAGGAAATCATACAGGATATTCAGTAGTGAAGAAAAACAAAAAAGAATTTGAATCTGTGATATCACAACATTGTGTACAGCCTTGCTCTGCTCAATTAGCAGAATTAAAAGCTCTTACAACAGCATGTCAGTTAGCGAAAGGACAAACTGCTAACATTTTCACAGATTCAGCTTACGCTCATGGTGTATGTCATCTATTCGGAGCAGTGTGGAAACAACGAGGTTTCAAAAAAAGTGATGGGACTCCCATCCAACATAGTGAACAAATAGGGCAATTGATTTCTGCTATGATGCTACCAAAAAGACTAGCAATAATCAANTGTCAGGCACACAAGAAAGGAAATGATTATGTCATTCAGGGAAACAATGCAGCGGACTTAGAAGCTAAAAAAGCTTCAGGGTGTCAGGTAGCAGTATTAGCACCTGTAGTACTCATCGAACCTCAGCCTCAATTGGATGATATTATTCGAATTCAACAACAAGCAGGCCCCTATGAACAATCAATGTGGCTCCAAAGAGGAGCTAAAAAAGACACACAGGAGATCTGGCGTACACATGAAGGACACATTGTTGCACCTACTTCACTGTTGAATATTCTTATYACAGATGCGCATGGTTTTGACCATTGCGCAAGGGGGGAAGTGGTAAGAAAAATTAAACAGCAAGGATATTGGTCTCCTTATTTATATGCAATGGTGGATGAATTTTTGTCCACATGTGAAGTTTGTGCCAAATACAATGTGAGGAAAGGTATAGCGACACCAATAGGCCATATTCCGATACCTGAAGGGCCCTTCAAACATTTACAACTAGACTATGTGGATATGATAAAGCGAGTACAAGGCAAAAGATACATGCTTGTTATCATAGACCGATTTAGCAGGTGGGTGGAGGCAGTACCATCAGCAGATCTAGGAGCAGGAACGGTAATTAAATTTCTGACAAGAGAGGTAATTCCTAGATTTGGAATACCATCAGAAATAAGTTCAGATAATGGGTCGGCATTTATACAAAAAACTGTGAAACAAGTATTGCAACAATTAAGAATAAAACAGAGACTAGGTTGCATTTACAGACCTCAATCACAAGGGTGTGTTGAAAGAGTTAATGGAGTTATCAAGGCCAAAATAAACAAAATATGTGAGAGTACTAAACTTAATTGG
>cy_ca_ERV2
MHVCLEGLVKAGVLIETTSYCNTPIMPVIKSDKNRWRLVHDLRAINEITEDMPAEVPNPHTLLTNVPPDAKYFTVIDLCSAYFSVPLAEESRYLFAFTYAGKQYTYTRIPQGYKHSPHLFNKILKADLEDLIIDGTLLQYMDDLIICSTSLEQCHKDSIKVLTKLAQGGHKVSKNKLQYCQPQVEYLGRLIAFGTRAIAPAQLEGISKTPLPQTVGQMMTFLGMTGFSADWIEDYAIKTGPLREIMKQAGLQHLSNPLKWNTDALLAFETIKKELQQAPALGTAEYDKMFHLYVANRADGYASAVLMQETCSGRKKQPIAYYSTKLDNVAQGYPPCYQQGLAAVYYAYEKASTITMGYPVTIYTHHKIVELIEQGKFVMTQARILAYSSLLTYPDVTIKRCHTVNPAELIPLAFEGKPHDCVNESLAFTRLRPDLESTPIPEAEVTYFVDGSSFRDHEGNHTGYSVVKKNKKEFESVISQHCVQPCSAQLAELKALTTACQLAKGQTANIFTDSAYAHGVCHLFGAVWKQRGFKKSDGTPIQHSEQIGQLISAMMLPKRLAIIXCQAHKKGNDYVIQGNNAADLEAKKASGCQVAVLAPVVLIEPQPQLDDIIRIQQQAGPYEQSMWLQRGAKKDTQEIWRTHEGHIVAPTSLLNILITDAHGFDHCARGEVVRKIKQQGYWSPYLYAMVDEFLSTCEVCAKYNVRKGIATPIGHIPIPEGPFKHLQLDYVDMIKRVQGKRYMLVIIDRFSRWVEAVPSADLGAGTVIKFLTREVIPRFGIPSEISSDNGSAFIQKTVKQVLQQLRIKQRLGCIYRPQSQGCVERVNGVIKAKINKICESTKLNW
>cy_ca_ERV3_con
[truncated: 3,163,328 more chars]
